# Supplementary material for: Unsupervised detection of fragment length signatures of circulating tumor DNA using non-negative matrix factorization
Source: eLife. 2022 Jul 27;11:e71569. doi: 10.7554/eLife.71569 (PMC9363120; doi:10.7554/eLife.71569)
Supplement: Source code 1. [file elife-71569-code1.gz]

Archive with 9 entries (7 files):
- figure2
- figure2/data
- figure2/data/panelC_TargetedSeq_MutNMF_Sigs_data.tsv
- figure2/data/panelB_WGS_Sigs_data.tsv
- figure2/data/panelF_TargetSeq_Scatter_data.tsv
- figure2/data/panelA_Spaghetti_data.tsv
- figure2/data/panelE_TargetSeq_Scatter_data.tsv
- figure2/data/panelD_WGS_Scatter_data.tsv
- figure2/fig2.R
