# Supplementary material for: Unsupervised detection of fragment length signatures of circulating tumor DNA using non-negative matrix factorization
Source: eLife. 2022 Jul 27;11:e71569. doi: 10.7554/eLife.71569 (PMC9363120; doi:10.7554/eLife.71569)
Supplement: Source code 1. [file elife-71569-code1.gz › figure2/data/panelC_TargetedSeq_MutNMF_Sigs_data.tsv]

signature_id	frag_len	count
Mutated	0	0
Mutated	1	0
Mutated	2	0
Mutated	3	0
Mutated	4	0
Mutated	5	0
Mutated	6	0
Mutated	7	0
Mutated	8	0
Mutated	9	0
Mutated	10	0
Mutated	11	0
Mutated	12	0
Mutated	13	0
Mutated	14	0
Mutated	15	0
Mutated	16	0
Mutated	17	0
Mutated	18	0
Mutated	19	0
Mutated	20	0
Mutated	21	0
Mutated	22	0
Mutated	23	0
Mutated	24	0
Mutated	25	0
Mutated	26	0
Mutated	27	0
Mutated	28	0
Mutated	29	0
Mutated	30	0
Mutated	31	0
Mutated	32	0
Mutated	33	0
Mutated	34	0
Mutated	35	0
Mutated	36	0
Mutated	37	0
Mutated	38	0
Mutated	39	0
Mutated	40	0
Mutated	41	0
Mutated	42	0
Mutated	43	0
Mutated	44	0
Mutated	45	0
Mutated	46	0
Mutated	47	0
Mutated	48	0
Mutated	49	9.955201592832254e-5
Mutated	50	0
Mutated	51	0
Mutated	52	0
Mutated	53	0
Mutated	54	9.955201592832254e-5
Mutated	55	0
Mutated	56	9.955201592832254e-5
Mutated	57	0
Mutated	58	0
Mutated	59	0
Mutated	60	0
Mutated	61	9.955201592832254e-5
Mutated	62	0
Mutated	63	0
Mutated	64	9.955201592832254e-5
Mutated	65	0
Mutated	66	0
Mutated	67	0
Mutated	68	0
Mutated	69	0
Mutated	70	0
Mutated	71	0
Mutated	72	0
Mutated	73	0
Mutated	74	0
Mutated	75	9.955201592832254e-5
Mutated	76	0
Mutated	77	0
Mutated	78	0
Mutated	79	9.955201592832254e-5
Mutated	80	9.955201592832254e-5
Mutated	81	1.9910403185664509e-4
Mutated	82	0
Mutated	83	9.955201592832254e-5
Mutated	84	0
Mutated	85	9.955201592832254e-5
Mutated	86	0
Mutated	87	0
Mutated	88	0
Mutated	89	0
Mutated	90	1.9910403185664509e-4
Mutated	91	0
Mutated	92	9.955201592832254e-5
Mutated	93	0
Mutated	94	1.9910403185664509e-4
Mutated	95	2.9865604778496767e-4
Mutated	96	9.955201592832254e-5
Mutated	97	9.955201592832254e-5
Mutated	98	1.9910403185664509e-4
Mutated	99	9.955201592832254e-5
Mutated	100	0
Mutated	101	2.9865604778496767e-4
Mutated	102	9.955201592832254e-5
Mutated	103	9.955201592832254e-5
Mutated	104	9.955201592832254e-5
Mutated	105	0
Mutated	106	0
Mutated	107	1.9910403185664509e-4
Mutated	108	9.955201592832254e-5
Mutated	109	1.9910403185664509e-4
Mutated	110	2.9865604778496767e-4
Mutated	111	1.9910403185664509e-4
Mutated	112	1.9910403185664509e-4
Mutated	113	2.9865604778496767e-4
Mutated	114	5.973120955699353e-4
Mutated	115	9.955201592832254e-5
Mutated	116	0
Mutated	117	0
Mutated	118	1.9910403185664509e-4
Mutated	119	6.968641114982578e-4
Mutated	120	4.977600796416127e-4
Mutated	121	5.973120955699353e-4
Mutated	122	6.968641114982578e-4
Mutated	123	4.977600796416127e-4
Mutated	124	3.9820806371329017e-4
Mutated	125	4.977600796416127e-4
Mutated	126	3.9820806371329017e-4
Mutated	127	6.968641114982578e-4
Mutated	128	0.0011946241911398707
Mutated	129	8.95968143354903e-4
Mutated	130	8.95968143354903e-4
Mutated	131	9.955201592832255e-4
Mutated	132	0.0016923842707814833
Mutated	133	0.0016923842707814833
Mutated	134	0.001095072175211548
Mutated	135	7.964161274265803e-4
Mutated	136	0.0011946241911398707
Mutated	137	0.0018914883026381285
Mutated	138	0.0015928322548531607
Mutated	139	0.0016923842707814833
Mutated	140	0.0024888003982080635
Mutated	141	0.0018914883026381285
Mutated	142	0.002588352414136386
Mutated	143	0.002887008461921354
Mutated	144	0.003086112493777999
Mutated	145	0.0024888003982080635
Mutated	146	0.0023892483822797413
Mutated	147	0.0026879044300647087
Mutated	148	0.0033847685415629666
Mutated	149	0.0036834245893479344
Mutated	150	0.0033847685415629666
Mutated	151	0.002887008461921354
Mutated	152	0.004380288700846192
Mutated	153	0.004380288700846192
Mutated	154	0.0044798407167745144
Mutated	155	0.00467894474863116
Mutated	156	0.004081632653061225
Mutated	157	0.005973120955699353
Mutated	158	0.005176704828272772
Mutated	159	0.00507715281234445
Mutated	160	0.005574912891986063
Mutated	161	0.007466401194624191
Mutated	162	0.006968641114982578
Mutated	163	0.008661025385764062
Mutated	164	0.011149825783972125
Mutated	165	0.012045793927327028
Mutated	166	0.010452961672473868
Mutated	167	0.010452961672473868
Mutated	168	0.011846689895470384
Mutated	169	0.010751617720258835
Mutated	170	0.010652065704330513
Mutated	171	0.011050273768043803
Mutated	172	0.011448481831757094
Mutated	173	0.010353409656545545
Mutated	174	0.013837730214036835
Mutated	175	0.010950721752115481
Mutated	176	0.014634146341463415
Mutated	177	0.008959681433549029
Mutated	178	0.011249377799900448
Mutated	179	0.011448481831757094
Mutated	180	0.010950721752115481
Mutated	181	0.010353409656545545
Mutated	182	0.008661025385764062
Mutated	183	0.008362369337979094
Mutated	184	0.009258337481333997
Mutated	185	0.007167745146839224
Mutated	186	0.009059233449477353
Mutated	187	0.007267297162767546
Mutated	188	0.007167745146839224
Mutated	189	0.007466401194624191
Mutated	190	0.0044798407167745144
Mutated	191	0.004878048780487805
Mutated	192	0.005276256844201095
Mutated	193	0.005176704828272772
Mutated	194	0.0033847685415629666
Mutated	195	0.003982080637132902
Mutated	196	0.004081632653061225
Mutated	197	0.004380288700846192
Mutated	198	0.0031856645097063214
Mutated	199	0.002588352414136386
Mutated	200	0.003285216525634644
Mutated	201	0.0020905923344947735
Mutated	202	0.0018914883026381285
Mutated	203	0.001791936286709806
Mutated	204	0.0029865604778496766
Mutated	205	0.002588352414136386
Mutated	206	0.001791936286709806
Mutated	207	0.001791936286709806
Mutated	208	0.002588352414136386
Mutated	209	0.002190144350423096
Mutated	210	0.0022896963663514187
Mutated	211	0.0014932802389248383
Mutated	212	0.001991040318566451
Mutated	213	0.0018914883026381285
Mutated	214	0.0013937282229965157
Mutated	215	0.001095072175211548
Mutated	216	0.001991040318566451
Mutated	217	0.0011946241911398707
Mutated	218	0.001294176207068193
Mutated	219	0.001791936286709806
Mutated	220	0.001294176207068193
Mutated	221	0.001095072175211548
Mutated	222	8.95968143354903e-4
Mutated	223	0.0011946241911398707
Mutated	224	0.0013937282229965157
Mutated	225	0.001095072175211548
Mutated	226	0.0013937282229965157
Mutated	227	0.0015928322548531607
Mutated	228	0.001991040318566451
Mutated	229	0.0013937282229965157
Mutated	230	0.0013937282229965157
Mutated	231	9.955201592832255e-4
Mutated	232	0.0020905923344947735
Mutated	233	0.0014932802389248383
Mutated	234	0.0013937282229965157
Mutated	235	0.0015928322548531607
Mutated	236	0.0016923842707814833
Mutated	237	0.0011946241911398707
Mutated	238	0.001095072175211548
Mutated	239	0.001294176207068193
Mutated	240	0.001791936286709806
Mutated	241	0.0014932802389248383
Mutated	242	0.0018914883026381285
Mutated	243	0.0015928322548531607
Mutated	244	0.0014932802389248383
Mutated	245	0.0011946241911398707
Mutated	246	0.0013937282229965157
Mutated	247	7.964161274265803e-4
Mutated	248	0.001791936286709806
Mutated	249	0.0014932802389248383
Mutated	250	9.955201592832255e-4
Mutated	251	0.0020905923344947735
Mutated	252	0.001791936286709806
Mutated	253	0.0011946241911398707
Mutated	254	0.0023892483822797413
Mutated	255	0.0014932802389248383
Mutated	256	0.001294176207068193
Mutated	257	0.0013937282229965157
Mutated	258	0.0020905923344947735
Mutated	259	0.0014932802389248383
Mutated	260	0.001991040318566451
Mutated	261	0.0024888003982080635
Mutated	262	0.002588352414136386
Mutated	263	0.002190144350423096
Mutated	264	0.0020905923344947735
Mutated	265	0.002887008461921354
Mutated	266	0.003285216525634644
Mutated	267	0.002588352414136386
Mutated	268	0.001991040318566451
Mutated	269	0.001294176207068193
Mutated	270	0.0024888003982080635
Mutated	271	0.0027874564459930314
Mutated	272	0.002887008461921354
Mutated	273	0.0023892483822797413
Mutated	274	0.0022896963663514187
Mutated	275	0.0027874564459930314
Mutated	276	0.0027874564459930314
Mutated	277	0.003285216525634644
Mutated	278	0.0022896963663514187
Mutated	279	0.002887008461921354
Mutated	280	0.003583872573419612
Mutated	281	0.003484320557491289
Mutated	282	0.003882528621204579
Mutated	283	0.004081632653061225
Mutated	284	0.0044798407167745144
Mutated	285	0.0026879044300647087
Mutated	286	0.004878048780487805
Mutated	287	0.003583872573419612
Mutated	288	0.004280736684917869
Mutated	289	0.003882528621204579
Mutated	290	0.004181184668989547
Mutated	291	0.0044798407167745144
Mutated	292	0.00507715281234445
Mutated	293	0.004280736684917869
Mutated	294	0.006371329019412643
Mutated	295	0.0053758088601294175
Mutated	296	0.0044798407167745144
Mutated	297	0.006669985067197611
Mutated	298	0.004977600796416127
Mutated	299	0.00507715281234445
Mutated	300	0.005674464907914385
Mutated	301	0.006072672971627675
Mutated	302	0.006669985067197611
Mutated	303	0.005674464907914385
Mutated	304	0.006570433051269288
Mutated	305	0.006669985067197611
Mutated	306	0.00587356893977103
Mutated	307	0.004778496764559483
Mutated	308	0.006371329019412643
Mutated	309	0.006869089099054256
Mutated	310	0.006371329019412643
Mutated	311	0.0054753608760577405
Mutated	312	0.004977600796416127
Mutated	313	0.004380288700846192
Mutated	314	0.006669985067197611
Mutated	315	0.0062717770034843206
Mutated	316	0.00587356893977103
Mutated	317	0.004380288700846192
Mutated	318	0.0045793927327028375
Mutated	319	0.006072672971627675
Mutated	320	0.004977600796416127
Mutated	321	0.004778496764559483
Mutated	322	0.00467894474863116
Mutated	323	0.003484320557491289
Mutated	324	0.002190144350423096
Mutated	325	0.004081632653061225
Mutated	326	0.004081632653061225
Mutated	327	0.002588352414136386
Mutated	328	0.002887008461921354
Mutated	329	0.0033847685415629666
Mutated	330	0.003583872573419612
Mutated	331	0.002887008461921354
Mutated	332	0.003484320557491289
Mutated	333	0.0023892483822797413
Mutated	334	0.0026879044300647087
Mutated	335	0.0029865604778496766
Mutated	336	0.001991040318566451
Mutated	337	0.002588352414136386
Mutated	338	0.0020905923344947735
Mutated	339	0.001791936286709806
Mutated	340	0.0023892483822797413
Mutated	341	0.001991040318566451
Mutated	342	0.0013937282229965157
Mutated	343	0.002887008461921354
Mutated	344	0.0015928322548531607
Mutated	345	0.0013937282229965157
Mutated	346	0.001294176207068193
Mutated	347	0.001294176207068193
Mutated	348	0.0020905923344947735
Mutated	349	0.0018914883026381285
Mutated	350	9.955201592832255e-4
Mutated	351	0.001294176207068193
Mutated	352	0.0011946241911398707
Mutated	353	0.0016923842707814833
Mutated	354	7.964161274265803e-4
Mutated	355	6.968641114982578e-4
Mutated	356	7.964161274265803e-4
Mutated	357	0.001095072175211548
Mutated	358	5.973120955699353e-4
Mutated	359	7.964161274265803e-4
Mutated	360	0.001095072175211548
Mutated	361	0.001095072175211548
Mutated	362	5.973120955699353e-4
Mutated	363	7.964161274265803e-4
Mutated	364	4.977600796416127e-4
Mutated	365	7.964161274265803e-4
Mutated	366	5.973120955699353e-4
Mutated	367	9.955201592832255e-4
Mutated	368	7.964161274265803e-4
Mutated	369	2.9865604778496767e-4
Mutated	370	6.968641114982578e-4
Mutated	371	5.973120955699353e-4
Mutated	372	0.0011946241911398707
Mutated	373	8.95968143354903e-4
Mutated	374	3.9820806371329017e-4
Mutated	375	5.973120955699353e-4
Mutated	376	7.964161274265803e-4
Mutated	377	5.973120955699353e-4
Mutated	378	7.964161274265803e-4
Mutated	379	8.95968143354903e-4
Mutated	380	3.9820806371329017e-4
Mutated	381	1.9910403185664509e-4
Mutated	382	5.973120955699353e-4
Mutated	383	5.973120955699353e-4
Mutated	384	9.955201592832255e-4
Mutated	385	5.973120955699353e-4
Mutated	386	4.977600796416127e-4
Mutated	387	4.977600796416127e-4
Mutated	388	3.9820806371329017e-4
Mutated	389	5.973120955699353e-4
Mutated	390	2.9865604778496767e-4
Mutated	391	4.977600796416127e-4
Mutated	392	2.9865604778496767e-4
Mutated	393	6.968641114982578e-4
Mutated	394	2.9865604778496767e-4
Mutated	395	5.973120955699353e-4
Mutated	396	5.973120955699353e-4
Mutated	397	4.977600796416127e-4
Mutated	398	3.9820806371329017e-4
Mutated	399	1.9910403185664509e-4
Mutated	400	1.9910403185664509e-4
Mutated	401	1.9910403185664509e-4
Mutated	402	3.9820806371329017e-4
Mutated	403	5.973120955699353e-4
Mutated	404	5.973120955699353e-4
Mutated	405	4.977600796416127e-4
Mutated	406	2.9865604778496767e-4
Mutated	407	6.968641114982578e-4
Mutated	408	7.964161274265803e-4
Mutated	409	3.9820806371329017e-4
Mutated	410	4.977600796416127e-4
Mutated	411	3.9820806371329017e-4
Mutated	412	3.9820806371329017e-4
Mutated	413	2.9865604778496767e-4
Mutated	414	1.9910403185664509e-4
Mutated	415	7.964161274265803e-4
Mutated	416	9.955201592832255e-4
Mutated	417	4.977600796416127e-4
Mutated	418	6.968641114982578e-4
Mutated	419	4.977600796416127e-4
Mutated	420	7.964161274265803e-4
Mutated	421	6.968641114982578e-4
Mutated	422	9.955201592832255e-4
Mutated	423	1.9910403185664509e-4
Mutated	424	5.973120955699353e-4
Mutated	425	8.95968143354903e-4
Mutated	426	7.964161274265803e-4
Mutated	427	2.9865604778496767e-4
Mutated	428	4.977600796416127e-4
Mutated	429	1.9910403185664509e-4
Mutated	430	0.001294176207068193
Mutated	431	5.973120955699353e-4
Mutated	432	6.968641114982578e-4
Mutated	433	9.955201592832255e-4
Mutated	434	4.977600796416127e-4
Mutated	435	9.955201592832255e-4
Mutated	436	0.001294176207068193
Mutated	437	8.95968143354903e-4
Mutated	438	9.955201592832255e-4
Mutated	439	6.968641114982578e-4
Mutated	440	8.95968143354903e-4
Mutated	441	6.968641114982578e-4
Mutated	442	8.95968143354903e-4
Mutated	443	2.9865604778496767e-4
Mutated	444	6.968641114982578e-4
Mutated	445	7.964161274265803e-4
Mutated	446	0.0011946241911398707
Mutated	447	0.001095072175211548
Mutated	448	6.968641114982578e-4
Mutated	449	0.001095072175211548
Mutated	450	8.95968143354903e-4
Mutated	451	0.001095072175211548
Mutated	452	9.955201592832255e-4
Mutated	453	7.964161274265803e-4
Mutated	454	5.973120955699353e-4
Mutated	455	5.973120955699353e-4
Mutated	456	6.968641114982578e-4
Mutated	457	0.0011946241911398707
Mutated	458	6.968641114982578e-4
Mutated	459	5.973120955699353e-4
Mutated	460	5.973120955699353e-4
Mutated	461	0.001095072175211548
Mutated	462	3.9820806371329017e-4
Mutated	463	6.968641114982578e-4
Mutated	464	0.0011946241911398707
Mutated	465	5.973120955699353e-4
Mutated	466	3.9820806371329017e-4
Mutated	467	8.95968143354903e-4
Mutated	468	6.968641114982578e-4
Mutated	469	3.9820806371329017e-4
Mutated	470	6.968641114982578e-4
Mutated	471	9.955201592832255e-4
Mutated	472	3.9820806371329017e-4
Mutated	473	3.9820806371329017e-4
Mutated	474	0.0011946241911398707
Mutated	475	3.9820806371329017e-4
Mutated	476	3.9820806371329017e-4
Mutated	477	3.9820806371329017e-4
Mutated	478	5.973120955699353e-4
Mutated	479	4.977600796416127e-4
Mutated	480	4.977600796416127e-4
Mutated	481	6.968641114982578e-4
Mutated	482	5.973120955699353e-4
Mutated	483	1.9910403185664509e-4
Mutated	484	1.9910403185664509e-4
Mutated	485	5.973120955699353e-4
Mutated	486	6.968641114982578e-4
Mutated	487	2.9865604778496767e-4
Mutated	488	9.955201592832254e-5
Mutated	489	3.9820806371329017e-4
Mutated	490	5.973120955699353e-4
Mutated	491	6.968641114982578e-4
Mutated	492	3.9820806371329017e-4
Mutated	493	5.973120955699353e-4
Mutated	494	1.9910403185664509e-4
Mutated	495	6.968641114982578e-4
Mutated	496	4.977600796416127e-4
Mutated	497	9.955201592832254e-5
Mutated	498	4.977600796416127e-4
Mutated	499	9.955201592832254e-5
Mutated	500	0.001095072175211548
Mutated	501	9.955201592832254e-5
Mutated	502	1.9910403185664509e-4
Mutated	503	2.9865604778496767e-4
Mutated	504	3.9820806371329017e-4
Mutated	505	2.9865604778496767e-4
Mutated	506	5.973120955699353e-4
Mutated	507	2.9865604778496767e-4
Mutated	508	4.977600796416127e-4
Mutated	509	0
Mutated	510	3.9820806371329017e-4
Mutated	511	1.9910403185664509e-4
Mutated	512	2.9865604778496767e-4
Mutated	513	0
Mutated	514	9.955201592832254e-5
Mutated	515	4.977600796416127e-4
Mutated	516	1.9910403185664509e-4
Mutated	517	1.9910403185664509e-4
Mutated	518	1.9910403185664509e-4
Mutated	519	2.9865604778496767e-4
Mutated	520	3.9820806371329017e-4
Mutated	521	9.955201592832254e-5
Mutated	522	0
Mutated	523	9.955201592832254e-5
Mutated	524	1.9910403185664509e-4
Mutated	525	9.955201592832254e-5
Mutated	526	4.977600796416127e-4
Mutated	527	3.9820806371329017e-4
Mutated	528	0
Mutated	529	1.9910403185664509e-4
Mutated	530	0
Mutated	531	9.955201592832254e-5
Mutated	532	1.9910403185664509e-4
Mutated	533	2.9865604778496767e-4
Mutated	534	9.955201592832254e-5
Mutated	535	0
Mutated	536	1.9910403185664509e-4
Mutated	537	9.955201592832254e-5
Mutated	538	0
Mutated	539	4.977600796416127e-4
Mutated	540	1.9910403185664509e-4
Mutated	541	1.9910403185664509e-4
Mutated	542	9.955201592832254e-5
Mutated	543	9.955201592832254e-5
Mutated	544	9.955201592832254e-5
Mutated	545	4.977600796416127e-4
Mutated	546	1.9910403185664509e-4
Mutated	547	1.9910403185664509e-4
Mutated	548	3.9820806371329017e-4
Mutated	549	3.9820806371329017e-4
Mutated	550	3.9820806371329017e-4
Mutated	551	0
Mutated	552	0
Mutated	553	0
Mutated	554	1.9910403185664509e-4
Mutated	555	9.955201592832254e-5
Mutated	556	4.977600796416127e-4
Mutated	557	9.955201592832254e-5
Mutated	558	1.9910403185664509e-4
Mutated	559	2.9865604778496767e-4
Mutated	560	9.955201592832254e-5
Mutated	561	9.955201592832254e-5
Mutated	562	3.9820806371329017e-4
Mutated	563	1.9910403185664509e-4
Mutated	564	9.955201592832254e-5
Mutated	565	1.9910403185664509e-4
Mutated	566	3.9820806371329017e-4
Mutated	567	0
Mutated	568	1.9910403185664509e-4
Mutated	569	1.9910403185664509e-4
Mutated	570	0
Mutated	571	9.955201592832254e-5
Mutated	572	0
Mutated	573	1.9910403185664509e-4
Mutated	574	9.955201592832254e-5
Mutated	575	9.955201592832254e-5
Mutated	576	3.9820806371329017e-4
Mutated	577	9.955201592832254e-5
Mutated	578	1.9910403185664509e-4
Mutated	579	1.9910403185664509e-4
Mutated	580	1.9910403185664509e-4
Mutated	581	9.955201592832254e-5
Mutated	582	1.9910403185664509e-4
Mutated	583	0
Mutated	584	9.955201592832254e-5
Mutated	585	2.9865604778496767e-4
Mutated	586	9.955201592832254e-5
Mutated	587	9.955201592832254e-5
Mutated	588	9.955201592832254e-5
Mutated	589	9.955201592832254e-5
Mutated	590	1.9910403185664509e-4
Mutated	591	9.955201592832254e-5
Mutated	592	9.955201592832254e-5
Mutated	593	1.9910403185664509e-4
Mutated	594	9.955201592832254e-5
Mutated	595	1.9910403185664509e-4
Mutated	596	2.9865604778496767e-4
Mutated	597	9.955201592832254e-5
Mutated	598	4.977600796416127e-4
Mutated	599	9.955201592832254e-5
Mutated	600	2.9865604778496767e-4
Mutated	601	0
Mutated	602	1.9910403185664509e-4
Mutated	603	9.955201592832254e-5
Mutated	604	0
Mutated	605	1.9910403185664509e-4
Mutated	606	0
Mutated	607	0
Mutated	608	3.9820806371329017e-4
Mutated	609	2.9865604778496767e-4
Mutated	610	9.955201592832254e-5
Mutated	611	3.9820806371329017e-4
Mutated	612	1.9910403185664509e-4
Mutated	613	0
Mutated	614	1.9910403185664509e-4
Mutated	615	9.955201592832254e-5
Mutated	616	9.955201592832254e-5
Mutated	617	2.9865604778496767e-4
Mutated	618	1.9910403185664509e-4
Mutated	619	1.9910403185664509e-4
Mutated	620	1.9910403185664509e-4
Mutated	621	9.955201592832254e-5
Mutated	622	9.955201592832254e-5
Mutated	623	1.9910403185664509e-4
Mutated	624	2.9865604778496767e-4
Mutated	625	0
Mutated	626	9.955201592832254e-5
Mutated	627	0
Mutated	628	0
Mutated	629	0
Mutated	630	1.9910403185664509e-4
Mutated	631	2.9865604778496767e-4
Mutated	632	0
Mutated	633	3.9820806371329017e-4
Mutated	634	9.955201592832254e-5
Mutated	635	0
Mutated	636	0
Mutated	637	1.9910403185664509e-4
Mutated	638	9.955201592832254e-5
Mutated	639	0
Mutated	640	0
Mutated	641	1.9910403185664509e-4
Mutated	642	9.955201592832254e-5
Mutated	643	0
Mutated	644	0
Mutated	645	0
Mutated	646	1.9910403185664509e-4
Mutated	647	9.955201592832254e-5
Mutated	648	0
Mutated	649	9.955201592832254e-5
Mutated	650	9.955201592832254e-5
Mutated	651	1.9910403185664509e-4
Mutated	652	1.9910403185664509e-4
Mutated	653	0
Mutated	654	0
Mutated	655	9.955201592832254e-5
Mutated	656	0
Mutated	657	0
Mutated	658	0
Mutated	659	0
Mutated	660	9.955201592832254e-5
Mutated	661	0
Mutated	662	1.9910403185664509e-4
Mutated	663	0
Mutated	664	9.955201592832254e-5
Mutated	665	1.9910403185664509e-4
Mutated	666	0
Mutated	667	1.9910403185664509e-4
Mutated	668	9.955201592832254e-5
Mutated	669	0
Mutated	670	9.955201592832254e-5
Mutated	671	0
Mutated	672	9.955201592832254e-5
Mutated	673	0
Mutated	674	9.955201592832254e-5
Mutated	675	1.9910403185664509e-4
Mutated	676	0
Mutated	677	0
Mutated	678	0
Mutated	679	0
Mutated	680	0
Mutated	681	0
Mutated	682	9.955201592832254e-5
Mutated	683	9.955201592832254e-5
Mutated	684	9.955201592832254e-5
Mutated	685	0
Mutated	686	0
Mutated	687	1.9910403185664509e-4
Mutated	688	0
Mutated	689	0
Mutated	690	0
Mutated	691	0
Mutated	692	0
Mutated	693	9.955201592832254e-5
Mutated	694	0
Mutated	695	0
Mutated	696	0
Mutated	697	0
Mutated	698	0
Mutated	699	0
Mutated	700	0
Mutated	701	0
Mutated	702	0
Mutated	703	0
Mutated	704	0
Mutated	705	0
Mutated	706	0
Mutated	707	0
Mutated	708	0
Mutated	709	0
Mutated	710	0
Mutated	711	9.955201592832254e-5
Mutated	712	0
Mutated	713	0
Mutated	714	0
Mutated	715	0
Mutated	716	0
Mutated	717	0
Mutated	718	0
Mutated	719	9.955201592832254e-5
Mutated	720	9.955201592832254e-5
Mutated	721	0
Mutated	722	9.955201592832254e-5
Mutated	723	0
Mutated	724	0
Mutated	725	9.955201592832254e-5
Mutated	726	0
Mutated	727	0
Mutated	728	0
Mutated	729	0
Mutated	730	9.955201592832254e-5
Mutated	731	0
Mutated	732	0
Mutated	733	0
Mutated	734	0
Mutated	735	0
Mutated	736	9.955201592832254e-5
Mutated	737	0
Mutated	738	9.955201592832254e-5
Mutated	739	9.955201592832254e-5
Mutated	740	0
Mutated	741	0
Mutated	742	0
Mutated	743	0
Mutated	744	0
Mutated	745	0
Mutated	746	0
Mutated	747	0
Mutated	748	1.9910403185664509e-4
Mutated	749	0
Mutated	750	0
Mutated	751	9.955201592832254e-5
Mutated	752	0
Mutated	753	0
Mutated	754	0
Mutated	755	0
Mutated	756	0
Mutated	757	0
Mutated	758	0
Mutated	759	0
Mutated	760	0
Mutated	761	0
Mutated	762	0
Mutated	763	0
Mutated	764	0
Mutated	765	9.955201592832254e-5
Mutated	766	0
Mutated	767	9.955201592832254e-5
Mutated	768	0
Mutated	769	0
Mutated	770	0
Mutated	771	0
Mutated	772	0
Mutated	773	0
Mutated	774	0
Mutated	775	0
Mutated	776	0
Mutated	777	0
Mutated	778	0
Mutated	779	0
Mutated	780	0
Mutated	781	0
Mutated	782	9.955201592832254e-5
Mutated	783	0
Mutated	784	0
Mutated	785	0
Mutated	786	0
Mutated	787	0
Mutated	788	0
Mutated	789	0
Mutated	790	0
Mutated	791	0
Mutated	792	0
Mutated	793	0
Mutated	794	0
Mutated	795	0
Mutated	796	0
Mutated	797	0
Mutated	798	0
Mutated	799	0
Mutated	800	0
Mutated	801	0
Mutated	802	0
Mutated	803	0
Mutated	804	0
Mutated	805	0
Mutated	806	0
Mutated	807	0
Mutated	808	0
Mutated	809	0
Mutated	810	0
Mutated	811	0
Mutated	812	0
Mutated	813	0
Mutated	814	0
Mutated	815	0
Mutated	816	0
Mutated	817	0
Mutated	818	0
Mutated	819	0
Mutated	820	0
Mutated	821	0
Mutated	822	0
Mutated	823	0
Mutated	824	0
Mutated	825	0
Mutated	826	0
Mutated	827	0
Mutated	828	0
Mutated	829	0
Mutated	830	0
Mutated	831	0
Mutated	832	0
Mutated	833	0
Mutated	834	0
Mutated	835	0
Mutated	836	0
Mutated	837	0
Mutated	838	0
Mutated	839	0
Mutated	840	0
Mutated	841	0
Mutated	842	0
Mutated	843	0
Mutated	844	0
Mutated	845	0
Mutated	846	0
Mutated	847	0
Mutated	848	0
Mutated	849	0
Mutated	850	0
Mutated	851	0
Mutated	852	0
Mutated	853	0
Mutated	854	0
Mutated	855	0
Mutated	856	0
Mutated	857	0
Mutated	858	0
Mutated	859	0
Mutated	860	0
Mutated	861	0
Mutated	862	0
Mutated	863	0
Mutated	864	0
Mutated	865	0
Mutated	866	0
Mutated	867	0
Mutated	868	0
Mutated	869	0
Mutated	870	0
Mutated	871	0
Mutated	872	0
Mutated	873	0
Mutated	874	0
Mutated	875	0
Mutated	876	0
Mutated	877	0
Mutated	878	0
Mutated	879	0
Mutated	880	0
Mutated	881	0
Mutated	882	0
Mutated	883	0
Mutated	884	0
Mutated	885	0
Mutated	886	0
Mutated	887	0
Mutated	888	0
Mutated	889	0
Mutated	890	0
Mutated	891	0
Mutated	892	0
Mutated	893	0
Mutated	894	0
Mutated	895	0
Mutated	896	0
Mutated	897	0
Mutated	898	0
Mutated	899	0
Mutated	900	0
Mutated	901	0
Mutated	902	0
Mutated	903	0
Mutated	904	0
Mutated	905	0
Mutated	906	0
Mutated	907	0
Mutated	908	0
Mutated	909	0
Mutated	910	0
Mutated	911	0
Mutated	912	0
Mutated	913	0
Mutated	914	0
Mutated	915	0
Mutated	916	0
Mutated	917	0
Mutated	918	0
Mutated	919	0
Mutated	920	0
Mutated	921	0
Mutated	922	0
Mutated	923	0
Mutated	924	0
Mutated	925	0
Mutated	926	0
Mutated	927	0
Mutated	928	0
Mutated	929	0
Mutated	930	0
Mutated	931	0
Mutated	932	0
Mutated	933	0
Mutated	934	0
Mutated	935	0
Mutated	936	0
Mutated	937	0
Mutated	938	0
Mutated	939	0
Mutated	940	0
Mutated	941	0
Mutated	942	0
Mutated	943	0
Mutated	944	0
Mutated	945	0
Mutated	946	0
Mutated	947	0
Mutated	948	0
Mutated	949	0
Mutated	950	0
Mutated	951	0
Mutated	952	0
Mutated	953	0
Mutated	954	0
Mutated	955	0
Mutated	956	0
Mutated	957	0
Mutated	958	0
Mutated	959	0
Mutated	960	0
Mutated	961	0
Mutated	962	0
Mutated	963	0
Mutated	964	0
Mutated	965	0
Mutated	966	0
Mutated	967	0
Mutated	968	0
Mutated	969	0
Mutated	970	0
Mutated	971	0
Mutated	972	0
Mutated	973	0
Mutated	974	0
Mutated	975	0
Mutated	976	0
Mutated	977	0
Mutated	978	0
Mutated	979	0
Mutated	980	0
Mutated	981	0
Mutated	982	0
Mutated	983	0
Mutated	984	0
Mutated	985	0
Mutated	986	0
Mutated	987	0
Mutated	988	0
Mutated	989	0
Mutated	990	0
Mutated	991	0
Mutated	992	0
Mutated	993	0
Mutated	994	0
Mutated	995	0
Mutated	996	0
Mutated	997	0
Mutated	998	0
Mutated	999	0
Non-mutated	0	0
Non-mutated	1	0
Non-mutated	2	0
Non-mutated	3	0
Non-mutated	4	1.761090467217301e-5
Non-mutated	5	0
Non-mutated	6	0
Non-mutated	7	0
Non-mutated	8	0
Non-mutated	9	0
Non-mutated	10	0
Non-mutated	11	0
Non-mutated	12	0
Non-mutated	13	0
Non-mutated	14	0
Non-mutated	15	0
Non-mutated	16	1.761090467217301e-5
Non-mutated	17	0
Non-mutated	18	0
Non-mutated	19	0
Non-mutated	20	0
Non-mutated	21	0
Non-mutated	22	0
Non-mutated	23	0
Non-mutated	24	0
Non-mutated	25	0
Non-mutated	26	0
Non-mutated	27	0
Non-mutated	28	0
Non-mutated	29	1.761090467217301e-5
Non-mutated	30	0
Non-mutated	31	0
Non-mutated	32	0
Non-mutated	33	0
Non-mutated	34	0
Non-mutated	35	0
Non-mutated	36	0
Non-mutated	37	0
Non-mutated	38	0
Non-mutated	39	0
Non-mutated	40	0
Non-mutated	41	0
Non-mutated	42	0
Non-mutated	43	1.761090467217301e-5
Non-mutated	44	1.761090467217301e-5
Non-mutated	45	3.522180934434602e-5
Non-mutated	46	1.761090467217301e-5
Non-mutated	47	0
Non-mutated	48	0
Non-mutated	49	1.761090467217301e-5
Non-mutated	50	1.761090467217301e-5
Non-mutated	51	3.522180934434602e-5
Non-mutated	52	3.522180934434602e-5
Non-mutated	53	1.761090467217301e-5
Non-mutated	54	1.761090467217301e-5
Non-mutated	55	5.283271401651903e-5
Non-mutated	56	5.283271401651903e-5
Non-mutated	57	5.283271401651903e-5
Non-mutated	58	0
Non-mutated	59	1.761090467217301e-5
Non-mutated	60	1.761090467217301e-5
Non-mutated	61	1.761090467217301e-5
Non-mutated	62	0
Non-mutated	63	5.283271401651903e-5
Non-mutated	64	1.761090467217301e-5
Non-mutated	65	3.522180934434602e-5
Non-mutated	66	5.283271401651903e-5
Non-mutated	67	1.0566542803303806e-4
Non-mutated	68	7.044361868869204e-5
Non-mutated	69	5.283271401651903e-5
Non-mutated	70	0
Non-mutated	71	1.761090467217301e-5
Non-mutated	72	3.522180934434602e-5
Non-mutated	73	7.044361868869204e-5
Non-mutated	74	3.522180934434602e-5
Non-mutated	75	7.044361868869204e-5
Non-mutated	76	5.283271401651903e-5
Non-mutated	77	7.044361868869204e-5
Non-mutated	78	5.283271401651903e-5
Non-mutated	79	5.283271401651903e-5
Non-mutated	80	5.283271401651903e-5
Non-mutated	81	3.522180934434602e-5
Non-mutated	82	3.522180934434602e-5
Non-mutated	83	1.761090467217301e-5
Non-mutated	84	5.283271401651903e-5
Non-mutated	85	7.044361868869204e-5
Non-mutated	86	1.761090467217301e-5
Non-mutated	87	7.044361868869204e-5
Non-mutated	88	8.805452336086504e-5
Non-mutated	89	8.805452336086504e-5
Non-mutated	90	1.0566542803303806e-4
Non-mutated	91	1.0566542803303806e-4
Non-mutated	92	5.283271401651903e-5
Non-mutated	93	1.4088723737738407e-4
Non-mutated	94	1.0566542803303806e-4
Non-mutated	95	7.044361868869204e-5
Non-mutated	96	1.0566542803303806e-4
Non-mutated	97	7.044361868869204e-5
Non-mutated	98	8.805452336086504e-5
Non-mutated	99	7.044361868869204e-5
Non-mutated	100	1.584981420495571e-4
Non-mutated	101	5.283271401651903e-5
Non-mutated	102	1.2327633270521105e-4
Non-mutated	103	1.2327633270521105e-4
Non-mutated	104	7.044361868869204e-5
Non-mutated	105	1.937199513939031e-4
Non-mutated	106	1.2327633270521105e-4
Non-mutated	107	1.4088723737738407e-4
Non-mutated	108	1.0566542803303806e-4
Non-mutated	109	1.7610904672173009e-4
Non-mutated	110	2.465526654104221e-4
Non-mutated	111	1.4088723737738407e-4
Non-mutated	112	1.7610904672173009e-4
Non-mutated	113	7.044361868869204e-5
Non-mutated	114	2.465526654104221e-4
Non-mutated	115	1.7610904672173009e-4
Non-mutated	116	2.6416357008259516e-4
Non-mutated	117	1.584981420495571e-4
Non-mutated	118	2.6416357008259516e-4
Non-mutated	119	2.8177447475476815e-4
Non-mutated	120	2.465526654104221e-4
Non-mutated	121	2.8177447475476815e-4
Non-mutated	122	3.169962840991142e-4
Non-mutated	123	4.931053308208442e-4
Non-mutated	124	2.465526654104221e-4
Non-mutated	125	3.698289981156332e-4
Non-mutated	126	2.465526654104221e-4
Non-mutated	127	4.050508074599792e-4
Non-mutated	128	5.459380448373632e-4
Non-mutated	129	4.050508074599792e-4
Non-mutated	130	5.811598541817093e-4
Non-mutated	131	7.396579962312664e-4
Non-mutated	132	9.509888522973426e-4
Non-mutated	133	0.0010038215663138615
Non-mutated	134	8.629343289364774e-4
Non-mutated	135	6.868252822147474e-4
Non-mutated	136	9.333779476251695e-4
Non-mutated	137	9.333779476251695e-4
Non-mutated	138	0.0011799306130355917
Non-mutated	139	0.0011270978990190726
Non-mutated	140	0.0014264832784460137
Non-mutated	141	0.0014969268971347057
Non-mutated	142	0.0016202032298399168
Non-mutated	143	0.001673035943856436
Non-mutated	144	0.001831534085905993
Non-mutated	145	0.0021309194653329343
Non-mutated	146	0.002201363084021626
Non-mutated	147	0.0026592466054981244
Non-mutated	148	0.002377472130743356
Non-mutated	149	0.0025359702727929135
Non-mutated	150	0.0026592466054981244
Non-mutated	151	0.0034165155064015637
Non-mutated	152	0.0028705774615642005
Non-mutated	153	0.0029938537942694114
Non-mutated	154	0.003856788123205889
Non-mutated	155	0.004367504358698906
Non-mutated	156	0.004050508074599792
Non-mutated	157	0.004455558882059772
Non-mutated	158	0.005529824067062325
Non-mutated	159	0.0059172639698501315
Non-mutated	160	0.0059172639698501315
Non-mutated	161	0.0072556927249352796
Non-mutated	162	0.008435623337970872
Non-mutated	163	0.00929855766690735
Non-mutated	164	0.010918760896747266
Non-mutated	165	0.012415687793881972
Non-mutated	166	0.012010636986421993
Non-mutated	167	0.013208178504129758
Non-mutated	168	0.014493774545198387
Non-mutated	169	0.015074934399380097
Non-mutated	170	0.015022101685363578
Non-mutated	171	0.016061145061021784
Non-mutated	172	0.015145378018068789
Non-mutated	173	0.017153021150696512
Non-mutated	174	0.016941690294630433
Non-mutated	175	0.017593293767500837
Non-mutated	176	0.018861278903897293
Non-mutated	177	0.018473839001109486
Non-mutated	178	0.01796312276561647
Non-mutated	179	0.018421006287092968
Non-mutated	180	0.018104010002993855
Non-mutated	181	0.0181392318123382
Non-mutated	182	0.01503971259003575
Non-mutated	183	0.013666062025606255
Non-mutated	184	0.014352887307821003
Non-mutated	185	0.01252135322191501
Non-mutated	186	0.01234524417519328
Non-mutated	187	0.010918760896747266
Non-mutated	188	0.010672208231336845
Non-mutated	189	0.009809273902400367
Non-mutated	190	0.009404223094940387
Non-mutated	191	0.00871739781272564
Non-mutated	192	0.0079601289118222
Non-mutated	193	0.007150027296902242
Non-mutated	194	0.007555078104362221
Non-mutated	195	0.0064279802053431485
Non-mutated	196	0.005952485779194478
Non-mutated	197	0.005846820351161439
Non-mutated	198	0.005600267685751017
Non-mutated	199	0.005001496926897135
Non-mutated	200	0.004719722452142367
Non-mutated	201	0.004455558882059772
Non-mutated	202	0.004085729883944138
Non-mutated	203	0.003610235457795467
Non-mutated	204	0.003486959125090256
Non-mutated	205	0.003398904601729391
Non-mutated	206	0.0031347410316467958
Non-mutated	207	0.0028705774615642005
Non-mutated	208	0.0027296902241868166
Non-mutated	209	0.0027120793195146435
Non-mutated	210	0.002588802986809432
Non-mutated	211	0.0025535811774650865
Non-mutated	212	0.002025254037299896
Non-mutated	213	0.0023422503213990104
Non-mutated	214	0.001743479562545128
Non-mutated	215	0.0016378141345120899
Non-mutated	216	0.001743479562545128
Non-mutated	217	0.0016025923251677438
Non-mutated	218	0.0012679851363964567
Non-mutated	219	0.0013384287550851487
Non-mutated	220	0.0014088723737738407
Non-mutated	221	0.0013032069457408026
Non-mutated	222	0.0014617050877903598
Non-mutated	223	0.0011094869943468995
Non-mutated	224	0.0010918760896747265
Non-mutated	225	0.0011094869943468995
Non-mutated	226	7.924907102477855e-4
Non-mutated	227	8.277125195921315e-4
Non-mutated	228	9.862106616416884e-4
Non-mutated	229	8.453234242643045e-4
Non-mutated	230	7.572689009034394e-4
Non-mutated	231	8.453234242643045e-4
Non-mutated	232	7.220470915590934e-4
Non-mutated	233	9.685997569695155e-4
Non-mutated	234	7.396579962312664e-4
Non-mutated	235	0.0010038215663138615
Non-mutated	236	7.572689009034394e-4
Non-mutated	237	8.453234242643045e-4
Non-mutated	238	6.339925681982284e-4
Non-mutated	239	7.396579962312664e-4
Non-mutated	240	8.805452336086505e-4
Non-mutated	241	5.459380448373632e-4
Non-mutated	242	7.220470915590934e-4
Non-mutated	243	7.572689009034394e-4
Non-mutated	244	7.748798055756124e-4
Non-mutated	245	8.101016149199584e-4
Non-mutated	246	8.981561382808235e-4
Non-mutated	247	6.692143775425744e-4
Non-mutated	248	6.692143775425744e-4
Non-mutated	249	8.453234242643045e-4
Non-mutated	250	7.396579962312664e-4
Non-mutated	251	7.572689009034394e-4
Non-mutated	252	6.868252822147474e-4
Non-mutated	253	6.339925681982284e-4
Non-mutated	254	7.748798055756124e-4
Non-mutated	255	7.572689009034394e-4
Non-mutated	256	6.692143775425744e-4
Non-mutated	257	8.277125195921315e-4
Non-mutated	258	8.277125195921315e-4
Non-mutated	259	9.862106616416884e-4
Non-mutated	260	0.0010390433756582076
Non-mutated	261	8.805452336086505e-4
Non-mutated	262	8.629343289364774e-4
Non-mutated	263	0.0010742651850025537
Non-mutated	264	0.0010214324709860345
Non-mutated	265	0.0012327633270521107
Non-mutated	266	6.868252822147474e-4
Non-mutated	267	0.0011094869943468995
Non-mutated	268	0.0010918760896747265
Non-mutated	269	9.333779476251695e-4
Non-mutated	270	0.0011094869943468995
Non-mutated	271	0.0011270978990190726
Non-mutated	272	0.0013032069457408026
Non-mutated	273	0.0010390433756582076
Non-mutated	274	8.805452336086505e-4
Non-mutated	275	0.0010742651850025537
Non-mutated	276	0.0013560396597573218
Non-mutated	277	0.0015145378018068787
Non-mutated	278	0.0012503742317242837
Non-mutated	279	0.0018139231812338199
Non-mutated	280	0.001655425039184263
Non-mutated	281	0.001831534085905993
Non-mutated	282	0.0014969268971347057
Non-mutated	283	0.001584981420495571
Non-mutated	284	0.0014969268971347057
Non-mutated	285	0.001673035943856436
Non-mutated	286	0.001761090467217301
Non-mutated	287	0.002025254037299896
Non-mutated	288	0.0023598612260711835
Non-mutated	289	0.0021309194653329343
Non-mutated	290	0.002412693940087702
Non-mutated	291	0.002395083035415529
Non-mutated	292	0.002395083035415529
Non-mutated	293	0.0026592466054981244
Non-mutated	294	0.0026064138914816052
Non-mutated	295	0.0026768575101702974
Non-mutated	296	0.0030466865082859305
Non-mutated	297	0.0028353556522198544
Non-mutated	298	0.002976242889597239
Non-mutated	299	0.0030290756036137575
Non-mutated	300	0.0030819083176302766
Non-mutated	301	0.0030819083176302766
Non-mutated	302	0.0030642974129581036
Non-mutated	303	0.0039096208372224085
Non-mutated	304	0.003187573745663315
Non-mutated	305	0.004138562597960657
Non-mutated	306	0.0040681189792719655
Non-mutated	307	0.003997675360583273
Non-mutated	308	0.003680679076484159
Non-mutated	309	0.004120951693288484
Non-mutated	310	0.003821566313861543
Non-mutated	311	0.004120951693288484
Non-mutated	312	0.003944842646566754
Non-mutated	313	0.004050508074599792
Non-mutated	314	0.003927231741894581
Non-mutated	315	0.003539791839106775
Non-mutated	316	0.003944842646566754
Non-mutated	317	0.003962453551238927
Non-mutated	318	0.004050508074599792
Non-mutated	319	0.0036278463624676398
Non-mutated	320	0.003944842646566754
Non-mutated	321	0.003751122695172851
Non-mutated	322	0.003768733599845024
Non-mutated	323	0.0039800644559111
Non-mutated	324	0.004050508074599792
Non-mutated	325	0.003557402743778948
Non-mutated	326	0.003187573745663315
Non-mutated	327	0.003169962840991142
Non-mutated	328	0.0032932391736963528
Non-mutated	329	0.0031347410316467958
Non-mutated	330	0.0028705774615642005
Non-mutated	331	0.0026592466054981244
Non-mutated	332	0.0030642974129581036
Non-mutated	333	0.0029234101755807197
Non-mutated	334	0.0032051846503354875
Non-mutated	335	0.0026240247961537783
Non-mutated	336	0.0026064138914816052
Non-mutated	337	0.0026592466054981244
Non-mutated	338	0.0028881883662363736
Non-mutated	339	0.0022718067027103182
Non-mutated	340	0.0028001338428755083
Non-mutated	341	0.0025183593681207404
Non-mutated	342	0.0023422503213990104
Non-mutated	343	0.0023598612260711835
Non-mutated	344	0.002254195798038145
Non-mutated	345	0.0021485303700051073
Non-mutated	346	0.0019019777045946851
Non-mutated	347	0.0019019777045946851
Non-mutated	348	0.002095697655988588
Non-mutated	349	0.001884366799922512
Non-mutated	350	0.001972421323283377
Non-mutated	351	0.001831534085905993
Non-mutated	352	0.001796312276561647
Non-mutated	353	0.001972421323283377
Non-mutated	354	0.0018139231812338199
Non-mutated	355	0.0018139231812338199
Non-mutated	356	0.0014440941831181868
Non-mutated	357	0.0019019777045946851
Non-mutated	358	0.001584981420495571
Non-mutated	359	0.0015497596111512248
Non-mutated	360	0.001743479562545128
Non-mutated	361	0.0014440941831181868
Non-mutated	362	0.0012679851363964567
Non-mutated	363	0.0012503742317242837
Non-mutated	364	0.0013208178504129757
Non-mutated	365	0.0012679851363964567
Non-mutated	366	0.0012151524223799376
Non-mutated	367	0.0013560396597573218
Non-mutated	368	0.0012327633270521107
Non-mutated	369	0.0010566542803303806
Non-mutated	370	0.0011623197083634187
Non-mutated	371	0.0011799306130355917
Non-mutated	372	0.0014088723737738407
Non-mutated	373	8.805452336086505e-4
Non-mutated	374	8.277125195921315e-4
Non-mutated	375	9.509888522973426e-4
Non-mutated	376	7.220470915590934e-4
Non-mutated	377	8.453234242643045e-4
Non-mutated	378	8.101016149199584e-4
Non-mutated	379	7.396579962312664e-4
Non-mutated	380	7.220470915590934e-4
Non-mutated	381	5.459380448373632e-4
Non-mutated	382	7.748798055756124e-4
Non-mutated	383	5.987707588538823e-4
Non-mutated	384	5.811598541817093e-4
Non-mutated	385	7.396579962312664e-4
Non-mutated	386	6.516034728704013e-4
Non-mutated	387	5.635489495095363e-4
Non-mutated	388	6.163816635260553e-4
Non-mutated	389	6.163816635260553e-4
Non-mutated	390	5.811598541817093e-4
Non-mutated	391	5.987707588538823e-4
Non-mutated	392	5.811598541817093e-4
Non-mutated	393	5.811598541817093e-4
Non-mutated	394	5.635489495095363e-4
Non-mutated	395	4.4027261680432524e-4
Non-mutated	396	3.5221809344346017e-4
Non-mutated	397	3.169962840991142e-4
Non-mutated	398	3.874399027878062e-4
Non-mutated	399	4.050508074599792e-4
Non-mutated	400	3.874399027878062e-4
Non-mutated	401	4.4027261680432524e-4
Non-mutated	402	4.931053308208442e-4
Non-mutated	403	4.5788352147649823e-4
Non-mutated	404	3.5221809344346017e-4
Non-mutated	405	4.2266171213215225e-4
Non-mutated	406	3.169962840991142e-4
Non-mutated	407	2.6416357008259516e-4
Non-mutated	408	3.5221809344346017e-4
Non-mutated	409	4.5788352147649823e-4
Non-mutated	410	2.9938537942694114e-4
Non-mutated	411	2.2894176073824912e-4
Non-mutated	412	3.5221809344346017e-4
Non-mutated	413	2.9938537942694114e-4
Non-mutated	414	2.9938537942694114e-4
Non-mutated	415	2.8177447475476815e-4
Non-mutated	416	4.050508074599792e-4
Non-mutated	417	3.698289981156332e-4
Non-mutated	418	2.2894176073824912e-4
Non-mutated	419	3.169962840991142e-4
Non-mutated	420	2.8177447475476815e-4
Non-mutated	421	1.584981420495571e-4
Non-mutated	422	2.1133085606607612e-4
Non-mutated	423	2.6416357008259516e-4
Non-mutated	424	2.9938537942694114e-4
Non-mutated	425	2.1133085606607612e-4
Non-mutated	426	3.346071887712872e-4
Non-mutated	427	3.698289981156332e-4
Non-mutated	428	2.465526654104221e-4
Non-mutated	429	2.6416357008259516e-4
Non-mutated	430	3.169962840991142e-4
Non-mutated	431	2.465526654104221e-4
Non-mutated	432	1.937199513939031e-4
Non-mutated	433	3.346071887712872e-4
Non-mutated	434	2.6416357008259516e-4
Non-mutated	435	3.5221809344346017e-4
Non-mutated	436	3.698289981156332e-4
Non-mutated	437	3.5221809344346017e-4
Non-mutated	438	2.465526654104221e-4
Non-mutated	439	2.1133085606607612e-4
Non-mutated	440	4.2266171213215225e-4
Non-mutated	441	4.050508074599792e-4
Non-mutated	442	3.698289981156332e-4
Non-mutated	443	2.6416357008259516e-4
Non-mutated	444	4.4027261680432524e-4
Non-mutated	445	3.874399027878062e-4
Non-mutated	446	4.2266171213215225e-4
Non-mutated	447	3.698289981156332e-4
Non-mutated	448	4.050508074599792e-4
Non-mutated	449	6.163816635260553e-4
Non-mutated	450	3.169962840991142e-4
Non-mutated	451	3.5221809344346017e-4
Non-mutated	452	4.050508074599792e-4
Non-mutated	453	3.5221809344346017e-4
Non-mutated	454	5.283271401651903e-4
Non-mutated	455	4.2266171213215225e-4
Non-mutated	456	5.283271401651903e-4
Non-mutated	457	4.4027261680432524e-4
Non-mutated	458	4.2266171213215225e-4
Non-mutated	459	5.283271401651903e-4
Non-mutated	460	4.2266171213215225e-4
Non-mutated	461	3.874399027878062e-4
Non-mutated	462	5.459380448373632e-4
Non-mutated	463	6.692143775425744e-4
Non-mutated	464	4.754944261486713e-4
Non-mutated	465	4.050508074599792e-4
Non-mutated	466	5.459380448373632e-4
Non-mutated	467	5.987707588538823e-4
Non-mutated	468	4.931053308208442e-4
Non-mutated	469	5.107162354930173e-4
Non-mutated	470	3.874399027878062e-4
Non-mutated	471	5.635489495095363e-4
Non-mutated	472	5.635489495095363e-4
Non-mutated	473	5.107162354930173e-4
Non-mutated	474	5.987707588538823e-4
Non-mutated	475	4.4027261680432524e-4
Non-mutated	476	5.283271401651903e-4
Non-mutated	477	6.163816635260553e-4
Non-mutated	478	3.698289981156332e-4
Non-mutated	479	4.754944261486713e-4
Non-mutated	480	5.987707588538823e-4
Non-mutated	481	2.8177447475476815e-4
Non-mutated	482	4.5788352147649823e-4
Non-mutated	483	3.346071887712872e-4
Non-mutated	484	3.874399027878062e-4
Non-mutated	485	3.5221809344346017e-4
Non-mutated	486	5.811598541817093e-4
Non-mutated	487	4.050508074599792e-4
Non-mutated	488	5.283271401651903e-4
Non-mutated	489	4.5788352147649823e-4
Non-mutated	490	3.346071887712872e-4
Non-mutated	491	4.5788352147649823e-4
Non-mutated	492	5.811598541817093e-4
Non-mutated	493	3.874399027878062e-4
Non-mutated	494	4.931053308208442e-4
Non-mutated	495	3.698289981156332e-4
Non-mutated	496	3.5221809344346017e-4
Non-mutated	497	1.937199513939031e-4
Non-mutated	498	2.9938537942694114e-4
Non-mutated	499	3.5221809344346017e-4
Non-mutated	500	2.9938537942694114e-4
Non-mutated	501	3.5221809344346017e-4
Non-mutated	502	2.465526654104221e-4
Non-mutated	503	4.4027261680432524e-4
Non-mutated	504	3.346071887712872e-4
Non-mutated	505	2.2894176073824912e-4
Non-mutated	506	2.9938537942694114e-4
Non-mutated	507	2.465526654104221e-4
Non-mutated	508	2.465526654104221e-4
Non-mutated	509	4.931053308208442e-4
Non-mutated	510	2.8177447475476815e-4
Non-mutated	511	3.698289981156332e-4
Non-mutated	512	2.2894176073824912e-4
Non-mutated	513	2.8177447475476815e-4
Non-mutated	514	1.937199513939031e-4
Non-mutated	515	1.584981420495571e-4
Non-mutated	516	1.584981420495571e-4
Non-mutated	517	2.8177447475476815e-4
Non-mutated	518	1.7610904672173009e-4
Non-mutated	519	1.937199513939031e-4
Non-mutated	520	2.2894176073824912e-4
Non-mutated	521	1.937199513939031e-4
Non-mutated	522	2.465526654104221e-4
Non-mutated	523	3.698289981156332e-4
Non-mutated	524	2.2894176073824912e-4
Non-mutated	525	1.937199513939031e-4
Non-mutated	526	2.465526654104221e-4
Non-mutated	527	3.346071887712872e-4
Non-mutated	528	1.2327633270521105e-4
Non-mutated	529	2.1133085606607612e-4
Non-mutated	530	1.7610904672173009e-4
Non-mutated	531	2.8177447475476815e-4
Non-mutated	532	2.1133085606607612e-4
Non-mutated	533	2.8177447475476815e-4
Non-mutated	534	1.584981420495571e-4
Non-mutated	535	1.937199513939031e-4
Non-mutated	536	2.8177447475476815e-4
Non-mutated	537	2.1133085606607612e-4
Non-mutated	538	2.2894176073824912e-4
Non-mutated	539	2.1133085606607612e-4
Non-mutated	540	1.584981420495571e-4
Non-mutated	541	1.937199513939031e-4
Non-mutated	542	8.805452336086504e-5
Non-mutated	543	2.2894176073824912e-4
Non-mutated	544	1.937199513939031e-4
Non-mutated	545	1.937199513939031e-4
Non-mutated	546	1.584981420495571e-4
Non-mutated	547	8.805452336086504e-5
Non-mutated	548	1.937199513939031e-4
Non-mutated	549	1.584981420495571e-4
Non-mutated	550	1.7610904672173009e-4
Non-mutated	551	2.8177447475476815e-4
Non-mutated	552	1.4088723737738407e-4
Non-mutated	553	1.4088723737738407e-4
Non-mutated	554	1.2327633270521105e-4
Non-mutated	555	1.2327633270521105e-4
Non-mutated	556	1.7610904672173009e-4
Non-mutated	557	2.465526654104221e-4
Non-mutated	558	2.1133085606607612e-4
Non-mutated	559	1.2327633270521105e-4
Non-mutated	560	2.8177447475476815e-4
Non-mutated	561	1.4088723737738407e-4
Non-mutated	562	1.0566542803303806e-4
Non-mutated	563	2.1133085606607612e-4
Non-mutated	564	1.584981420495571e-4
Non-mutated	565	1.2327633270521105e-4
Non-mutated	566	1.937199513939031e-4
Non-mutated	567	8.805452336086504e-5
Non-mutated	568	1.0566542803303806e-4
Non-mutated	569	1.0566542803303806e-4
Non-mutated	570	8.805452336086504e-5
Non-mutated	571	5.283271401651903e-5
Non-mutated	572	1.2327633270521105e-4
Non-mutated	573	1.2327633270521105e-4
Non-mutated	574	1.2327633270521105e-4
Non-mutated	575	1.937199513939031e-4
Non-mutated	576	1.7610904672173009e-4
Non-mutated	577	1.4088723737738407e-4
Non-mutated	578	1.7610904672173009e-4
Non-mutated	579	1.584981420495571e-4
Non-mutated	580	1.0566542803303806e-4
Non-mutated	581	8.805452336086504e-5
Non-mutated	582	3.522180934434602e-5
Non-mutated	583	7.044361868869204e-5
Non-mutated	584	8.805452336086504e-5
Non-mutated	585	1.584981420495571e-4
Non-mutated	586	8.805452336086504e-5
Non-mutated	587	1.0566542803303806e-4
Non-mutated	588	7.044361868869204e-5
Non-mutated	589	5.283271401651903e-5
Non-mutated	590	8.805452336086504e-5
Non-mutated	591	5.283271401651903e-5
Non-mutated	592	3.522180934434602e-5
Non-mutated	593	1.2327633270521105e-4
Non-mutated	594	7.044361868869204e-5
Non-mutated	595	5.283271401651903e-5
Non-mutated	596	3.522180934434602e-5
Non-mutated	597	8.805452336086504e-5
Non-mutated	598	5.283271401651903e-5
Non-mutated	599	1.0566542803303806e-4
Non-mutated	600	2.465526654104221e-4
Non-mutated	601	5.283271401651903e-5
Non-mutated	602	7.044361868869204e-5
Non-mutated	603	1.0566542803303806e-4
Non-mutated	604	7.044361868869204e-5
Non-mutated	605	1.0566542803303806e-4
Non-mutated	606	1.7610904672173009e-4
Non-mutated	607	8.805452336086504e-5
Non-mutated	608	5.283271401651903e-5
Non-mutated	609	7.044361868869204e-5
Non-mutated	610	1.0566542803303806e-4
Non-mutated	611	8.805452336086504e-5
Non-mutated	612	7.044361868869204e-5
Non-mutated	613	8.805452336086504e-5
Non-mutated	614	1.4088723737738407e-4
Non-mutated	615	1.0566542803303806e-4
Non-mutated	616	7.044361868869204e-5
Non-mutated	617	8.805452336086504e-5
Non-mutated	618	1.2327633270521105e-4
Non-mutated	619	3.522180934434602e-5
Non-mutated	620	7.044361868869204e-5
Non-mutated	621	5.283271401651903e-5
Non-mutated	622	7.044361868869204e-5
Non-mutated	623	1.4088723737738407e-4
Non-mutated	624	1.2327633270521105e-4
Non-mutated	625	7.044361868869204e-5
Non-mutated	626	1.2327633270521105e-4
Non-mutated	627	5.283271401651903e-5
Non-mutated	628	2.1133085606607612e-4
Non-mutated	629	7.044361868869204e-5
Non-mutated	630	8.805452336086504e-5
Non-mutated	631	5.283271401651903e-5
Non-mutated	632	1.2327633270521105e-4
Non-mutated	633	3.522180934434602e-5
Non-mutated	634	1.0566542803303806e-4
Non-mutated	635	2.1133085606607612e-4
Non-mutated	636	5.283271401651903e-5
Non-mutated	637	5.283271401651903e-5
Non-mutated	638	1.0566542803303806e-4
Non-mutated	639	7.044361868869204e-5
Non-mutated	640	5.283271401651903e-5
Non-mutated	641	1.0566542803303806e-4
Non-mutated	642	1.4088723737738407e-4
Non-mutated	643	1.0566542803303806e-4
Non-mutated	644	1.0566542803303806e-4
Non-mutated	645	1.0566542803303806e-4
Non-mutated	646	7.044361868869204e-5
Non-mutated	647	3.522180934434602e-5
Non-mutated	648	8.805452336086504e-5
Non-mutated	649	1.584981420495571e-4
Non-mutated	650	1.4088723737738407e-4
Non-mutated	651	8.805452336086504e-5
Non-mutated	652	1.761090467217301e-5
Non-mutated	653	3.522180934434602e-5
Non-mutated	654	1.2327633270521105e-4
Non-mutated	655	1.2327633270521105e-4
Non-mutated	656	1.2327633270521105e-4
Non-mutated	657	7.044361868869204e-5
Non-mutated	658	1.761090467217301e-5
Non-mutated	659	1.2327633270521105e-4
Non-mutated	660	5.283271401651903e-5
Non-mutated	661	3.522180934434602e-5
Non-mutated	662	1.761090467217301e-5
Non-mutated	663	8.805452336086504e-5
Non-mutated	664	1.2327633270521105e-4
Non-mutated	665	0
Non-mutated	666	8.805452336086504e-5
Non-mutated	667	3.522180934434602e-5
Non-mutated	668	3.522180934434602e-5
Non-mutated	669	3.522180934434602e-5
Non-mutated	670	7.044361868869204e-5
Non-mutated	671	3.522180934434602e-5
Non-mutated	672	5.283271401651903e-5
Non-mutated	673	1.2327633270521105e-4
Non-mutated	674	5.283271401651903e-5
Non-mutated	675	1.761090467217301e-5
Non-mutated	676	1.761090467217301e-5
Non-mutated	677	8.805452336086504e-5
Non-mutated	678	5.283271401651903e-5
Non-mutated	679	3.522180934434602e-5
Non-mutated	680	5.283271401651903e-5
Non-mutated	681	1.761090467217301e-5
Non-mutated	682	3.522180934434602e-5
Non-mutated	683	0
Non-mutated	684	1.584981420495571e-4
Non-mutated	685	5.283271401651903e-5
Non-mutated	686	1.761090467217301e-5
Non-mutated	687	5.283271401651903e-5
Non-mutated	688	3.522180934434602e-5
Non-mutated	689	0
Non-mutated	690	7.044361868869204e-5
Non-mutated	691	3.522180934434602e-5
Non-mutated	692	3.522180934434602e-5
Non-mutated	693	1.761090467217301e-5
Non-mutated	694	7.044361868869204e-5
Non-mutated	695	3.522180934434602e-5
Non-mutated	696	3.522180934434602e-5
Non-mutated	697	1.2327633270521105e-4
Non-mutated	698	7.044361868869204e-5
Non-mutated	699	5.283271401651903e-5
Non-mutated	700	8.805452336086504e-5
Non-mutated	701	3.522180934434602e-5
Non-mutated	702	1.761090467217301e-5
Non-mutated	703	5.283271401651903e-5
Non-mutated	704	5.283271401651903e-5
Non-mutated	705	8.805452336086504e-5
Non-mutated	706	1.761090467217301e-5
Non-mutated	707	7.044361868869204e-5
Non-mutated	708	3.522180934434602e-5
Non-mutated	709	5.283271401651903e-5
Non-mutated	710	3.522180934434602e-5
Non-mutated	711	1.761090467217301e-5
Non-mutated	712	3.522180934434602e-5
Non-mutated	713	3.522180934434602e-5
Non-mutated	714	1.761090467217301e-5
Non-mutated	715	1.761090467217301e-5
Non-mutated	716	3.522180934434602e-5
Non-mutated	717	3.522180934434602e-5
Non-mutated	718	1.761090467217301e-5
Non-mutated	719	1.761090467217301e-5
Non-mutated	720	3.522180934434602e-5
Non-mutated	721	3.522180934434602e-5
Non-mutated	722	3.522180934434602e-5
Non-mutated	723	1.761090467217301e-5
Non-mutated	724	1.761090467217301e-5
Non-mutated	725	1.761090467217301e-5
Non-mutated	726	8.805452336086504e-5
Non-mutated	727	1.761090467217301e-5
Non-mutated	728	1.761090467217301e-5
Non-mutated	729	3.522180934434602e-5
Non-mutated	730	1.761090467217301e-5
Non-mutated	731	1.761090467217301e-5
Non-mutated	732	1.761090467217301e-5
Non-mutated	733	0
Non-mutated	734	3.522180934434602e-5
Non-mutated	735	3.522180934434602e-5
Non-mutated	736	3.522180934434602e-5
Non-mutated	737	1.761090467217301e-5
Non-mutated	738	3.522180934434602e-5
Non-mutated	739	1.761090467217301e-5
Non-mutated	740	0
Non-mutated	741	1.761090467217301e-5
Non-mutated	742	0
Non-mutated	743	0
Non-mutated	744	3.522180934434602e-5
Non-mutated	745	5.283271401651903e-5
Non-mutated	746	1.761090467217301e-5
Non-mutated	747	1.761090467217301e-5
Non-mutated	748	3.522180934434602e-5
Non-mutated	749	3.522180934434602e-5
Non-mutated	750	0
Non-mutated	751	3.522180934434602e-5
Non-mutated	752	1.761090467217301e-5
Non-mutated	753	1.761090467217301e-5
Non-mutated	754	0
Non-mutated	755	3.522180934434602e-5
Non-mutated	756	1.761090467217301e-5
Non-mutated	757	0
Non-mutated	758	1.761090467217301e-5
Non-mutated	759	0
Non-mutated	760	0
Non-mutated	761	0
Non-mutated	762	0
Non-mutated	763	0
Non-mutated	764	1.761090467217301e-5
Non-mutated	765	0
Non-mutated	766	0
Non-mutated	767	3.522180934434602e-5
Non-mutated	768	0
Non-mutated	769	5.283271401651903e-5
Non-mutated	770	5.283271401651903e-5
Non-mutated	771	1.761090467217301e-5
Non-mutated	772	0
Non-mutated	773	1.761090467217301e-5
Non-mutated	774	0
Non-mutated	775	0
Non-mutated	776	1.761090467217301e-5
Non-mutated	777	0
Non-mutated	778	0
Non-mutated	779	0
Non-mutated	780	0
Non-mutated	781	0
Non-mutated	782	1.761090467217301e-5
Non-mutated	783	0
Non-mutated	784	1.761090467217301e-5
Non-mutated	785	0
Non-mutated	786	0
Non-mutated	787	1.761090467217301e-5
Non-mutated	788	0
Non-mutated	789	0
Non-mutated	790	0
Non-mutated	791	0
Non-mutated	792	1.761090467217301e-5
Non-mutated	793	1.761090467217301e-5
Non-mutated	794	1.761090467217301e-5
Non-mutated	795	0
Non-mutated	796	0
Non-mutated	797	0
Non-mutated	798	0
Non-mutated	799	0
Non-mutated	800	0
Non-mutated	801	0
Non-mutated	802	0
Non-mutated	803	0
Non-mutated	804	0
Non-mutated	805	0
Non-mutated	806	0
Non-mutated	807	3.522180934434602e-5
Non-mutated	808	0
Non-mutated	809	0
Non-mutated	810	0
Non-mutated	811	0
Non-mutated	812	0
Non-mutated	813	0
Non-mutated	814	1.761090467217301e-5
Non-mutated	815	0
Non-mutated	816	0
Non-mutated	817	1.761090467217301e-5
Non-mutated	818	0
Non-mutated	819	0
Non-mutated	820	0
Non-mutated	821	0
Non-mutated	822	0
Non-mutated	823	0
Non-mutated	824	0
Non-mutated	825	1.761090467217301e-5
Non-mutated	826	0
Non-mutated	827	0
Non-mutated	828	1.761090467217301e-5
Non-mutated	829	0
Non-mutated	830	0
Non-mutated	831	0
Non-mutated	832	0
Non-mutated	833	0
Non-mutated	834	0
Non-mutated	835	0
Non-mutated	836	0
Non-mutated	837	0
Non-mutated	838	0
Non-mutated	839	0
Non-mutated	840	0
Non-mutated	841	0
Non-mutated	842	0
Non-mutated	843	0
Non-mutated	844	0
Non-mutated	845	0
Non-mutated	846	0
Non-mutated	847	0
Non-mutated	848	0
Non-mutated	849	0
Non-mutated	850	0
Non-mutated	851	0
Non-mutated	852	0
Non-mutated	853	0
Non-mutated	854	0
Non-mutated	855	0
Non-mutated	856	0
Non-mutated	857	0
Non-mutated	858	0
Non-mutated	859	0
Non-mutated	860	0
Non-mutated	861	0
Non-mutated	862	0
Non-mutated	863	0
Non-mutated	864	0
Non-mutated	865	0
Non-mutated	866	1.761090467217301e-5
Non-mutated	867	0
Non-mutated	868	0
Non-mutated	869	0
Non-mutated	870	0
Non-mutated	871	0
Non-mutated	872	0
Non-mutated	873	0
Non-mutated	874	0
Non-mutated	875	0
Non-mutated	876	0
Non-mutated	877	0
Non-mutated	878	0
Non-mutated	879	0
Non-mutated	880	0
Non-mutated	881	0
Non-mutated	882	0
Non-mutated	883	0
Non-mutated	884	0
Non-mutated	885	0
Non-mutated	886	0
Non-mutated	887	0
Non-mutated	888	0
Non-mutated	889	0
Non-mutated	890	0
Non-mutated	891	0
Non-mutated	892	0
Non-mutated	893	0
Non-mutated	894	0
Non-mutated	895	0
Non-mutated	896	0
Non-mutated	897	0
Non-mutated	898	0
Non-mutated	899	0
Non-mutated	900	0
Non-mutated	901	0
Non-mutated	902	0
Non-mutated	903	0
Non-mutated	904	0
Non-mutated	905	0
Non-mutated	906	0
Non-mutated	907	0
Non-mutated	908	0
Non-mutated	909	0
Non-mutated	910	0
Non-mutated	911	0
Non-mutated	912	0
Non-mutated	913	0
Non-mutated	914	0
Non-mutated	915	0
Non-mutated	916	0
Non-mutated	917	0
Non-mutated	918	0
Non-mutated	919	0
Non-mutated	920	0
Non-mutated	921	0
Non-mutated	922	0
Non-mutated	923	0
Non-mutated	924	0
Non-mutated	925	0
Non-mutated	926	0
Non-mutated	927	0
Non-mutated	928	0
Non-mutated	929	0
Non-mutated	930	0
Non-mutated	931	0
Non-mutated	932	0
Non-mutated	933	0
Non-mutated	934	0
Non-mutated	935	0
Non-mutated	936	0
Non-mutated	937	0
Non-mutated	938	0
Non-mutated	939	0
Non-mutated	940	0
Non-mutated	941	0
Non-mutated	942	0
Non-mutated	943	0
Non-mutated	944	0
Non-mutated	945	0
Non-mutated	946	0
Non-mutated	947	0
Non-mutated	948	0
Non-mutated	949	0
Non-mutated	950	0
Non-mutated	951	0
Non-mutated	952	0
Non-mutated	953	0
Non-mutated	954	0
Non-mutated	955	0
Non-mutated	956	0
Non-mutated	957	0
Non-mutated	958	0
Non-mutated	959	0
Non-mutated	960	0
Non-mutated	961	0
Non-mutated	962	0
Non-mutated	963	0
Non-mutated	964	0
Non-mutated	965	0
Non-mutated	966	0
Non-mutated	967	0
Non-mutated	968	0
Non-mutated	969	0
Non-mutated	970	0
Non-mutated	971	0
Non-mutated	972	0
Non-mutated	973	0
Non-mutated	974	0
Non-mutated	975	0
Non-mutated	976	0
Non-mutated	977	0
Non-mutated	978	0
Non-mutated	979	0
Non-mutated	980	0
Non-mutated	981	0
Non-mutated	982	0
Non-mutated	983	0
Non-mutated	984	0
Non-mutated	985	0
Non-mutated	986	0
Non-mutated	987	0
Non-mutated	988	0
Non-mutated	989	0
Non-mutated	990	0
Non-mutated	991	0
Non-mutated	992	0
Non-mutated	993	0
Non-mutated	994	0
Non-mutated	995	0
Non-mutated	996	0
Non-mutated	997	0
Non-mutated	998	0
[truncated: 1,343 more rows]
