# Supplementary material for: Unsupervised detection of fragment length signatures of circulating tumor DNA using non-negative matrix factorization
Source: eLife. 2022 Jul 27;11:e71569. doi: 10.7554/eLife.71569 (PMC9363120; doi:10.7554/eLife.71569)
Supplement: Source code 1. [file elife-71569-code1.gz › figure2/data/panelB_WGS_Sigs_data.tsv]

signature_id	frag_len	count	frag_len_adjust
Signature1	1	1.0512921232665074e-4	31
Signature1	2	1.1965377257691999e-4	32
Signature1	3	1.3583479974053572e-4	33
Signature1	4	1.5210148074953694e-4	34
Signature1	5	1.6837699980352892e-4	35
Signature1	6	1.9129955998656358e-4	36
Signature1	7	2.125892143885513e-4	37
Signature1	8	2.330517274734109e-4	38
Signature1	9	2.4824115119745057e-4	39
Signature1	10	2.5328281351572025e-4	40
Signature1	11	2.5011168905930215e-4	41
Signature1	12	2.503692595773215e-4	42
Signature1	13	2.5732160472666374e-4	43
Signature1	14	2.70177581995625e-4	44
Signature1	15	2.854276713935091e-4	45
Signature1	16	2.994103694320471e-4	46
Signature1	17	3.1664390923033623e-4	47
Signature1	18	3.3491435986544193e-4	48
Signature1	19	3.56244121856194e-4	49
Signature1	20	3.69042192048105e-4	50
Signature1	21	3.641683727708072e-4	51
Signature1	22	3.6066869412173646e-4	52
Signature1	23	3.69802308045328e-4	53
Signature1	24	3.7993450996949877e-4	54
Signature1	25	3.9524354644137293e-4	55
Signature1	26	4.1164997222245927e-4	56
Signature1	27	4.257355903046866e-4	57
Signature1	28	4.4343296841488713e-4	58
Signature1	29	4.580225477776866e-4	59
Signature1	30	4.4170020434771887e-4	60
Signature1	31	4.2192016669349733e-4	61
Signature1	32	3.960057141189662e-4	62
Signature1	33	3.710783100546137e-4	63
Signature1	34	3.5412515340312923e-4	64
Signature1	35	3.464484095392361e-4	65
Signature1	36	3.3824804891701137e-4	66
Signature1	37	3.338358785800868e-4	67
Signature1	38	3.372485688599165e-4	68
Signature1	39	3.498220241816943e-4	69
Signature1	40	3.417352062060839e-4	70
Signature1	41	3.1590523008059656e-4	71
Signature1	42	2.9043079259520106e-4	72
Signature1	43	2.7326893945369085e-4	73
Signature1	44	2.659721491985252e-4	74
Signature1	45	2.672101680030995e-4	75
Signature1	46	2.743901906904294e-4	76
Signature1	47	2.874793148172324e-4	77
Signature1	48	3.13753781777333e-4	78
Signature1	49	3.5832116195486953e-4	79
Signature1	50	3.9011062919288284e-4	80
Signature1	51	3.733699305658239e-4	81
Signature1	52	3.136607115559227e-4	82
Signature1	53	2.5281932883881614e-4	83
Signature1	54	2.1053599077292537e-4	84
Signature1	55	2.0123579545218418e-4	85
Signature1	56	1.999968612875165e-4	86
Signature1	57	2.0162574633376737e-4	87
Signature1	58	2.278179521743139e-4	88
Signature1	59	2.7353479307094754e-4	89
Signature1	60	3.3054035810741654e-4	90
Signature1	61	3.555728430003172e-4	91
Signature1	62	3.411711613312073e-4	92
Signature1	63	2.7602075767338836e-4	93
Signature1	64	2.020554268753636e-4	94
Signature1	65	1.644856128592097e-4	95
Signature1	66	1.6584340585162704e-4	96
Signature1	67	1.9680692286571077e-4	97
Signature1	68	2.3757926475874975e-4	98
Signature1	69	2.9295595405571064e-4	99
Signature1	70	3.343729708885075e-4	100
Signature1	71	3.4783458089990364e-4	101
Signature1	72	3.3120382432552827e-4	102
Signature1	73	3.1057720245534684e-4	103
Signature1	74	2.757502641005826e-4	104
Signature1	75	2.458069931402282e-4	105
Signature1	76	2.38826039178125e-4	106
Signature1	77	2.5409091443806065e-4	107
Signature1	78	2.871516671956752e-4	108
Signature1	79	3.530913028563617e-4	109
Signature1	80	4.267920654553299e-4	110
Signature1	81	4.915824204605075e-4	111
Signature1	82	4.8300299107654246e-4	112
Signature1	83	4.251103778107202e-4	113
Signature1	84	3.7269944982765076e-4	114
Signature1	85	3.4320068555948916e-4	115
Signature1	86	3.489434266627652e-4	116
Signature1	87	3.722705504767831e-4	117
Signature1	88	4.302081521847528e-4	118
Signature1	89	5.228445358378629e-4	119
Signature1	90	7.009093202734239e-4	120
Signature1	91	9.15030844658717e-4	121
Signature1	92	0.0010669995462465611	122
Signature1	93	0.0010501085665463202	123
Signature1	94	8.213247968699509e-4	124
Signature1	95	5.728395436908029e-4	125
Signature1	96	4.581447639919642e-4	126
Signature1	97	4.4500020514385007e-4	127
Signature1	98	5.049340794573852e-4	128
Signature1	99	6.282889545620154e-4	129
Signature1	100	8.427628860562013e-4	130
Signature1	101	0.0012549580450709873	131
Signature1	102	0.0017755200488352434	132
Signature1	103	0.002312478639758885	133
Signature1	104	0.002470580155132306	134
Signature1	105	0.0022250367609603287	135
Signature1	106	0.0019238786200839412	136
Signature1	107	0.0018679032795752071	137
Signature1	108	0.002256051786378794	138
Signature1	109	0.00305745056953418	139
Signature1	110	0.003988502049137399	140
Signature1	111	0.004804879392817071	141
Signature1	112	0.005238467055660294	142
Signature1	113	0.005353975050083031	143
Signature1	114	0.005421516796232987	144
Signature1	115	0.005467391828484917	145
Signature1	116	0.005485065382516553	146
Signature1	117	0.005564157265238377	147
Signature1	118	0.005811505967759145	148
Signature1	119	0.006395663066353834	149
Signature1	120	0.007178419696571769	150
Signature1	121	0.00815850164329654	151
Signature1	122	0.008976129004717733	152
Signature1	123	0.00932276246032941	153
Signature1	124	0.009321965842161696	154
Signature1	125	0.00949970233634567	155
Signature1	126	0.010200020564146369	156
Signature1	127	0.011396949954223419	157
Signature1	128	0.012917812491413255	158
Signature1	129	0.014486230044177284	159
Signature1	130	0.01589994775009986	160
Signature1	131	0.017102493424675774	161
Signature1	132	0.01846561179252975	162
Signature1	133	0.020507043168565144	163
Signature1	134	0.02316253179317864	164
Signature1	135	0.02587183417272733	165
Signature1	136	0.0275389128485599	166
Signature1	137	0.028009943136225308	167
Signature1	138	0.027710773094651548	168
Signature1	139	0.02696028323589362	169
Signature1	140	0.025883829536081263	170
Signature1	141	0.02465907372305825	171
Signature1	142	0.023598384452416802	172
Signature1	143	0.022953470480376305	173
Signature1	144	0.022682761364526603	174
Signature1	145	0.022460093319947118	175
Signature1	146	0.021972136345586465	176
Signature1	147	0.021056108118713023	177
Signature1	148	0.019770263836333367	178
Signature1	149	0.01826703771747964	179
Signature1	150	0.016720966962475194	180
Signature1	151	0.015223848117322842	181
Signature1	152	0.013941218538565841	182
Signature1	153	0.012903394592080753	183
Signature1	154	0.012084367118372302	184
Signature1	155	0.011437484350278398	185
Signature1	156	0.010938768784131142	186
Signature1	157	0.010424368047658124	187
Signature1	158	0.009889769903877613	188
Signature1	159	0.00926203250975201	189
Signature1	160	0.00857293163525003	190
Signature1	161	0.007839785578345346	191
Signature1	162	0.007175822363782854	192
Signature1	163	0.006556200697242593	193
Signature1	164	0.0060377928290956005	194
Signature1	165	0.00563901168985759	195
Signature1	166	0.005308321733978996	196
Signature1	167	0.005057263982245698	197
Signature1	168	0.004818113894673369	198
Signature1	169	0.0045694573738619525	199
Signature1	170	0.004294163258995261	200
Signature1	171	0.004014291491983985	201
Signature1	172	0.0036969773440340132	202
Signature1	173	0.003416560652155593	203
Signature1	174	0.0031433203597532474	204
Signature1	175	0.002911955266944841	205
Signature1	176	0.0027201810788968607	206
Signature1	177	0.002544957351267004	207
Signature1	178	0.002402049526486426	208
Signature1	179	0.0022653546462556443	209
Signature1	180	0.002131731749276488	210
Signature1	181	0.001989905695112346	211
Signature1	182	0.0018463225339510976	212
Signature1	183	0.0017026247316301454	213
Signature1	184	0.0015599721547199321	214
Signature1	185	0.0014322503003827466	215
Signature1	186	0.001325312188352908	216
Signature1	187	0.0012353329282718357	217
Signature1	188	0.0011547363944218578	218
Signature1	189	0.0010800411584542824	219
Signature1	190	0.0010055465177968024	220
Signature1	191	9.403297373988312e-4	221
Signature1	192	8.674628530378712e-4	222
Signature1	193	7.997429983560528e-4	223
Signature1	194	7.397893640230232e-4	224
Signature1	195	6.742657890947354e-4	225
Signature1	196	6.184983561064987e-4	226
Signature1	197	5.711021181233336e-4	227
Signature1	198	5.291102064239043e-4	228
Signature1	199	4.891197559610938e-4	229
Signature1	200	4.5386022716664454e-4	230
Signature1	201	4.174492980767394e-4	231
Signature1	202	3.8520961417492827e-4	232
Signature1	203	3.558020325753961e-4	233
Signature1	204	3.2393982274018244e-4	234
Signature1	205	2.9945244692093626e-4	235
Signature1	206	2.7577707369283905e-4	236
Signature1	207	2.5153798897196105e-4	237
Signature1	208	2.344655177866055e-4	238
Signature1	209	2.1722679831757258e-4	239
Signature1	210	2.0107077513715994e-4	240
Signature1	211	1.8843123902117498e-4	241
Signature1	212	1.73724366919323e-4	242
Signature1	213	1.5907301567221757e-4	243
Signature1	214	1.5022531718917936e-4	244
Signature1	215	1.3919373107273763e-4	245
Signature1	216	1.2821177619996442e-4	246
Signature1	217	1.2036015778893421e-4	247
Signature1	218	1.1387773907434526e-4	248
Signature1	219	1.0434068802986547e-4	249
Signature1	220	9.522618560001845e-5	250
Signature1	221	8.705455679047212e-5	251
Signature1	222	7.651879189003843e-5	252
Signature1	223	6.93029196641004e-5	253
Signature1	224	6.599884838420483e-5	254
Signature1	225	6.532317281573286e-5	255
Signature1	226	5.915744640782211e-5	256
Signature1	227	5.8627104712918e-5	257
Signature1	228	5.57973049452404e-5	258
Signature1	229	5.1179028971114244e-5	259
Signature1	230	4.412726123186427e-5	260
Signature1	231	4.085090586053722e-5	261
Signature1	232	3.520513243589264e-5	262
Signature1	233	3.242895208072822e-5	263
Signature1	234	2.89266463046357e-5	264
Signature1	235	2.7480640648825217e-5	265
Signature1	236	2.7936153179433417e-5	266
Signature1	237	2.9244084665664978e-5	267
Signature1	238	2.819809463056387e-5	268
Signature1	239	2.5608224732079533e-5	269
Signature1	240	2.3713664167600747e-5	270
Signature1	241	2.4303832363916613e-5	271
Signature1	242	2.173920438372109e-5	272
Signature1	243	2.0353794586535427e-5	273
Signature1	244	2.0367119867670606e-5	274
Signature1	245	2.0816051786694357e-5	275
Signature1	246	2.378537421170727e-5	276
Signature1	247	2.344119971849265e-5	277
Signature1	248	2.149403770038402e-5	278
Signature1	249	2.5714703189907316e-5	279
Signature1	250	2.7260707288626376e-5	280
Signature1	251	3.417632779140363e-5	281
Signature1	252	3.7620677990675696e-5	282
Signature1	253	3.253827700593865e-5	283
Signature1	254	3.756774110154911e-5	284
Signature1	255	3.510059686285568e-5	285
Signature1	256	4.0755988758497595e-5	286
Signature1	257	4.436213762962722e-5	287
Signature1	258	5.229724545285074e-5	288
Signature1	259	5.660460289125655e-5	289
Signature1	260	6.42767080388401e-5	290
Signature1	261	7.56792307800396e-5	291
Signature1	262	8.718061200228194e-5	292
Signature1	263	9.946257666682916e-5	293
Signature1	264	1.1043637464941257e-4	294
Signature1	265	1.297422914460645e-4	295
Signature1	266	1.3585254052127135e-4	296
Signature1	267	1.5966548521662767e-4	297
Signature1	268	1.7763699733158866e-4	298
Signature1	269	2.0151487301233397e-4	299
Signature1	270	0.00022130565663861516	300
Signature1	271	2.4328509400196153e-4	301
Signature1	272	2.686079794286292e-4	302
Signature1	273	2.9557664456501294e-4	303
Signature1	274	3.3063008412121753e-4	304
Signature1	275	3.7063004710745416e-4	305
Signature1	276	4.1572409406294566e-4	306
Signature1	277	4.539636354408261e-4	307
Signature1	278	5.067727591433586e-4	308
Signature1	279	5.523449490405387e-4	309
Signature1	280	5.858110589956678e-4	310
Signature1	281	6.113185047785323e-4	311
Signature1	282	6.446167994815655e-4	312
Signature1	283	6.837747583162146e-4	313
Signature1	284	7.21970806523032e-4	314
Signature1	285	7.597317255589995e-4	315
Signature1	286	7.976027456978252e-4	316
Signature1	287	8.386933588135263e-4	317
Signature1	288	8.745573041202952e-4	318
Signature1	289	8.994615618236734e-4	319
Signature1	290	9.338357672473999e-4	320
Signature1	291	9.470534740958101e-4	321
Signature1	292	9.612357336492533e-4	322
Signature1	293	9.833736930680848e-4	323
Signature1	294	9.961218919045426e-4	324
Signature1	295	0.001011970576990626	325
Signature1	296	0.0010265282091785712	326
Signature1	297	0.0010279363114724521	327
Signature1	298	0.0010365648992221883	328
Signature1	299	0.0010453701894720467	329
Signature1	300	0.0010566267832581228	330
Signature1	301	0.0010727876638210283	331
Signature1	302	0.0010827754919331151	332
Signature1	303	0.0010709884263644916	333
Signature1	304	0.0010819744362423368	334
Signature1	305	0.0010734631822403174	335
Signature1	306	0.0010671610620637548	336
Signature1	307	0.0010539313559927573	337
Signature1	308	0.001047316925191674	338
Signature1	309	0.001035900601673049	339
Signature1	310	0.0010375523003096844	340
Signature1	311	0.0010403731886244286	341
Signature1	312	0.0010333337693141092	342
Signature1	313	0.0010343014891356893	343
Signature1	314	0.0010351909966613239	344
Signature1	315	0.0010338271941641621	345
Signature1	316	0.0010161684724510247	346
Signature1	317	0.0010054827710192374	347
Signature1	318	9.988934680931968e-4	348
Signature1	319	9.86960553313579e-4	349
Signature1	320	9.795561096126602e-4	350
Signature1	321	9.832480262797585e-4	351
Signature1	322	9.688638808134219e-4	352
Signature1	323	9.554162395301947e-4	353
Signature1	324	9.49009572819898e-4	354
Signature1	325	9.379118184750042e-4	355
Signature1	326	9.292235651076449e-4	356
Signature1	327	9.194494748403148e-4	357
Signature1	328	9.120122916300054e-4	358
Signature1	329	8.926339531124412e-4	359
Signature1	330	8.859782287334965e-4	360
Signature1	331	8.735950190031269e-4	361
Signature1	332	8.608581764732307e-4	362
Signature1	333	8.436792474945235e-4	363
Signature1	334	8.247874073232219e-4	364
Signature1	335	8.085400768375108e-4	365
Signature1	336	7.928236403158163e-4	366
Signature1	337	7.722846672507951e-4	367
Signature1	338	7.642461390641121e-4	368
Signature1	339	7.532084945415783e-4	369
Signature1	340	7.323126370416685e-4	370
Signature1	341	7.159979266822255e-4	371
Signature1	342	6.991037772105437e-4	372
Signature1	343	6.756901155740485e-4	373
Signature1	344	6.546843445741028e-4	374
Signature1	345	6.319689276021892e-4	375
Signature1	346	6.120260520943683e-4	376
Signature1	347	5.913534750627956e-4	377
Signature1	348	5.713928031762608e-4	378
Signature1	349	5.576686619549622e-4	379
Signature1	350	5.39913683829644e-4	380
Signature1	351	5.249606715235998e-4	381
Signature1	352	5.058839850918458e-4	382
Signature1	353	4.852883661717846e-4	383
Signature1	354	4.6386695102861616e-4	384
Signature1	355	4.463177407825902e-4	385
Signature1	356	4.2597426442340507e-4	386
Signature1	357	4.0945666043065476e-4	387
Signature1	358	3.931260921111058e-4	388
Signature1	359	3.7601389912354696e-4	389
Signature1	360	3.650407335584171e-4	390
Signature1	361	3.487230857551471e-4	391
Signature1	362	3.332670768315686e-4	392
Signature1	363	3.18674597955581e-4	393
Signature1	364	3.0045958962458775e-4	394
Signature1	365	2.878162743814413e-4	395
Signature1	366	2.7099854827797114e-4	396
Signature1	367	2.590330185457212e-4	397
Signature1	368	2.455365434487215e-4	398
Signature1	369	2.3334553094123782e-4	399
Signature1	370	2.25660163802005e-4	400
Signature1	371	2.1441170719198273e-4	401
Signature1	372	2.0210014229711374e-4	402
Signature1	373	1.9241319251885608e-4	403
Signature1	374	1.8267394083331856e-4	404
Signature1	375	1.7290252547336513e-4	405
Signature1	376	1.6127558088327982e-4	406
Signature1	377	1.5666004407908628e-4	407
Signature1	378	1.4519523496428038e-4	408
Signature1	379	1.3905257145657653e-4	409
Signature1	380	1.329647696741378e-4	410
Signature1	381	1.2469273562082085e-4	411
Signature1	382	1.1796485588575344e-4	412
Signature1	383	1.1213808287845572e-4	413
Signature1	384	1.0583411210693234e-4	414
Signature1	385	9.876591001727808e-5	415
Signature1	386	9.490059491239393e-5	416
Signature1	387	8.863371371945039e-5	417
Signature1	388	8.43806317019843e-5	418
Signature1	389	7.659984748507158e-5	419
Signature1	390	7.499287994655318e-5	420
Signature1	391	7.113989812175855e-5	421
Signature1	392	6.551468401837262e-5	422
Signature1	393	6.317464433421987e-5	423
Signature1	394	6.106841061781131e-5	424
Signature1	395	5.589433362986337e-5	425
Signature1	396	5.372176271283258e-5	426
Signature1	397	5.125479091089411e-5	427
Signature1	398	4.8306301992578644e-5	428
Signature1	399	4.5197423475462306e-5	429
Signature1	400	4.464973017760892e-5	430
Signature1	401	4.21126117219369e-5	431
Signature1	402	3.989763681685589e-5	432
Signature1	403	3.9392885154570705e-5	433
Signature1	404	3.919619809224311e-5	434
Signature1	405	3.631028485355866e-5	435
Signature1	406	3.449936814617042e-5	436
Signature1	407	3.358235959370782e-5	437
Signature1	408	3.095605549783846e-5	438
Signature1	409	3.078140476634487e-5	439
Signature1	410	3.2474985507923024e-5	440
Signature1	411	3.142949803452068e-5	441
Signature1	412	3.056183560613848e-5	442
Signature1	413	3.077141983506786e-5	443
Signature1	414	3.1794459029436316e-5	444
Signature1	415	3.219094977192553e-5	445
Signature1	416	3.087070931889836e-5	446
Signature1	417	3.210526217086864e-5	447
Signature1	418	3.1236145622801656e-5	448
Signature1	419	3.2659827949991065e-5	449
Signature1	420	3.383198886671917e-5	450
Signature1	421	3.457636438499049e-5	451
Signature1	422	3.635151037914709e-5	452
Signature1	423	3.938934043460559e-5	453
Signature1	424	3.994930783490053e-5	454
Signature1	425	4.032950843746713e-5	455
Signature1	426	4.0136023604402426e-5	456
Signature1	427	4.215169170827291e-5	457
Signature1	428	4.0742666902488464e-5	458
Signature1	429	4.2380471050610035e-5	459
Signature1	430	4.520673136957771e-5	460
Signature1	431	4.592667829706359e-5	461
Signature1	432	4.968066013973332e-5	462
Signature1	433	5.206408399637236e-5	463
Signature1	434	5.31316350611718e-5	464
Signature1	435	5.521926416215695e-5	465
Signature1	436	5.744903410818072e-5	466
Signature1	437	5.539671733654049e-5	467
Signature1	438	5.725773525175183e-5	468
Signature1	439	5.7080201724231004e-5	469
Signature1	440	6.204030002727983e-5	470
Signature1	441	6.199693189621077e-5	471
Signature1	442	6.72555480407956e-5	472
Signature1	443	6.802331992003114e-5	473
Signature1	444	7.10369364391803e-5	474
Signature1	445	7.141595791878868e-5	475
Signature1	446	7.394100155551033e-5	476
Signature1	447	7.541231874271683e-5	477
Signature1	448	7.683597452086246e-5	478
Signature1	449	8.175753413090733e-5	479
Signature1	450	8.177048219777052e-5	480
Signature1	451	8.291756276486134e-5	481
Signature1	452	8.427625566947172e-5	482
Signature1	453	8.444828663855704e-5	483
Signature1	454	8.329903965388821e-5	484
Signature1	455	8.556546672273802e-5	485
Signature1	456	8.627667016033995e-5	486
Signature1	457	8.575694033283204e-5	487
Signature1	458	8.810341779800112e-5	488
Signature1	459	8.790543013435747e-5	489
Signature1	460	8.978523979290124e-5	490
Signature1	461	9.058651406915816e-5	491
Signature1	462	8.828156151504388e-5	492
Signature1	463	8.747721092959424e-5	493
Signature1	464	8.735515229110363e-5	494
Signature1	465	8.747430680448976e-5	495
Signature1	466	8.744587056639924e-5	496
Signature1	467	8.853279675941256e-5	497
Signature1	468	8.767321740343613e-5	498
Signature1	469	9.013329937767383e-5	499
Signature1	470	8.977513208509456e-5	500
Signature1	471	8.855524456378744e-5	501
Signature1	472	9.063728815905342e-5	502
Signature1	473	8.934127716275528e-5	503
Signature1	474	8.963116892412441e-5	504
Signature1	475	8.982956638123531e-5	505
Signature1	476	8.948206500584989e-5	506
Signature1	477	9.119372782247569e-5	507
Signature1	478	9.088764454183202e-5	508
Signature1	479	9.019985479945205e-5	509
Signature1	480	9.003455283272767e-5	510
Signature1	481	9.007937552352085e-5	511
Signature1	482	9.366115698511979e-5	512
Signature1	483	9.399011381065881e-5	513
Signature1	484	9.116177304423192e-5	514
Signature1	485	9.247509194972164e-5	515
Signature1	486	9.138934018293917e-5	516
Signature1	487	9.282781427555883e-5	517
Signature1	488	9.229918908073126e-5	518
Signature1	489	9.350259211348509e-5	519
Signature1	490	9.264980219294892e-5	520
Signature1	491	9.45456810936346e-5	521
Signature1	492	9.297869991345452e-5	522
Signature1	493	9.41104610426128e-5	523
Signature1	494	9.333328760917196e-5	524
Signature1	495	9.428799928921792e-5	525
Signature1	496	9.267551809022175e-5	526
Signature1	497	9.394670220872424e-5	527
Signature1	498	9.171145931883159e-5	528
Signature1	499	9.2844855660414e-5	529
Signature1	500	9.205036958553472e-5	530
Signature1	501	9.28277904390639e-5	531
Signature1	502	9.171728639141369e-5	532
Signature1	503	9.135451262968257e-5	533
Signature1	504	9.174114869245366e-5	534
Signature1	505	9.107690594323351e-5	535
Signature1	506	9.210080627180296e-5	536
Signature1	507	9.069794698587318e-5	537
Signature1	508	8.979959642820676e-5	538
Signature1	509	8.920846387387433e-5	539
Signature1	510	8.929972656067427e-5	540
Signature1	511	8.73985806458715e-5	541
Signature1	512	8.752356268672909e-5	542
Signature1	513	8.705782186172913e-5	543
Signature1	514	8.59084919417516e-5	544
Signature1	515	8.508422012731968e-5	545
Signature1	516	8.352036374921579e-5	546
Signature1	517	8.475003846853748e-5	547
Signature1	518	8.435718078761035e-5	548
Signature1	519	8.153024626766562e-5	549
Signature1	520	8.165407527051019e-5	550
Signature1	521	8.094541376041011e-5	551
Signature1	522	8.061251895368622e-5	552
Signature1	523	7.961473942036626e-5	553
Signature1	524	7.751474090700189e-5	554
Signature1	525	7.70670395367954e-5	555
Signature1	526	7.718735366206752e-5	556
Signature1	527	7.550152288482236e-5	557
Signature1	528	7.28814796890463e-5	558
Signature1	529	7.341816985154466e-5	559
Signature1	530	7.086312955653158e-5	560
Signature1	531	7.015483082497401e-5	561
Signature1	532	6.90253618396982e-5	562
Signature1	533	6.912821624175217e-5	563
Signature1	534	6.699903510682889e-5	564
Signature1	535	6.529228624252415e-5	565
Signature1	536	6.518121572527701e-5	566
Signature1	537	6.354781530745827e-5	567
Signature1	538	6.160981162118194e-5	568
Signature1	539	6.0450036513665625e-5	569
Signature1	540	5.9130880368777944e-5	570
Signature1	541	5.8166581618048955e-5	571
Signature1	542	5.698277103940306e-5	572
Signature1	543	5.633400718034518e-5	573
Signature1	544	5.3422659071064235e-5	574
Signature1	545	5.324865260848987e-5	575
Signature1	546	5.100971594524523e-5	576
Signature1	547	5.217872832782173e-5	577
Signature1	548	5.0294384692494944e-5	578
Signature1	549	4.862465247304274e-5	579
Signature1	550	4.717975263621795e-5	580
Signature1	551	4.627832723907281e-5	581
Signature1	552	4.391773876575155e-5	582
Signature1	553	4.358166582896948e-5	583
Signature1	554	4.2008145074909966e-5	584
Signature1	555	4.102594515633015e-5	585
Signature1	556	4.1019144749036353e-5	586
Signature1	557	3.9047495782128805e-5	587
Signature1	558	3.700931149352905e-5	588
Signature1	559	3.636466766323277e-5	589
Signature1	560	3.5624482671051696e-5	590
Signature1	561	3.487060006591596e-5	591
Signature1	562	3.305487104046995e-5	592
Signature1	563	3.129975284017198e-5	593
Signature1	564	3.1530265443003005e-5	594
Signature1	565	3.068207711321918e-5	595
Signature1	566	3.049600317710126e-5	596
Signature1	567	2.9112114006348783e-5	597
Signature1	568	2.7400095557281853e-5	598
Signature1	569	2.787257427362222e-5	599
Signature1	570	2.6599536003083027e-5	600
Signature1	571	2.6188129522614684e-5	601
Signature1	572	2.4803586684109588e-5	602
Signature1	573	2.4692363477317804e-5	603
Signature1	574	2.4189519662190905e-5	604
Signature1	575	2.345186723391216e-5	605
Signature1	576	2.327956466952911e-5	606
Signature1	577	2.1889977425613604e-5	607
Signature1	578	2.1905939459602083e-5	608
Signature1	579	2.1404251015493917e-5	609
Signature1	580	2.0391823298690834e-5	610
Signature1	581	2.0167028544016087e-5	611
Signature1	582	2.0148473991560558e-5	612
Signature1	583	1.9047416019476852e-5	613
Signature1	584	1.9700770827947287e-5	614
Signature1	585	1.858276597170521e-5	615
Signature1	586	1.83815748662127e-5	616
Signature1	587	1.775582881366434e-5	617
Signature1	588	1.7021396903381314e-5	618
Signature1	589	1.7250554362711537e-5	619
Signature1	590	1.6333902425052665e-5	620
Signature1	591	1.720577340945467e-5	621
Signature1	592	1.6651819114056087e-5	622
Signature1	593	1.6929695746289977e-5	623
Signature1	594	1.6650267389575503e-5	624
Signature1	595	1.7321640901637156e-5	625
Signature1	596	1.611647939300402e-5	626
Signature1	597	1.5753869595442895e-5	627
Signature1	598	1.5764746606072634e-5	628
Signature1	599	1.5305176098078905e-5	629
Signature1	600	1.469108463031149e-5	630
Signature1	601	1.497983793146257e-5	631
Signature1	602	1.4466745880206674e-5	632
Signature1	603	1.4579375901578957e-5	633
Signature1	604	1.5644013600389943e-5	634
Signature1	605	1.420551733246814e-5	635
Signature1	606	1.5508143888058828e-5	636
Signature1	607	1.4813410030189691e-5	637
Signature1	608	1.4981734248591077e-5	638
Signature1	609	1.4355517789099773e-5	639
Signature1	610	1.4388363882286108e-5	640
Signature1	611	1.4509061981960642e-5	641
Signature1	612	1.4010302626898675e-5	642
Signature1	613	1.3603658545113195e-5	643
Signature1	614	1.4115661661938282e-5	644
Signature1	615	1.3847155277856779e-5	645
Signature1	616	1.3698220966066713e-5	646
Signature1	617	1.47652717296913e-5	647
Signature1	618	1.4377056984479265e-5	648
Signature1	619	1.4531448908516795e-5	649
Signature1	620	1.40417243105999e-5	650
Signature1	621	1.3396077170123468e-5	651
Signature1	622	1.3357487288782217e-5	652
Signature1	623	1.3298917519988973e-5	653
Signature1	624	1.3657351975577846e-5	654
Signature1	625	1.3012799544159889e-5	655
Signature1	626	1.2953081298460939e-5	656
Signature1	627	1.3024950561074414e-5	657
Signature1	628	1.2812753718437866e-5	658
Signature1	629	1.2898987605318885e-5	659
Signature1	630	1.3010596763283013e-5	660
Signature1	631	1.284066925907986e-5	661
Signature1	632	1.263002352697063e-5	662
Signature1	633	1.2699384251581237e-5	663
Signature1	634	1.2669253815175925e-5	664
Signature1	635	1.3025451353082794e-5	665
Signature1	636	1.2323072852355571e-5	666
Signature1	637	1.3164974546362913e-5	667
Signature1	638	1.31108985339297e-5	668
Signature1	639	1.2441379398396297e-5	669
Signature1	640	1.3245498167270747e-5	670
Signature1	641	1.255542813368049e-5	671
Signature1	642	1.278234458061606e-5	672
Signature1	643	1.2864205295460825e-5	673
Signature1	644	1.2211968603265939e-5	674
Signature1	645	1.2816125118450979e-5	675
Signature1	646	1.2934555826123576e-5	676
Signature1	647	1.3409007837727385e-5	677
Signature1	648	1.2899656923788438e-5	678
Signature1	649	1.2635993235660773e-5	679
Signature1	650	1.181389501357632e-5	680
Signature1	651	1.3128751959975861e-5	681
Signature1	652	1.3262589836888956e-5	682
Signature1	653	1.3192945198093886e-5	683
Signature1	654	1.2995285182269516e-5	684
Signature1	655	1.2662205396716752e-5	685
Signature1	656	1.32526276485999e-5	686
Signature1	657	1.3636147727895629e-5	687
Signature1	658	1.397478365203091e-5	688
Signature1	659	1.3252372824120896e-5	689
Signature1	660	1.3678066784273472e-5	690
Signature1	661	1.3515031788948884e-5	691
Signature1	662	1.370872154169647e-5	692
Signature1	663	1.385549085366173e-5	693
Signature1	664	1.3819673036007733e-5	694
Signature1	665	1.395497368642607e-5	695
Signature1	666	1.344406804150975e-5	696
Signature1	667	1.3689474466668563e-5	697
Signature1	668	1.3884953052960039e-5	698
Signature1	669	1.379537379935064e-5	699
Signature1	670	1.3935614562277007e-5	700
Signature1	671	1.3765714758239469e-5	701
Signature2	1	7.861910091011952e-5	31
Signature2	2	8.988450343995327e-5	32
Signature2	3	1.0286239024338899e-4	33
Signature2	4	1.1329183092478701e-4	34
Signature2	5	1.2850454458743248e-4	35
Signature2	6	1.5098001205311891e-4	36
Signature2	7	1.8467388545285383e-4	37
Signature2	8	2.2649015264267696e-4	38
Signature2	9	2.5834767146488914e-4	39
Signature2	10	2.6646221721734315e-4	40
Signature2	11	2.6329706475145063e-4	41
Signature2	12	2.679518409277014e-4	42
Signature2	13	2.7415905466294166e-4	43
Signature2	14	2.871241495217422e-4	44
Signature2	15	3.024211036652078e-4	45
Signature2	16	3.2783809364183165e-4	46
Signature2	17	3.7051089729982526e-4	47
Signature2	18	4.47785964951402e-4	48
Signature2	19	5.24683711882176e-4	49
Signature2	20	5.580399427388417e-4	50
Signature2	21	5.182986319721625e-4	51
Signature2	22	4.861597623696524e-4	52
Signature2	23	4.63667118070599e-4	53
Signature2	24	4.602558113974354e-4	54
Signature2	25	4.655825403138165e-4	55
Signature2	26	4.8287598081964633e-4	56
Signature2	27	5.242514003111214e-4	57
Signature2	28	5.873487968883717e-4	58
Signature2	29	6.771113969300932e-4	59
Signature2	30	7.322015497542039e-4	60
Signature2	31	7.203620698089738e-4	61
Signature2	32	6.708624238349769e-4	62
Signature2	33	6.328746686748706e-4	63
Signature2	34	6.245401454791672e-4	64
Signature2	35	6.100017365547862e-4	65
Signature2	36	6.044411624549995e-4	66
Signature2	37	6.17836197499162e-4	67
Signature2	38	6.661432243675791e-4	68
Signature2	39	7.49286080267085e-4	69
Signature2	40	8.280057648769448e-4	70
Signature2	41	0.00083666984880688335	71
Signature2	42	7.999952033746708e-4	72
Signature2	43	7.604571989673e-4	73
Signature2	44	7.326964457666566e-4	74
Signature2	45	7.350834731207848e-4	75
Signature2	46	7.361335987798311e-4	76
Signature2	47	7.650080388184246e-4	77
Signature2	48	8.302584173484386e-4	78
Signature2	49	9.656013014779185e-4	79
Signature2	50	0.0011226448260539094	80
Signature2	51	0.0011564560441410857	81
Signature2	52	0.0010426481130847353	82
Signature2	53	9.0142122236211e-4	83
Signature2	54	8.540652743642147e-4	84
Signature2	55	8.55011144369715e-4	85
Signature2	56	8.923456168908616e-4	86
Signature2	57	9.448485223029656e-4	87
Signature2	58	0.0010221860956501653	88
Signature2	59	0.0011925669288147538	89
Signature2	60	0.0014453399023629469	90
Signature2	61	0.0016689735641403354	91
Signature2	62	0.0017070814554743107	92
Signature2	63	0.0015643705174258357	93
Signature2	64	0.0014106076285397518	94
Signature2	65	0.0013245066954800208	95
Signature2	66	0.0012945609149342516	96
Signature2	67	0.0013129099851469548	97
Signature2	68	0.0013804129504340083	98
Signature2	69	0.0014995386383424049	99
Signature2	70	0.001680973427314292	100
Signature2	71	0.0018590792957479511	101
Signature2	72	0.0019775371830896074	102
Signature2	73	0.001974095816942458	103
Signature2	74	0.0019111926639536617	104
Signature2	75	0.001860372554669674	105
Signature2	76	0.001854273743671227	106
Signature2	77	0.0018982258282368675	107
Signature2	78	0.0019861390423418176	108
Signature2	79	0.0021365485556931775	109
Signature2	80	0.002370294869267758	110
Signature2	81	0.002582460667805548	111
Signature2	82	0.002646121298575345	112
Signature2	83	0.0025294624753441977	113
Signature2	84	0.0023639918009937975	114
Signature2	85	0.0023394757691779155	115
Signature2	86	0.002410659228484314	116
Signature2	87	0.0025289246094075705	117
Signature2	88	0.002654655694145422	118
Signature2	89	0.002927942811978139	119
Signature2	90	0.0033809420054927287	120
Signature2	91	0.004034720552214471	121
Signature2	92	0.004555866230907197	122
Signature2	93	0.004626339086418665	123
Signature2	94	0.004371372665798262	124
Signature2	95	0.004165582181141381	125
Signature2	96	0.004242103045097473	126
Signature2	97	0.004548228536475503	127
Signature2	98	0.004948112627120302	128
Signature2	99	0.005422889705942231	129
Signature2	100	0.006163914215425935	130
Signature2	101	0.007174755378937524	131
Signature2	102	0.008504533543685515	132
Signature2	103	0.009582229434177521	133
Signature2	104	0.01002763678752222	134
Signature2	105	0.009772388897789223	135
Signature2	106	0.009439918951656667	136
Signature2	107	0.009557161440676648	137
Signature2	108	0.010071170498445277	138
Signature2	109	0.01071156454345398	139
Signature2	110	0.011446512304231202	140
Signature2	111	0.012035595480148435	141
Signature2	112	0.012491278462740374	142
Signature2	113	0.012914073014694376	143
Signature2	114	0.013291892718250427	144
Signature2	115	0.013643987235320813	145
Signature2	116	0.013899105213877171	146
Signature2	117	0.014130524734791008	147
Signature2	118	0.014469834434759568	148
Signature2	119	0.014689403219594391	149
Signature2	120	0.014908868586835277	150
Signature2	121	0.014946952790510039	151
Signature2	122	0.014946760545863838	152
Signature2	123	0.014825469497137901	153
Signature2	124	0.014607484125653082	154
Signature2	125	0.014545930151997205	155
Signature2	126	0.014745562666816701	156
Signature2	127	0.015108883841456705	157
Signature2	128	0.015525853870068993	158
Signature2	129	0.015925089671247523	159
Signature2	130	0.016153302571983545	160
Signature2	131	0.016373674595814208	161
Signature2	132	0.01680530921164439	162
Signature2	133	0.017722704107076943	163
Signature2	134	0.018980989592633325	164
Signature2	135	0.019788791892398055	165
Signature2	136	0.019544472289629532	166
Signature2	137	0.018401219933177445	167
Signature2	138	0.01685047813068054	168
Signature2	139	0.015165850277965107	169
Signature2	140	0.013589472863324492	170
Signature2	141	0.012178470395527554	171
Signature2	142	0.010973748451500268	172
Signature2	143	0.01001026997048394	173
Signature2	144	0.009181671521287666	174
Signature2	145	0.008414947009603407	175
Signature2	146	0.007612592574760137	176
Signature2	147	0.00678523538741336	177
Signature2	148	0.005876682553706041	178
Signature2	149	0.005029986844007496	179
Signature2	150	0.0043461416561953355	180
Signature2	151	0.0038153471577394354	181
Signature2	152	0.003383438001916273	182
Signature2	153	0.0030203575915510607	183
Signature2	154	0.002754804402831471	184
Signature2	155	0.0025412573657222675	185
Signature2	156	0.0023100782457288016	186
Signature2	157	0.0021218330941646666	187
Signature2	158	0.001937360281756072	188
Signature2	159	0.0017468768478047431	189
Signature2	160	0.001571629296080535	190
Signature2	161	0.0014351619790063273	191
Signature2	162	0.0012563553667155729	192
Signature2	163	0.001180311125356125	193
Signature2	164	0.0011125381807780765	194
Signature2	165	0.0010486051711737648	195
Signature2	166	9.99241714568751e-4	196
Signature2	167	9.35610092943782e-4	197
Signature2	168	8.946139261198746e-4	198
Signature2	169	8.516653954053852e-4	199
Signature2	170	8.215354391191807e-4	200
Signature2	171	7.741544737252143e-4	201
Signature2	172	7.52297658146944e-4	202
Signature2	173	7.035825630850866e-4	203
Signature2	174	6.79702062918797e-4	204
Signature2	175	6.52460640866207e-4	205
Signature2	176	6.263839628900405e-4	206
Signature2	177	6.147679044124283e-4	207
Signature2	178	6.028042488006343e-4	208
Signature2	179	5.840809535453104e-4	209
Signature2	180	5.804339809625016e-4	210
Signature2	181	5.659635622532344e-4	211
Signature2	182	5.429953004837747e-4	212
Signature2	183	5.167742914059838e-4	213
Signature2	184	5.030824408527076e-4	214
Signature2	185	4.90577374580839e-4	215
Signature2	186	4.77302336870218e-4	216
Signature2	187	4.6741727165155295e-4	217
Signature2	188	4.6361118119456744e-4	218
Signature2	189	4.687231373236008e-4	219
Signature2	190	4.768209629365326e-4	220
Signature2	191	4.7728622734500913e-4	221
Signature2	192	4.7331124944358246e-4	222
Signature2	193	4.7212184381225194e-4	223
Signature2	194	4.5418748940765025e-4	224
Signature2	195	4.415079949026643e-4	225
Signature2	196	4.3520635619111376e-4	226
Signature2	197	4.320240080646908e-4	227
Signature2	198	4.3964580322273383e-4	228
Signature2	199	4.499267485030767e-4	229
Signature2	200	4.647700424313801e-4	230
Signature2	201	4.7543679923938424e-4	231
Signature2	202	4.847010730699729e-4	232
Signature2	203	4.827183224908617e-4	233
Signature2	204	4.814380183606906e-4	234
Signature2	205	4.731402343654269e-4	235
Signature2	206	4.682954192439786e-4	236
Signature2	207	4.729252480622144e-4	237
Signature2	208	4.7210136530307154e-4	238
Signature2	209	4.912147246424406e-4	239
Signature2	210	5.047819836239662e-4	240
Signature2	211	5.179904518431556e-4	241
Signature2	212	5.231809698013456e-4	242
Signature2	213	5.333844842645554e-4	243
Signature2	214	5.299438307653138e-4	244
Signature2	215	5.352925328351752e-4	245
Signature2	216	5.323462963437068e-4	246
Signature2	217	5.333429511999672e-4	247
Signature2	218	5.326065776410778e-4	248
Signature2	219	5.41412535425743e-4	249
Signature2	220	5.618512820243114e-4	250
Signature2	221	5.867530567472802e-4	251
Signature2	222	6.097969151125306e-4	252
Signature2	223	6.316588085772553e-4	253
Signature2	224	6.355458054298763e-4	254
Signature2	225	6.282238694031259e-4	255
Signature2	226	6.323948530687098e-4	256
Signature2	227	6.198174620888745e-4	257
Signature2	228	6.262827467077022e-4	258
Signature2	229	6.361015645693233e-4	259
Signature2	230	6.598460697593285e-4	260
Signature2	231	6.879496688069198e-4	261
Signature2	232	7.224381501993954e-4	262
Signature2	233	7.511247650351296e-4	263
Signature2	234	7.763087588347975e-4	264
Signature2	235	7.843823142322115e-4	265
Signature2	236	7.756870386847022e-4	266
Signature2	237	7.70354476699472e-4	267
Signature2	238	7.74329025390821e-4	268
Signature2	239	7.954220574368048e-4	269
Signature2	240	8.245831132848115e-4	270
Signature2	241	8.680165030871928e-4	271
Signature2	242	9.131661904621822e-4	272
Signature2	243	9.515765903613265e-4	273
Signature2	244	9.78490157152243e-4	274
Signature2	245	0.0010009701240205982	275
Signature2	246	0.0010165642864884189	276
Signature2	247	0.0010394041234225676	277
Signature2	248	0.0010752207125844786	278
Signature2	249	0.001125242711080721	279
Signature2	250	0.0011798459461679807	280
Signature2	251	0.0012459599722595882	281
Signature2	252	0.0013212055302662972	282
Signature2	253	0.0012334256385491606	283
Signature2	254	0.0012732375243029383	284
Signature2	255	0.0013130407495809036	285
Signature2	256	0.0013421182181802109	286
Signature2	257	0.0013883132970102469	287
Signature2	258	0.0014488977397173934	288
Signature2	259	0.001511897992010869	289
Signature2	260	0.0015664633348500636	290
Signature2	261	0.001627043382751725	291
Signature2	262	0.0016730748453290198	292
Signature2	263	0.0017143921372190381	293
Signature2	264	0.0017504853752493437	294
Signature2	265	0.0017942476042718755	295
Signature2	266	0.0018653561828902616	296
Signature2	267	0.0019254421138985458	297
Signature2	268	0.002015144140207574	298
Signature2	269	0.002075948816908684	299
Signature2	270	0.0021328494750138833	300
Signature2	271	0.0021494648980136142	301
Signature2	272	0.0021569945328016463	302
Signature2	273	0.002175355272155539	303
Signature2	274	0.0022039417815744467	304
Signature2	275	0.002236625976014497	305
Signature2	276	0.00226602445001615	306
Signature2	277	0.002288447078622391	307
Signature2	278	0.002283417678232509	308
Signature2	279	0.0022582224747488226	309
Signature2	280	0.0022318613130505	310
Signature2	281	0.002216821862910187	311
Signature2	282	0.0021716144517281086	312
Signature2	283	0.0021262061682073264	313
Signature2	284	0.002080940214400279	314
Signature2	285	0.0020422855107103937	315
Signature2	286	0.001982771543273032	316
Signature2	287	0.0019065921110111071	317
Signature2	288	0.0018377819784867375	318
Signature2	289	0.0017718745445312227	319
Signature2	290	0.0016990959821949533	320
Signature2	291	0.0016537737439297788	321
Signature2	292	0.001597131201451483	322
Signature2	293	0.001536677613372851	323
Signature2	294	0.001471286770651366	324
Signature2	295	0.0014148824800220426	325
Signature2	296	0.001328969168139364	326
Signature2	297	0.0012615599571610787	327
Signature2	298	0.0011913865696538783	328
Signature2	299	0.0011402721599440243	329
Signature2	300	0.001091480109420374	330
Signature2	301	0.0010449228924553284	331
Signature2	302	9.96162776490428e-4	332
Signature2	303	9.702186985221701e-4	333
Signature2	304	9.191573341131696e-4	334
Signature2	305	8.76004511841899e-4	335
Signature2	306	8.290239149506384e-4	336
Signature2	307	7.78141836507962e-4	337
Signature2	308	7.382329479837521e-4	338
Signature2	309	7.040397999756939e-4	339
Signature2	310	6.66481230417209e-4	340
Signature2	311	6.326140455776678e-4	341
Signature2	312	6.165934596721223e-4	342
Signature2	313	5.879355087586928e-4	343
Signature2	314	5.601656815075527e-4	344
Signature2	315	5.350712704440712e-4	345
Signature2	316	5.207317733574978e-4	346
Signature2	317	4.994796608014574e-4	347
Signature2	318	4.766512423481684e-4	348
Signature2	319	4.5269556867844594e-4	349
Signature2	320	4.308179629920139e-4	350
Signature2	321	3.9822932300878687e-4	351
Signature2	322	3.935132301515182e-4	352
Signature2	323	3.809146446827043e-4	353
Signature2	324	3.5763708930546434e-4	354
Signature2	325	3.456410919018739e-4	355
Signature2	326	3.3127349185873645e-4	356
Signature2	327	3.194719587125137e-4	357
Signature2	328	3.03258727884452e-4	358
Signature2	329	3.0025887852249674e-4	359
Signature2	330	2.815452774647167e-4	360
Signature2	331	2.6972974473460587e-4	361
Signature2	332	2.5281630632893314e-4	362
Signature2	333	2.4451398593597454e-4	363
Signature2	334	2.3646259122476706e-4	364
Signature2	335	2.2477452395540482e-4	365
Signature2	336	2.1758129620705013e-4	366
Signature2	337	2.1411295217476552e-4	367
Signature2	338	2.0150208254344752e-4	368
Signature2	339	1.9589907912364544e-4	369
Signature2	340	1.920153201083608e-4	370
Signature2	341	1.833055062111397e-4	371
Signature2	342	1.7598063961273268e-4	372
Signature2	343	1.7362256316725197e-4	373
Signature2	344	1.6133099159096494e-4	374
Signature2	345	1.6237713525714653e-4	375
Signature2	346	1.5504396835091687e-4	376
Signature2	347	1.5100048893572696e-4	377
Signature2	348	1.4706983290697532e-4	378
Signature2	349	1.4024931866726852e-4	379
Signature2	350	1.4016368031022903e-4	380
Signature2	351	1.3743086644045838e-4	381
Signature2	352	1.3747698893366812e-4	382
Signature2	353	1.3159297247859676e-4	383
Signature2	354	1.327477902656359e-4	384
Signature2	355	1.2510894981874248e-4	385
Signature2	356	1.2652257244394794e-4	386
Signature2	357	1.2168894384468527e-4	387
Signature2	358	1.1966092332551388e-4	388
Signature2	359	1.2237226346237349e-4	389
Signature2	360	1.1584248999793282e-4	390
Signature2	361	1.1527898413732707e-4	391
Signature2	362	1.2060344995799362e-4	392
Signature2	363	1.1720756862860102e-4	393
Signature2	364	1.1903365852574394e-4	394
Signature2	365	1.1982363241187815e-4	395
Signature2	366	1.1550178120657705e-4	396
Signature2	367	1.151257363757609e-4	397
Signature2	368	1.1185305620131011e-4	398
Signature2	369	1.166704821573004e-4	399
Signature2	370	1.1276573040706265e-4	400
Signature2	371	1.1366589804264203e-4	401
Signature2	372	1.1958202713845452e-4	402
Signature2	373	1.2037471882021644e-4	403
Signature2	374	1.192917031842803e-4	404
Signature2	375	1.2166710051351297e-4	405
Signature2	376	1.254420953752892e-4	406
Signature2	377	1.1970104423096097e-4	407
Signature2	378	1.221381802470781e-4	408
Signature2	379	1.2095290950326619e-4	409
Signature2	380	1.2193534471778949e-4	410
Signature2	381	1.257015449498851e-4	411
Signature2	382	1.2934494506348183e-4	412
Signature2	383	1.2985069898292754e-4	413
Signature2	384	1.3432759070750242e-4	414
Signature2	385	1.3653977991840024e-4	415
Signature2	386	1.340940173464581e-4	416
Signature2	387	1.3662447403280383e-4	417
Signature2	388	1.39466610207965e-4	418
Signature2	389	1.4444000903653036e-4	419
Signature2	390	1.4340750658345486e-4	420
Signature2	391	1.4605627310841459e-4	421
Signature2	392	1.5101394468673983e-4	422
Signature2	393	1.5445512266689803e-4	423
Signature2	394	1.5296585832318585e-4	424
Signature2	395	1.5771018551682307e-4	425
Signature2	396	1.5872449222096492e-4	426
Signature2	397	1.6077994305052285e-4	427
Signature2	398	1.6451796265717282e-4	428
Signature2	399	1.6900114668748516e-4	429
Signature2	400	1.6796388329531534e-4	430
Signature2	401	1.726696803006695e-4	431
Signature2	402	1.7635919509791307e-4	432
Signature2	403	1.797058986165455e-4	433
Signature2	404	1.780851312044006e-4	434
Signature2	405	1.8310586774181555e-4	435
Signature2	406	1.841951842322365e-4	436
Signature2	407	1.8316728574177007e-4	437
Signature2	408	1.8864472560510429e-4	438
Signature2	409	1.9106744880987547e-4	439
Signature2	410	1.8848390828875926e-4	440
Signature2	411	1.9060972286769203e-4	441
Signature2	412	1.9467260473270514e-4	442
Signature2	413	1.9634726700244946e-4	443
Signature2	414	1.9835128033990544e-4	444
Signature2	415	1.9844033056875038e-4	445
Signature2	416	2.0246788548057925e-4	446
Signature2	417	1.9916087035124925e-4	447
Signature2	418	2.015588215094538e-4	448
Signature2	419	2.0203777807489097e-4	449
Signature2	420	1.991515375755378e-4	450
Signature2	421	2.0073538998549928e-4	451
Signature2	422	1.9977370623443068e-4	452
Signature2	423	1.9985155839047868e-4	453
Signature2	424	1.9878845571517922e-4	454
Signature2	425	2.017890775605743e-4	455
Signature2	426	1.9954524595879944e-4	456
Signature2	427	1.952968666059608e-4	457
Signature2	428	1.955333004643476e-4	458
Signature2	429	1.9271856209972203e-4	459
Signature2	430	1.9002619959022213e-4	460
Signature2	431	1.9001452387066165e-4	461
Signature2	432	1.876155092578058e-4	462
Signature2	433	1.879130277852749e-4	463
Signature2	434	1.8548575058328218e-4	464
Signature2	435	1.832524034693109e-4	465
Signature2	436	1.7733193251437114e-4	466
Signature2	437	1.7677898708066384e-4	467
Signature2	438	1.710744806874569e-4	468
Signature2	439	1.7015539950741374e-4	469
Signature2	440	1.6752439923973836e-4	470
Signature2	441	1.6688235273417968e-4	471
Signature2	442	1.6181993250705053e-4	472
Signature2	443	1.6126965802924805e-4	473
Signature2	444	1.5732998164187724e-4	474
Signature2	445	1.5290508425055169e-4	475
Signature2	446	1.485513105429895e-4	476
Signature2	447	1.4565226913005398e-4	477
Signature2	448	1.4413045512616776e-4	478
Signature2	449	1.3683607808828374e-4	479
Signature2	450	1.391638576503753e-4	480
Signature2	451	1.3410444666496463e-4	481
Signature2	452	1.3086179386359023e-4	482
Signature2	453	1.2696952434578348e-4	483
Signature2	454	1.2485936630060932e-4	484
Signature2	455	1.2087719655585497e-4	485
Signature2	456	1.1629959683052458e-4	486
Signature2	457	1.1567752326329845e-4	487
Signature2	458	1.1099734774132857e-4	488
Signature2	459	1.0752524709535236e-4	489
Signature2	460	1.0427076691120555e-4	490
Signature2	461	1.0027960031155821e-4	491
Signature2	462	1.0067667429269629e-4	492
Signature2	463	9.917866804574164e-5	493
Signature2	464	9.584061673551169e-5	494
Signature2	465	9.40051413113199e-5	495
Signature2	466	9.110436283501406e-5	496
Signature2	467	8.967870644419571e-5	497
Signature2	468	8.817080397237963e-5	498
Signature2	469	8.200010308934033e-5	499
Signature2	470	8.252719997162334e-5	500
Signature2	471	8.156977551485279e-5	501
Signature2	472	7.835889252704138e-5	502
Signature2	473	7.651297144887467e-5	503
Signature2	474	7.296275191231096e-5	504
Signature2	475	7.287022409516114e-5	505
Signature2	476	7.114974164825311e-5	506
Signature2	477	6.790473651683322e-5	507
Signature2	478	6.781419872426338e-5	508
Signature2	479	6.805235096187384e-5	509
Signature2	480	6.619853896211905e-5	510
Signature2	481	6.397835094006949e-5	511
Signature2	482	6.0524775108352175e-5	512
Signature2	483	5.996464318346847e-5	513
Signature2	484	5.979399531865519e-5	514
Signature2	485	5.6788822677833015e-5	515
Signature2	486	5.7785486289731874e-5	516
Signature2	487	5.440885588839825e-5	517
Signature2	488	5.5400416051765676e-5	518
Signature2	489	5.423455305571181e-5	519
Signature2	490	5.338359954924541e-5	520
Signature2	491	4.9923470851939255e-5	521
Signature2	492	5.0016341538972875e-5	522
Signature2	493	4.644974876943324e-5	523
Signature2	494	4.731656091107794e-5	524
Signature2	495	4.6335713175540314e-5	525
Signature2	496	4.6512437452202125e-5	526
Signature2	497	4.4806083568574184e-5	527
Signature2	498	4.561334063707134e-5	528
Signature2	499	4.290117308528473e-5	529
Signature2	500	4.347399276826163e-5	530
Signature2	501	4.301185851294987e-5	531
Signature2	502	4.137050918678097e-5	532
Signature2	503	3.968419568803858e-5	533
Signature2	504	4.0130373216145824e-5	534
Signature2	505	3.980392828735853e-5	535
Signature2	506	3.782303473882517e-5	536
Signature2	507	3.787987196091379e-5	537
Signature2	508	3.603953256877151e-5	538
Signature2	509	3.700538934189634e-5	539
Signature2	510	3.5288864463873706e-5	540
Signature2	511	3.622727027053734e-5	541
Signature2	512	3.422445879822026e-5	542
Signature2	513	3.469936651844573e-5	543
Signature2	514	3.391294063955095e-5	544
Signature2	515	3.390453007364305e-5	545
Signature2	516	3.336671338963015e-5	546
Signature2	517	3.133814278897265e-5	547
Signature2	518	3.201452732362959e-5	548
Signature2	519	3.287511375268648e-5	549
Signature2	520	3.0804481882185425e-5	550
Signature2	521	3.107245118766521e-5	551
Signature2	522	2.9341723061154078e-5	552
Signature2	523	2.923749487889904e-5	553
Signature2	524	3.053471968121947e-5	554
Signature2	525	3.043179327896919e-5	555
Signature2	526	2.7543436374431466e-5	556
Signature2	527	2.8948071158394625e-5	557
Signature2	528	2.8731194250368642e-5	558
Signature2	529	2.7617215658401984e-5	559
Signature2	530	2.9030489703015976e-5	560
Signature2	531	2.8424254367772337e-5	561
Signature2	532	2.793664945347715e-5	562
Signature2	533	2.6889777989736127e-5	563
Signature2	534	2.810228784694004e-5	564
Signature2	535	2.723908411226526e-5	565
Signature2	536	2.676087210826824e-5	566
Signature2	537	2.6337108080107752e-5	567
Signature2	538	2.7035849247884426e-5	568
Signature2	539	2.607571312131041e-5	569
Signature2	540	2.6416369573979776e-5	570
Signature2	541	2.5911354838495768e-5	571
Signature2	542	2.7040406616772986e-5	572
Signature2	543	2.5124318630804933e-5	573
Signature2	544	2.6085802139822655e-5	574
Signature2	545	2.577952964673321e-5	575
Signature2	546	2.7221482797032133e-5	576
Signature2	547	2.3774534207410834e-5	577
Signature2	548	2.5102164243944665e-5	578
Signature2	549	2.471822640914507e-5	579
Signature2	550	2.4243300450569285e-5	580
Signature2	551	2.5139583475816532e-5	581
Signature2	552	2.5741050294092123e-5	582
Signature2	553	2.5294268899730023e-5	583
Signature2	554	2.6032024993250834e-5	584
Signature2	555	2.4831623153953375e-5	585
Signature2	556	2.3374549837130026e-5	586
Signature2	557	2.494718444487073e-5	587
Signature2	558	2.539961595270367e-5	588
Signature2	559	2.4744385880575698e-5	589
Signature2	560	2.4832663218741555e-5	590
Signature2	561	2.4859709050025596e-5	591
Signature2	562	2.4850166480967278e-5	592
Signature2	563	2.5024693267011472e-5	593
Signature2	564	2.4244208919216654e-5	594
Signature2	565	2.4436551860107584e-5	595
Signature2	566	2.3180336972286234e-5	596
Signature2	567	2.326831414167871e-5	597
Signature2	568	2.4378687060734738e-5	598
Signature2	569	2.3521921836226274e-5	599
Signature2	570	2.298359798658911e-5	600
Signature2	571	2.2527371362916634e-5	601
Signature2	572	2.3683262932207162e-5	602
Signature2	573	2.2389436028408975e-5	603
Signature2	574	2.335311432090993e-5	604
Signature2	575	2.2612335096346633e-5	605
Signature2	576	2.2102949650093266e-5	606
Signature2	577	2.2907194298169225e-5	607
Signature2	578	2.2278269900670995e-5	608
Signature2	579	2.2154985721842416e-5	609
Signature2	580	2.2024173325995003e-5	610
Signature2	581	2.184352719202221e-5	611
Signature2	582	2.1641481832982206e-5	612
Signature2	583	2.17006774279888e-5	613
Signature2	584	2.01420233029009e-5	614
Signature2	585	2.102987792144494e-5	615
Signature2	586	1.975329953462195e-5	616
Signature2	587	2.0890924339930967e-5	617
Signature2	588	2.1877476028041696e-5	618
Signature2	589	2.10015248736343e-5	619
Signature2	590	2.180466164447231e-5	620
Signature2	591	1.9263533189925356e-5	621
Signature2	592	1.9620199608127673e-5	622
Signature2	593	1.980966413944656e-5	623
Signature2	594	2.0014309065937646e-5	624
Signature2	595	1.9275176057946685e-5	625
Signature2	596	1.8704645811240696e-5	626
Signature2	597	1.9218958314975624e-5	627
Signature2	598	1.967845286828804e-5	628
Signature2	599	1.8819880942109988e-5	629
Signature2	600	1.93969698908659e-5	630
Signature2	601	1.9541382842986806e-5	631
Signature2	602	1.944592203874753e-5	632
Signature2	603	1.855959066752882e-5	633
Signature2	604	1.7049588232054346e-5	634
Signature2	605	1.8681368334500368e-5	635
Signature2	606	1.7409256295776105e-5	636
Signature2	607	1.6992259865777784e-5	637
Signature2	608	1.667290480128653e-5	638
Signature2	609	1.7522437166275022e-5	639
Signature2	610	1.638777431023539e-5	640
Signature2	611	1.6442027447996305e-5	641
Signature2	612	1.596084717509774e-5	642
Signature2	613	1.714649440140114e-5	643
Signature2	614	1.5399497194370936e-5	644
Signature2	615	1.566756592738532e-5	645
Signature2	616	1.614495161694677e-5	646
Signature2	617	1.3968044067145265e-5	647
Signature2	618	1.4223866175848578e-5	648
Signature2	619	1.422959419384775e-5	649
Signature2	620	1.4653926662794933e-5	650
Signature2	621	1.4892916504990596e-5	651
Signature2	622	1.4458579650220868e-5	652
Signature2	623	1.382237666878218e-5	653
Signature2	624	1.3687215374295692e-5	654
Signature2	625	1.3982816172967113e-5	655
Signature2	626	1.3724344621783475e-5	656
Signature2	627	1.2748306831666336e-5	657
Signature2	628	1.34278079386988e-5	658
Signature2	629	1.3538112109579929e-5	659
Signature2	630	1.2622117452334082e-5	660
Signature2	631	1.293396931325786e-5	661
Signature2	632	1.2968559533608765e-5	662
Signature2	633	1.2510202931201102e-5	663
Signature2	634	1.1761003039432661e-5	664
Signature2	635	1.1679596619975335e-5	665
Signature2	636	1.2185336559931604e-5	666
Signature2	637	1.1639477849754798e-5	667
Signature2	638	1.1153352111835272e-5	668
Signature2	639	1.2030323927434557e-5	669
Signature2	640	1.0819771442566395e-5	670
Signature2	641	1.1688871450392024e-5	671
Signature2	642	1.0834713455615475e-5	672
Signature2	643	1.125628020566215e-5	673
Signature2	644	1.2234489746639561e-5	674
Signature2	645	1.0908885379868726e-5	675
Signature2	646	1.0639019188292246e-5	676
Signature2	647	9.518392598666207e-6	677
Signature2	648	1.0326661345454602e-5	678
Signature2	649	1.0536825335423892e-5	679
Signature2	650	1.148651872155738e-5	680
Signature2	651	9.296486147546675e-6	681
Signature2	652	9.216035896721103e-6	682
Signature2	653	9.720455006752772e-6	683
Signature2	654	9.67842404122712e-6	684
Signature2	655	1.0194451397180095e-5	685
Signature2	656	9.33327447414342e-6	686
Signature2	657	8.795413244372432e-6	687
Signature2	658	8.104971868261385e-6	688
Signature2	659	9.231886841334681e-6	689
Signature2	660	8.672697590901705e-6	690
Signature2	661	9.069158724081324e-6	691
Signature2	662	8.62117424704933e-6	692
Signature2	663	8.151220949283784e-6	693
Signature2	664	8.53592343645859e-6	694
Signature2	665	8.209055541755769e-6	695
Signature2	666	8.745862305804313e-6	696
Signature2	667	7.941004636903541e-6	697
Signature2	668	8.17143959517242e-6	698
Signature2	669	8.251839344712497e-6	699
Signature2	670	7.890344424176837e-6	700
Signature2	671	8.093758202799954e-6	701
