# Supplementary material for: Unsupervised detection of fragment length signatures of circulating tumor DNA using non-negative matrix factorization
Source: eLife. 2022 Jul 27;11:e71569. doi: 10.7554/eLife.71569 (PMC9363120; doi:10.7554/eLife.71569)
Supplement: Source code 1. [file elife-71569-code1.gz › figure2/data/panelF_TargetSeq_Scatter_data.tsv]

n_sampled	NMF	ichorCNA
100	0.309040020932909	NA
200	0.736160420347467	NA
300	0.746329789019062	NA
400	0.720497431066594	NA
500	0.728042322204202	NA
750	0.753425791688154	NA
1000	0.767211490777727	0.0924472928249904
2500	0.7865553544491	0.176251230182366
5000	0.779223051956988	0.61901589602309
10000	0.772585592865149	0.812508142578167
15000	0.77303735587357	0.797759123089044
20000	0.772661841237923	0.83659773342311
50000	0.773372574307546	0.843451743513983
100000	0.770380288656426	0.844429454427387
250000	0.771694478544916	0.797776991923052
500000	0.770629184151979	0.818150798092677
1000000	0.76833488449782394	0.790000591988697
