# Supplementary material for: Unsupervised detection of fragment length signatures of circulating tumor DNA using non-negative matrix factorization
Source: eLife. 2022 Jul 27;11:e71569. doi: 10.7554/eLife.71569 (PMC9363120; doi:10.7554/eLife.71569)
Supplement: Source code 1. [file elife-71569-code1.gz › figure2/data/panelA_Spaghetti_data.tsv]

ctdna_frac	ctdna_bin	frag_len	count	sample
3.1	(0,15]	30	4.228671655053762e-4	1
3.1	(0,15]	31	4.5744477555340296e-4	1
3.1	(0,15]	32	5.078940754595404e-4	1
3.1	(0,15]	33	5.536668953181987e-4	1
3.1	(0,15]	34	6.048247528072874e-4	1
3.1	(0,15]	35	6.892139609367953e-4	1
3.1	(0,15]	36	7.639667859381646e-4	1
3.1	(0,15]	37	8.433252352287178e-4	1
3.1	(0,15]	38	8.883186417461297e-4	1
3.1	(0,15]	39	8.958293521254141e-4	1
3.1	(0,15]	40	8.867598150636366e-4	1
3.1	(0,15]	41	8.628105687598804e-4	1
3.1	(0,15]	42	8.830753156322895e-4	1
3.1	(0,15]	43	9.130473013911324e-4	1
3.1	(0,15]	44	9.593161115578567e-4	1
3.1	(0,15]	45	9.914137700655537e-4	1
3.1	(0,15]	46	0.001054758817981406	1
3.1	(0,15]	47	0.0011555865620353856	1
3.1	(0,15]	48	0.0012509584127006397	1
3.1	(0,15]	49	0.00128227665786709	1
3.1	(0,15]	50	0.001210216351680936	1
3.1	(0,15]	51	0.0011946280848560058	1
3.1	(0,15]	52	0.0011457376116323615	1
3.1	(0,15]	53	0.0011719542422015622	1
3.1	(0,15]	54	0.001175497030116319	1
3.1	(0,15]	55	0.0012271508779134737	1
3.1	(0,15]	56	0.0012691683425824897	1
3.1	(0,15]	57	0.001331025419574144	1
3.1	(0,15]	58	0.0013861511995277606	1
3.1	(0,15]	59	0.0013559666464940323	1
3.1	(0,15]	60	0.00131593314305728	1
3.1	(0,15]	61	0.001171316540376906	1
3.1	(0,15]	62	0.0010722601902803048	1
3.1	(0,15]	63	0.0010162841412271466	1
3.1	(0,15]	64	9.69306773477471e-4	1
3.1	(0,15]	65	9.478374787140445e-4	1
3.1	(0,15]	66	9.676062352783877e-4	1
3.1	(0,15]	67	9.913429143072585e-4	1
3.1	(0,15]	68	0.001049586347625861	1
3.1	(0,15]	69	0.001058939307720819	1
3.1	(0,15]	70	9.941062888807687e-4	1
3.1	(0,15]	71	9.265807512255034e-4	1
3.1	(0,15]	72	8.672036257741789e-4	1
3.1	(0,15]	73	8.303586314607077e-4	1
3.1	(0,15]	74	8.307837660104785e-4	1
3.1	(0,15]	75	8.565752620299083e-4	1
3.1	(0,15]	76	8.873975168882929e-4	1
3.1	(0,15]	77	9.766757723401651e-4	1
3.1	(0,15]	78	0.001123205480494508	1
3.1	(0,15]	79	0.0012481950381271292	1
3.1	(0,15]	80	0.0012110666207804776	1
3.1	(0,15]	81	0.0010386745608484099	1
3.1	(0,15]	82	8.555832814137764e-4	1
3.1	(0,15]	83	7.488745094213005e-4	1
3.1	(0,15]	84	7.20673917619836e-4	1
3.1	(0,15]	85	7.171311297050792e-4	1
3.1	(0,15]	86	7.570937773835364e-4	1
3.1	(0,15]	87	8.122904130954478e-4	1
3.1	(0,15]	88	9.970822307291646e-4	1
3.1	(0,15]	89	0.0012173727832687448	1
3.1	(0,15]	90	0.0013336470826310642	1
3.1	(0,15]	91	0.0013036042411139262	1
3.1	(0,15]	92	0.0010989019553992762	1
3.1	(0,15]	93	8.749269034283488e-4	1
3.1	(0,15]	94	7.739574478577789e-4	1
3.1	(0,15]	95	7.398758281178181e-4	1
3.1	(0,15]	96	7.785630721469628e-4	1
3.1	(0,15]	97	8.86405536272161e-4	1
3.1	(0,15]	98	0.0010238657073647264	1
3.1	(0,15]	99	0.0011664274930545415	1
3.1	(0,15]	100	0.00125372178727415	1
3.1	(0,15]	101	0.0012536509315158547	1
3.1	(0,15]	102	0.001176630722249041	1
3.1	(0,15]	103	0.0010850850825317245	1
3.1	(0,15]	104	9.841864827194497e-4	1
3.1	(0,15]	105	9.519471126951624e-4	1
3.1	(0,15]	106	9.95735971321557e-4	1
3.1	(0,15]	107	0.0010719767672471242	1
3.1	(0,15]	108	0.0012486910284351953	1
3.1	(0,15]	109	0.0014623211396950326	1
3.1	(0,15]	110	0.0016488134955278326	1
3.1	(0,15]	111	0.001667802838750929	1
3.1	(0,15]	112	0.0015011500952407675	1
3.1	(0,15]	113	0.0013101229708770788	1
3.1	(0,15]	114	0.001252162960591657	1
3.1	(0,15]	115	0.0012665466795255696	1
3.1	(0,15]	116	0.0013463302633658937	1
3.1	(0,15]	117	0.0014767048586289454	1
3.1	(0,15]	118	0.0016919646523295708	1
3.1	(0,15]	119	0.0021330417477167973	1
3.1	(0,15]	120	0.0026186871150716646	1
3.1	(0,15]	121	0.002931869566736169	1
3.1	(0,15]	122	0.002851660848346074	1
3.1	(0,15]	123	0.0024187321651627887	1
3.1	(0,15]	124	0.0019473996609835388	1
3.1	(0,15]	125	0.0017725985052694365	1
3.1	(0,15]	126	0.001823614651241935	1
3.1	(0,15]	127	0.0019328033747747406	1
3.1	(0,15]	128	0.0021746340778360427	1
3.1	(0,15]	129	0.0025482564913262987	1
3.1	(0,15]	130	0.0032507913348225797	1
3.1	(0,15]	131	0.004163909491972007	1
3.1	(0,15]	132	0.004934607574948209	1
3.1	(0,15]	133	0.005181610748365056	1
3.1	(0,15]	134	0.004727637904968115	1
3.1	(0,15]	135	0.0042602024674950984	1
3.1	(0,15]	136	0.004133228948630213	1
3.1	(0,15]	137	0.004620787421459049	1
3.1	(0,15]	138	0.005572947101429097	1
3.1	(0,15]	139	0.006637271446780346	1
3.1	(0,15]	140	0.007534092779521892	1
3.1	(0,15]	141	0.008024768905715714	1
3.1	(0,15]	142	0.00809449097187813	1
3.1	(0,15]	143	0.008210623559723858	1
3.1	(0,15]	144	0.008232376277520465	1
3.1	(0,15]	145	0.008210977838515333	1
3.1	(0,15]	146	0.00814635738695017	1
3.1	(0,15]	147	0.008359774930935121	1
3.1	(0,15]	148	0.008843152914024544	1
3.1	(0,15]	149	0.00955610355399021	1
3.1	(0,15]	150	0.01033905968315147	1
3.1	(0,15]	151	0.010986964737002202	1
3.1	(0,15]	152	0.01116956002612877	1
3.1	(0,15]	153	0.01105824562984711	1
3.1	(0,15]	154	0.011100263094516125	1
3.1	(0,15]	155	0.011650883192227634	1
3.1	(0,15]	156	0.012722222257650101	1
3.1	(0,15]	157	0.013947814308881082	1
3.1	(0,15]	158	0.015320290347057881	1
3.1	(0,15]	159	0.01650060556873827	1
3.1	(0,15]	160	0.01744922246079356	1
3.1	(0,15]	161	0.018617208780530595	1
3.1	(0,15]	162	0.020436288663241643	1
3.1	(0,15]	163	0.0228773403922674	1
3.1	(0,15]	164	0.025234286336196825	1
3.1	(0,15]	165	0.026326882129107835	1
3.1	(0,15]	166	0.026158528847398593	1
3.1	(0,15]	167	0.0252361285859125	1
3.1	(0,15]	168	0.024064528622502416	1
3.1	(0,15]	169	0.022483736654937914	1
3.1	(0,15]	170	0.021140594900695302	1
3.1	(0,15]	171	0.01990203624569631	1
3.1	(0,15]	172	0.019009749681485652	1
3.1	(0,15]	173	0.018513971940694582	1
3.1	(0,15]	174	0.018034420168553094	1
3.1	(0,15]	175	0.017391687585057908	1
3.1	(0,15]	176	0.016418200321841027	1
3.1	(0,15]	177	0.015230090966748173	1
3.1	(0,15]	178	0.013811912964471009	1
3.1	(0,15]	179	0.012538493276390813	1
3.1	(0,15]	180	0.01128831427703142	1
3.1	(0,15]	181	0.010212440443078062	1
3.1	(0,15]	182	0.009409148711286097	1
3.1	(0,15]	183	0.008697615186486334	1
3.1	(0,15]	184	0.008175266536334585	1
3.1	(0,15]	185	0.00772703300935955	1
3.1	(0,15]	186	0.007341790251508891	1
3.1	(0,15]	187	0.0069045393670696025	1
3.1	(0,15]	188	0.006404014290472756	1
3.1	(0,15]	189	0.005889814052524948	1
3.1	(0,15]	190	0.005311135074528566	1
3.1	(0,15]	191	0.004814648776154543	1
3.1	(0,15]	192	0.004452434139749804	1
3.1	(0,15]	193	0.0040700256122309505	1
3.1	(0,15]	194	0.0038087095756384865	1
3.1	(0,15]	195	0.0035681542762264974	1
3.1	(0,15]	196	0.0033869761022658324	1
3.1	(0,15]	197	0.0032372578849882085	1
3.1	(0,15]	198	0.0030425462611931727	1
3.1	(0,15]	199	0.0028574001647679805	1
3.1	(0,15]	200	0.0026833075666368293	1
3.1	(0,15]	201	0.002474849925732537	1
3.1	(0,15]	202	0.0022690139478851647	1
3.1	(0,15]	203	0.0020954881958203746	1
3.1	(0,15]	204	0.001943786017310487	1
3.1	(0,15]	205	0.001822622670625803	1
3.1	(0,15]	206	0.001707552919154501	1
3.1	(0,15]	207	0.0016028281083942887	1
3.1	(0,15]	208	0.0015178011984401246	1
3.1	(0,15]	209	0.0014176820119690965	1
3.1	(0,15]	210	0.0013597220016836745	1
3.1	(0,15]	211	0.0012625079013027468	1
3.1	(0,15]	212	0.001158916782675257	1
3.1	(0,15]	213	0.0010681505562991868	1
3.1	(0,15]	214	9.78659733572429e-4	1
3.1	(0,15]	215	9.019229473387959e-4	1
3.1	(0,15]	216	8.443172158448497e-4	1
3.1	(0,15]	217	8.03504299066851e-4	1
3.1	(0,15]	218	7.611325556063592e-4	1
3.1	(0,15]	219	7.120295151078293e-4	1
3.1	(0,15]	220	6.705788965051744e-4	1
3.1	(0,15]	221	6.100680789211275e-4	1
3.1	(0,15]	222	5.649329608871254e-4	1
3.1	(0,15]	223	5.2582058230821e-4	1
3.1	(0,15]	224	4.967697214072038e-4	1
3.1	(0,15]	225	4.6240467863406255e-4	1
3.1	(0,15]	226	4.212374830645881e-4	1
3.1	(0,15]	227	3.9948476526798106e-4	1
3.1	(0,15]	228	3.7397669228173187e-4	1
3.1	(0,15]	229	3.5994725213929474e-4	1
3.1	(0,15]	230	3.448549756224306e-4	1
3.1	(0,15]	231	3.1176533649860175e-4	1
3.1	(0,15]	232	2.869658210953039e-4	1
3.1	(0,15]	233	2.755580440097869e-4	1
3.1	(0,15]	234	2.5784410443600267e-4	1
3.1	(0,15]	235	2.4388552005186073e-4	1
3.1	(0,15]	236	2.2744698412738903e-4	1
3.1	(0,15]	237	2.254630228951252e-4	1
3.1	(0,15]	238	2.0633196815543825e-4	1
3.1	(0,15]	239	2.0689881422179934e-4	1
3.1	(0,15]	240	2.0413543964828903e-4	1
3.1	(0,15]	241	1.9343622014572336e-4	1
3.1	(0,15]	242	1.854295194583729e-4	1
3.1	(0,15]	243	1.7763538604590788e-4	1
3.1	(0,15]	244	1.705498102163942e-4	1
3.1	(0,15]	245	1.6140941739632155e-4	1
3.1	(0,15]	246	1.590003216142869e-4	1
3.1	(0,15]	247	1.5659122583225226e-4	1
3.1	(0,15]	248	1.5099362092693645e-4	1
3.1	(0,15]	249	1.5262330336772458e-4	1
3.1	(0,15]	250	1.4674227542922825e-4	1
3.1	(0,15]	251	1.4560858329650605e-4	1
3.1	(0,15]	252	1.4319948751447141e-4	1
3.1	(0,15]	253	1.4929308272785315e-4	1
3.1	(0,15]	254	1.4149894931538812e-4	1
3.1	(0,15]	255	1.3611391168495771e-4	1
3.1	(0,15]	256	1.370350365427945e-4	1
3.1	(0,15]	257	1.354762098603015e-4	1
3.1	(0,15]	258	1.3271283528679115e-4	1
3.1	(0,15]	259	1.343425177275793e-4	1
3.1	(0,15]	260	1.3653904623472856e-4	1
3.1	(0,15]	261	1.37814449884041e-4	1
3.1	(0,15]	262	1.4369547782253737e-4	1
3.1	(0,15]	263	1.4135723779879785e-4	1
3.1	(0,15]	264	1.4915137121126288e-4	1
3.1	(0,15]	265	1.3561792137689176e-4	1
3.1	(0,15]	266	1.366099019930237e-4	1
3.1	(0,15]	267	1.3675161350961397e-4	1
3.1	(0,15]	268	1.343425177275793e-4	1
3.1	(0,15]	269	1.472382657372942e-4	1
3.1	(0,15]	270	1.4660056391263798e-4	1
3.1	(0,15]	271	1.530484379174954e-4	1
3.1	(0,15]	272	1.5694550462372794e-4	1
3.1	(0,15]	273	1.6098428284655074e-4	1
3.1	(0,15]	274	1.624722537707486e-4	1
3.1	(0,15]	275	1.7324232903160938e-4	1
3.1	(0,15]	276	1.7331318478990454e-4	1
3.1	(0,15]	277	1.742343096477413e-4	1
3.1	(0,15]	278	1.9067284557221304e-4	1
3.1	(0,15]	279	1.9683729654388995e-4	1
3.1	(0,15]	280	2.1327583246836165e-4	1
3.1	(0,15]	281	2.2624243623637169e-4	1
3.1	(0,15]	282	2.137009670181325e-4	1
3.1	(0,15]	283	2.2177852346377808e-4	1
3.1	(0,15]	284	2.2425847500410787e-4	1
3.1	(0,15]	285	2.2787211867715984e-4	1
3.1	(0,15]	286	2.439563758101559e-4	1
3.1	(0,15]	287	2.450192121845829e-4	1
3.1	(0,15]	288	2.736449385358182e-4	1
3.1	(0,15]	289	2.802345240572659e-4	1
3.1	(0,15]	290	2.914297338678975e-4	1
3.1	(0,15]	291	3.057425970435151e-4	1
3.1	(0,15]	292	3.1693780685414675e-4	1
3.1	(0,15]	293	3.2806216090648324e-4	1
3.1	(0,15]	294	3.4776006171253126e-4	1
3.1	(0,15]	295	3.70433904366975e-4	1
3.1	(0,15]	296	3.922574779218771e-4	1
3.1	(0,15]	297	4.0699547564726555e-4	1
3.1	(0,15]	298	4.283939146523969e-4	1
3.1	(0,15]	299	4.4986320941582333e-4	1
3.1	(0,15]	300	4.587201792027154e-4	1
3.1	(0,15]	301	4.604207174017987e-4	1
3.1	(0,15]	302	4.8692077100417983e-4	1
3.1	(0,15]	303	5.018713360044537e-4	1
3.1	(0,15]	304	5.326227351045431e-4	1
3.1	(0,15]	305	5.42471685507567e-4	1
3.1	(0,15]	306	5.588393656737437e-4	1
3.1	(0,15]	307	5.991562921436765e-4	1
3.1	(0,15]	308	6.120520401533913e-4	1
3.1	(0,15]	309	6.260106245375333e-4	1
3.1	(0,15]	310	6.355761519073768e-4	1
3.1	(0,15]	311	6.379852476894114e-4	1
3.1	(0,15]	312	6.483301884005014e-4	1
3.1	(0,15]	313	6.61580215201692e-4	1
3.1	(0,15]	314	6.783021741593443e-4	1
3.1	(0,15]	315	6.795067220503615e-4	1
3.1	(0,15]	316	6.814906832826254e-4	1
3.1	(0,15]	317	6.814198275243303e-4	1
3.1	(0,15]	318	6.914104894439445e-4	1
3.1	(0,15]	319	6.76105645652195e-4	1
3.1	(0,15]	320	6.798610008418373e-4	1
3.1	(0,15]	321	6.817032505575108e-4	1
3.1	(0,15]	322	6.959452579748333e-4	1
3.1	(0,15]	323	6.71429165604716e-4	1
3.1	(0,15]	324	6.837580675480698e-4	1
3.1	(0,15]	325	6.67815521931664e-4	1
3.1	(0,15]	326	6.598796770026087e-4	1
3.1	(0,15]	327	6.54352927855588e-4	1
3.1	(0,15]	328	6.416697471207586e-4	1
3.1	(0,15]	329	6.405360549880364e-4	1
3.1	(0,15]	330	6.375601131396406e-4	1
3.1	(0,15]	331	6.35717863423967e-4	1
3.1	(0,15]	332	6.383395264808871e-4	1
3.1	(0,15]	333	6.192084717412002e-4	1
3.1	(0,15]	334	6.236015287554987e-4	1
3.1	(0,15]	335	6.112726268121449e-4	1
3.1	(0,15]	336	5.924249951056385e-4	1
3.1	(0,15]	337	5.859062653424859e-4	1
3.1	(0,15]	338	5.657123742283719e-4	1
3.1	(0,15]	339	5.753487573565106e-4	1
3.1	(0,15]	340	5.728688058161807e-4	1
3.1	(0,15]	341	5.540920298679695e-4	1
3.1	(0,15]	342	5.560051353419382e-4	1
3.1	(0,15]	343	5.449516370478969e-4	1
3.1	(0,15]	344	5.464396079720948e-4	1
3.1	(0,15]	345	5.269542744409322e-4	1
3.1	(0,15]	346	5.312764756969354e-4	1
3.1	(0,15]	347	5.296467932561473e-4	1
3.1	(0,15]	348	5.30567918113984e-4	1
3.1	(0,15]	349	5.159716319051859e-4	1
3.1	(0,15]	350	5.076815081846549e-4	1
3.1	(0,15]	351	5.045638548196689e-4	1
3.1	(0,15]	352	4.904635589189366e-4	1
3.1	(0,15]	353	4.891881552696242e-4	1
3.1	(0,15]	354	4.855036558382771e-4	1
3.1	(0,15]	355	4.8578707887145765e-4	1
3.1	(0,15]	356	4.6261724590894795e-4	1
3.1	(0,15]	357	4.606332846766841e-4	1
3.1	(0,15]	358	4.644594956246215e-4	1
3.1	(0,15]	359	4.590744579941911e-4	1
3.1	(0,15]	360	4.440530372356221e-4	1
3.1	(0,15]	361	4.2733107827796986e-4	1
3.1	(0,15]	362	4.2307973278026163e-4	1
3.1	(0,15]	363	4.280396358609212e-4	1
3.1	(0,15]	364	4.123096575194008e-4	1
3.1	(0,15]	365	4.0026417860922756e-4	1
3.1	(0,15]	366	4.0302755318273793e-4	1
3.1	(0,15]	367	3.8999009365643276e-4	1
3.1	(0,15]	368	3.789365953623914e-4	1
3.1	(0,15]	369	3.746143941063881e-4	1
3.1	(0,15]	370	3.63702607328937e-4	1
3.1	(0,15]	371	3.678830970683501e-4	1
3.1	(0,15]	372	3.3897394768393427e-4	1
3.1	(0,15]	373	3.3479345794452123e-4	1
3.1	(0,15]	374	3.3040040093022273e-4	1
3.1	(0,15]	375	3.116236249820115e-4	1
3.1	(0,15]	376	3.075848467591887e-4	1
3.1	(0,15]	377	2.990113000054771e-4	1
3.1	(0,15]	378	2.840607350052033e-4	1
3.1	(0,15]	379	2.8285618711418597e-4	1
3.1	(0,15]	380	2.726529579196863e-4	1
3.1	(0,15]	381	2.647879687489261e-4	1
3.1	(0,15]	382	2.529550571136383e-4	1
3.1	(0,15]	383	2.4005930910392335e-4	1
3.1	(0,15]	384	2.339657138905416e-4	1
3.1	(0,15]	385	2.2114082163912185e-4	1
3.1	(0,15]	386	2.1533064945892063e-4	1
3.1	(0,15]	387	2.064028239137334e-4	1
3.1	(0,15]	388	2.064028239137334e-4	1
3.1	(0,15]	389	1.8812203827358811e-4	1
3.1	(0,15]	390	1.8635064431620968e-4	1
3.1	(0,15]	391	1.7976105879476196e-4	1
3.1	(0,15]	392	1.715417908325261e-4	1
3.1	(0,15]	393	1.668653107850471e-4	1
3.1	(0,15]	394	1.5673293734884254e-4	1
3.1	(0,15]	395	1.4794682332024557e-4	1
3.1	(0,15]	396	1.4412061237230819e-4	1
3.1	(0,15]	397	1.3746017109256533e-4	1
3.1	(0,15]	398	1.308705855711176e-4	1
3.1	(0,15]	399	1.2647752855681914e-4	1
3.1	(0,15]	400	1.1457376116323615e-4	1
3.1	(0,15]	401	1.094721465659863e-4	1
3.1	(0,15]	402	1.0876358898303494e-4	1
3.1	(0,15]	403	1.0408710893555591e-4	1
3.1	(0,15]	404	9.374216822446594e-5	1
3.1	(0,15]	405	9.388387974105622e-5	1
3.1	(0,15]	406	9.005766879311884e-5	1
3.1	(0,15]	407	8.474348692098357e-5	1
3.1	(0,15]	408	8.523947722904953e-5	1
3.1	(0,15]	409	7.808304564124071e-5	1
3.1	(0,15]	410	7.397341166012278e-5	1
3.1	(0,15]	411	7.206030618615409e-5	1
3.1	(0,15]	412	7.213116194444923e-5	1
3.1	(0,15]	413	6.929693161264375e-5	1
3.1	(0,15]	414	6.617927824765773e-5	1
3.1	(0,15]	415	6.0369106067456526e-5	1
3.1	(0,15]	416	5.70388854275851e-5	1
3.1	(0,15]	417	5.70388854275851e-5	1
3.1	(0,15]	418	5.958969272621002e-5	1
3.1	(0,15]	419	5.307096296305744e-5	1
3.1	(0,15]	420	5.392123206259908e-5	1
3.1	(0,15]	421	5.2433261138401204e-5	1
3.1	(0,15]	422	4.669394471649513e-5	1
3.1	(0,15]	423	4.95281750483006e-5	1
3.1	(0,15]	424	4.761506957433191e-5	1
3.1	(0,15]	425	4.541854106718267e-5	1
3.1	(0,15]	426	4.435570469275562e-5	1
3.1	(0,15]	427	4.25843107353772e-5	1
3.1	(0,15]	428	4.12380513277696e-5	1
3.1	(0,15]	429	4.1308907086064733e-5	1
3.1	(0,15]	430	4.0600349503113365e-5	1
3.1	(0,15]	431	3.9324945853800906e-5	1
3.1	(0,15]	432	3.549873490586352e-5	1
3.1	(0,15]	433	4.251345497708206e-5	1
3.1	(0,15]	434	3.571130218074893e-5	1
3.1	(0,15]	435	3.8191253721078714e-5	1
3.1	(0,15]	436	4.230088770219665e-5	1
3.1	(0,15]	437	3.741184037983221e-5	1
3.1	(0,15]	438	3.790783068789817e-5	1
3.1	(0,15]	439	3.741184037983221e-5	1
3.1	(0,15]	440	3.1672523957926136e-5	1
3.1	(0,15]	441	3.7270128863241937e-5	1
3.1	(0,15]	442	3.649071552199543e-5	1
3.1	(0,15]	443	4.1450618602655006e-5	1
3.1	(0,15]	444	3.741184037983221e-5	1
3.1	(0,15]	445	3.812039796278358e-5	1
3.1	(0,15]	446	4.25843107353772e-5	1
3.1	(0,15]	447	3.301878336553373e-5	1
3.1	(0,15]	448	3.755355189642249e-5	1
3.1	(0,15]	449	3.8687244029144674e-5	1
3.1	(0,15]	450	3.875809978743981e-5	1
3.1	(0,15]	451	3.840382099596413e-5	1
3.1	(0,15]	452	3.875809978743981e-5	1
3.1	(0,15]	453	3.967922464527659e-5	1
3.1	(0,15]	454	3.889981130403008e-5	1
3.1	(0,15]	455	4.4072281659575065e-5	1
3.1	(0,15]	456	4.166318587754042e-5	1
3.1	(0,15]	457	3.741184037983221e-5	1
3.1	(0,15]	458	4.12380513277696e-5	1
3.1	(0,15]	459	3.7128417346651664e-5	1
3.1	(0,15]	460	4.2655166493672335e-5	1
3.1	(0,15]	461	4.308030104344315e-5	1
3.1	(0,15]	462	4.400142590127993e-5	1
3.1	(0,15]	463	4.6481377441609716e-5	1
3.1	(0,15]	464	4.2655166493672335e-5	1
3.1	(0,15]	465	4.031692646993282e-5	1
3.1	(0,15]	466	4.074206101970364e-5	1
3.1	(0,15]	467	4.20174646690161e-5	1
3.1	(0,15]	468	4.137976284435987e-5	1
3.1	(0,15]	469	4.052949374481823e-5	1
3.1	(0,15]	470	4.400142590127993e-5	1
3.1	(0,15]	471	4.357629135150911e-5	1
3.1	(0,15]	472	4.541854106718267e-5	1
3.1	(0,15]	473	4.8181915640693e-5	1
3.1	(0,15]	474	4.6481377441609716e-5	1
3.1	(0,15]	475	4.7685925332627045e-5	1
3.1	(0,15]	476	4.733164654115136e-5	1
3.1	(0,15]	477	4.988245383977628e-5	1
3.1	(0,15]	478	4.6835656233085404e-5	1
3.1	(0,15]	479	5.158299203885956e-5	1
3.1	(0,15]	480	5.1157857489088746e-5	1
3.1	(0,15]	481	5.0874434455908194e-5	1
3.1	(0,15]	482	4.8536194432168686e-5	1
3.1	(0,15]	483	5.016587687295683e-5	1
3.1	(0,15]	484	5.0661867181022786e-5	1
3.1	(0,15]	485	4.811105988239786e-5	1
3.1	(0,15]	486	4.889047322364437e-5	1
3.1	(0,15]	487	4.534768530888753e-5	1
3.1	(0,15]	488	4.889047322364437e-5	1
3.1	(0,15]	489	4.8748761707054095e-5	1
3.1	(0,15]	490	4.577281985865835e-5	1
3.1	(0,15]	491	4.8536194432168686e-5	1
3.1	(0,15]	492	4.534768530888753e-5	1
3.1	(0,15]	493	4.577281985865835e-5	1
3.1	(0,15]	494	4.556025258377294e-5	1
3.1	(0,15]	495	4.832362715728327e-5	1
3.1	(0,15]	496	4.570196410036321e-5	1
3.1	(0,15]	497	4.761506957433191e-5	1
3.1	(0,15]	498	4.463912772593616e-5	1
3.1	(0,15]	499	4.237174346049178e-5	1
3.1	(0,15]	500	4.293858952685288e-5	1
3.1	(0,15]	501	4.676480047479027e-5	1
3.1	(0,15]	502	4.754421381603677e-5	1
3.1	(0,15]	503	4.4568271967641026e-5	1
3.1	(0,15]	504	4.308030104344315e-5	1
3.1	(0,15]	505	4.364714710980425e-5	1
3.1	(0,15]	506	4.5064262275706986e-5	1
3.1	(0,15]	507	4.570196410036321e-5	1
3.1	(0,15]	508	4.25843107353772e-5	1
3.1	(0,15]	509	4.1804897394130694e-5	1
3.1	(0,15]	510	4.6339665925019444e-5	1
3.1	(0,15]	511	4.293858952685288e-5	1
3.1	(0,15]	512	4.272602225196747e-5	1
3.1	(0,15]	513	4.308030104344315e-5	1
3.1	(0,15]	514	4.669394471649513e-5	1
3.1	(0,15]	515	3.925409009550577e-5	1
3.1	(0,15]	516	4.102548405288419e-5	1
3.1	(0,15]	517	4.0600349503113365e-5	1
3.1	(0,15]	518	4.3718002868099384e-5	1
3.1	(0,15]	519	4.173404163583556e-5	1
3.1	(0,15]	520	4.173404163583556e-5	1
3.1	(0,15]	521	4.485169500082157e-5	1
3.1	(0,15]	522	4.7685925332627045e-5	1
3.1	(0,15]	523	4.400142590127993e-5	1
3.1	(0,15]	524	4.4780839242526434e-5	1
3.1	(0,15]	525	4.442656045105075e-5	1
3.1	(0,15]	526	4.4922550759116707e-5	1
3.1	(0,15]	527	4.137976284435987e-5	1
3.1	(0,15]	528	4.598538713354376e-5	1
3.1	(0,15]	529	4.485169500082157e-5	1
3.1	(0,15]	530	4.329286831832856e-5	1
3.1	(0,15]	531	4.378885862639452e-5	1
3.1	(0,15]	532	4.208832042731124e-5	1
3.1	(0,15]	533	4.251345497708206e-5	1
3.1	(0,15]	534	4.577281985865835e-5	1
3.1	(0,15]	535	4.513511803400212e-5	1
3.1	(0,15]	536	4.669394471649513e-5	1
3.1	(0,15]	537	4.570196410036321e-5	1
3.1	(0,15]	538	4.662308895819999e-5	1
3.1	(0,15]	539	4.2159176185606375e-5	1
3.1	(0,15]	540	4.102548405288419e-5	1
3.1	(0,15]	541	3.9891791920161996e-5	1
3.1	(0,15]	542	4.081291677799878e-5	1
3.1	(0,15]	543	4.0883772536293916e-5	1
3.1	(0,15]	544	4.187575315242583e-5	1
3.1	(0,15]	545	4.293858952685288e-5	1
3.1	(0,15]	546	4.045863798652309e-5	1
3.1	(0,15]	547	4.3363724076623703e-5	1
3.1	(0,15]	548	4.4568271967641026e-5	1
3.1	(0,15]	549	4.223003194390151e-5	1
3.1	(0,15]	550	4.343457983491884e-5	1
3.1	(0,15]	551	4.0387782228227956e-5	1
3.1	(0,15]	552	4.12380513277696e-5	1
3.1	(0,15]	553	4.031692646993282e-5	1
3.1	(0,15]	554	3.7128417346651664e-5	1
3.1	(0,15]	555	3.7978686446193305e-5	1
3.1	(0,15]	556	3.748269613812735e-5	1
3.1	(0,15]	557	3.656157128029057e-5	1
3.1	(0,15]	558	3.769526341301276e-5	1
3.1	(0,15]	559	3.4010763981665644e-5	1
3.1	(0,15]	560	3.684499431347112e-5	1
3.1	(0,15]	561	3.7270128863241937e-5	1
3.1	(0,15]	562	3.287707184894346e-5	1
3.1	(0,15]	563	3.4152475498255924e-5	1
3.1	(0,15]	564	3.393990822337051e-5	1
3.1	(0,15]	565	2.848401483464498e-5	1
3.1	(0,15]	566	3.443589853143647e-5	1
3.1	(0,15]	567	3.231022578258236e-5	1
3.1	(0,15]	568	3.266450457405805e-5	1
3.1	(0,15]	569	3.2097658507696954e-5	1
3.1	(0,15]	570	2.720861118533252e-5	1
3.1	(0,15]	571	2.8342303318054705e-5	1
3.1	(0,15]	572	3.0538831825203944e-5	1
3.1	(0,15]	573	2.7704601493398476e-5	1
3.1	(0,15]	574	2.7562889976808203e-5	1
3.1	(0,15]	575	2.5720640261134645e-5	1
3.1	(0,15]	576	2.8413159076349844e-5	1
3.1	(0,15]	577	2.5578928744544373e-5	1
3.1	(0,15]	578	2.5578928744544373e-5	1
3.1	(0,15]	579	2.5508072986249237e-5	1
3.1	(0,15]	580	2.3949246303756227e-5	1
3.1	(0,15]	581	2.3807534787165955e-5	1
3.1	(0,15]	582	2.3240688720804858e-5	1
3.1	(0,15]	583	2.5437217227954097e-5	1
3.1	(0,15]	584	1.9627045047752885e-5	1
3.1	(0,15]	585	2.5082938436478416e-5	1
3.1	(0,15]	586	2.3594967512280543e-5	1
3.1	(0,15]	587	2.040645838899939e-5	1
3.1	(0,15]	588	1.9414477772867473e-5	1
3.1	(0,15]	589	1.998132383922857e-5	1
3.1	(0,15]	590	1.7359660782308507e-5	1
3.1	(0,15]	591	1.9201910497982065e-5	1
3.1	(0,15]	592	1.8493352915030696e-5	1
3.1	(0,15]	593	1.8635064431620968e-5	1
3.1	(0,15]	594	1.4808853483683583e-5	1
3.1	(0,15]	595	1.8989343223096653e-5	1
3.1	(0,15]	596	1.58008340998155e-5	1
3.1	(0,15]	597	1.4950565000273857e-5	1
3.1	(0,15]	598	1.5021420758568994e-5	1
3.1	(0,15]	599	1.5021420758568994e-5	1
3.1	(0,15]	600	1.6792814715947414e-5	1
3.1	(0,15]	601	1.5659122583225224e-5	1
3.1	(0,15]	602	1.3037459526305165e-5	1
3.1	(0,15]	603	1.530484379174954e-5	1
3.1	(0,15]	604	1.289574800971489e-5	1
3.1	(0,15]	605	1.5092276516864131e-5	1
3.1	(0,15]	606	1.2399757701648934e-5	1
3.1	(0,15]	607	1.2328901943353798e-5	1
3.1	(0,15]	608	1.1903767393582977e-5	1
3.1	(0,15]	609	1.225804618505866e-5	1
3.1	(0,15]	610	1.183291163528784e-5	1
3.1	(0,15]	611	1.1407777085517019e-5	1
3.1	(0,15]	612	1.1336921327221883e-5	1
3.1	(0,15]	613	1.0061517677909421e-5	1
3.1	(0,15]	614	1.0274084952794831e-5	1
3.1	(0,15]	615	1.183291163528784e-5	1
3.1	(0,15]	616	9.282104336662916e-6	1
3.1	(0,15]	617	1.0770075260860788e-5	1
3.1	(0,15]	618	1.1266065568926746e-5	1
3.1	(0,15]	619	9.919806161319147e-6	1
3.1	(0,15]	620	9.565527369843463e-6	1
3.1	(0,15]	621	1.0132373436204557e-5	1
3.1	(0,15]	622	9.565527369843463e-6	1
3.1	(0,15]	623	9.84895040302401e-6	1
3.1	(0,15]	624	1.0415796469385105e-5	1
3.1	(0,15]	625	8.431835237121275e-6	1
3.1	(0,15]	626	1.0557507985975378e-5	1
3.1	(0,15]	627	8.431835237121275e-6	1
3.1	(0,15]	628	8.07755644564559e-6	1
3.1	(0,15]	629	1.0628363744270516e-5	1
3.1	(0,15]	630	8.502690995416411e-6	1
3.1	(0,15]	631	7.794133412465044e-6	1
3.1	(0,15]	632	8.219267962235865e-6	1
3.1	(0,15]	633	8.78611402859696e-6	1
3.1	(0,15]	634	8.99868130348237e-6	1
3.1	(0,15]	635	9.42381585325319e-6	1
3.1	(0,15]	636	6.873008554628266e-6	1
3.1	(0,15]	637	8.219267962235865e-6	1
3.1	(0,15]	638	8.006700687350454e-6	1
3.1	(0,15]	639	8.360979478826139e-6	1
3.1	(0,15]	640	7.4398546209893606e-6	1
3.1	(0,15]	641	8.360979478826139e-6	1
3.1	(0,15]	642	8.07755644564559e-6	1
3.1	(0,15]	643	7.3689988626942235e-6	1
3.1	(0,15]	644	7.156431587808813e-6	1
3.1	(0,15]	645	6.5895855214477195e-6	1
3.1	(0,15]	646	7.3689988626942235e-6	1
3.1	(0,15]	647	7.2981431043990865e-6	1
3.1	(0,15]	648	6.873008554628266e-6	1
3.1	(0,15]	649	7.22728734610395e-6	1
3.1	(0,15]	650	6.518729763152582e-6	1
3.1	(0,15]	651	6.447874004857445e-6	1
3.1	(0,15]	652	7.794133412465044e-6	1
3.1	(0,15]	653	7.723277654169908e-6	1
3.1	(0,15]	654	6.80215279633313e-6	1
3.1	(0,15]	655	6.943864312923403e-6	1
3.1	(0,15]	656	7.86498917076018e-6	1
3.1	(0,15]	657	7.2981431043990865e-6	1
3.1	(0,15]	658	7.2981431043990865e-6	1
3.1	(0,15]	659	6.660441279742856e-6	1
3.1	(0,15]	660	7.156431587808813e-6	1
3.1	(0,15]	661	7.4398546209893606e-6	1
3.1	(0,15]	662	8.290123720531e-6	1
3.1	(0,15]	663	7.22728734610395e-6	1
3.1	(0,15]	664	6.873008554628266e-6	1
3.1	(0,15]	665	7.3689988626942235e-6	1
3.1	(0,15]	666	6.377018246562309e-6	1
3.1	(0,15]	667	7.156431587808813e-6	1
3.1	(0,15]	668	7.510710379284497e-6	1
3.1	(0,15]	669	6.164450971676899e-6	1
3.1	(0,15]	670	7.510710379284497e-6	1
3.1	(0,15]	671	5.314181872135258e-6	1
3.1	(0,15]	672	5.526749147020668e-6	1
3.1	(0,15]	673	7.01472007121854e-6	1
3.1	(0,15]	674	6.022739455086625e-6	1
3.1	(0,15]	675	8.856969786892095e-6	1
3.1	(0,15]	676	5.455893388725531e-6	1
3.1	(0,15]	677	7.22728734610395e-6	1
3.1	(0,15]	678	6.377018246562309e-6	1
3.1	(0,15]	679	7.723277654169908e-6	1
3.1	(0,15]	680	5.951883696791489e-6	1
3.1	(0,15]	681	6.5895855214477195e-6	1
3.1	(0,15]	682	7.3689988626942235e-6	1
3.1	(0,15]	683	7.22728734610395e-6	1
3.1	(0,15]	684	6.5895855214477195e-6	1
3.1	(0,15]	685	4.676480047479026e-6	1
3.1	(0,15]	686	7.01472007121854e-6	1
3.1	(0,15]	687	7.4398546209893606e-6	1
3.1	(0,15]	688	7.4398546209893606e-6	1
3.1	(0,15]	689	6.518729763152582e-6	1
3.1	(0,15]	690	6.022739455086625e-6	1
3.1	(0,15]	691	6.306162488267172e-6	1
3.1	(0,15]	692	6.235306729972035e-6	1
3.1	(0,15]	693	6.022739455086625e-6	1
3.1	(0,15]	694	9.140392820072642e-6	1
3.1	(0,15]	695	8.360979478826139e-6	1
3.1	(0,15]	696	7.3689988626942235e-6	1
3.1	(0,15]	697	7.22728734610395e-6	1
3.1	(0,15]	698	7.581566137579634e-6	1
3.1	(0,15]	699	8.006700687350454e-6	1
3.1	(0,15]	700	8.006700687350454e-6	1
13.4	(0,15]	30	9.010442465054283e-5	2
13.4	(0,15]	31	1.0073380323908236e-4	2
13.4	(0,15]	32	1.0285967895679027e-4	2
13.4	(0,15]	33	1.1299847084124336e-4	2
13.4	(0,15]	34	1.2313726272569645e-4	2
13.4	(0,15]	35	1.4161602857961904e-4	2
13.4	(0,15]	36	1.586230343212823e-4	2
13.4	(0,15]	37	1.7628415566839413e-4	2
13.4	(0,15]	38	1.8184413831470712e-4	2
13.4	(0,15]	39	1.880582365664687e-4	2
13.4	(0,15]	40	1.856053030460365e-4	2
13.4	(0,15]	41	1.9492645042367885e-4	2
13.4	(0,15]	42	1.9950525966181895e-4	2
13.4	(0,15]	43	2.031028954917862e-4	2
13.4	(0,15]	44	2.153675630939472e-4	2
13.4	(0,15]	45	2.4300394742414997e-4	2
13.4	(0,15]	46	2.4431217863504713e-4	2
13.4	(0,15]	47	2.7162150516252563e-4	2
13.4	(0,15]	48	3.080884501662844e-4	2
13.4	(0,15]	49	2.9157203112870756e-4	2
13.4	(0,15]	50	2.951696669586748e-4	2
13.4	(0,15]	51	2.892826265096375e-4	2
13.4	(0,15]	52	2.835591149619624e-4	2
13.4	(0,15]	53	2.7374738088023357e-4	2
13.4	(0,15]	54	2.9729554267638266e-4	2
13.4	(0,15]	55	2.8764733749601603e-4	2
13.4	(0,15]	56	3.3294484317333064e-4	2
13.4	(0,15]	57	3.677764991634679e-4	2
13.4	(0,15]	58	3.9214230546642776e-4	2
13.4	(0,15]	59	3.9802934591546505e-4	2
13.4	(0,15]	60	3.8478350490513114e-4	2
13.4	(0,15]	61	3.4619068418366455e-4	2
13.4	(0,15]	62	3.414483460441623e-4	2
13.4	(0,15]	63	3.3114602525834705e-4	2
13.4	(0,15]	64	3.313095541597092e-4	2
13.4	(0,15]	65	3.229695801902397e-4	2
13.4	(0,15]	66	3.262401582174826e-4	2
13.4	(0,15]	67	3.53385955843599e-4	2
13.4	(0,15]	68	3.8200351358197465e-4	2
13.4	(0,15]	69	3.95739941296395e-4	2
13.4	(0,15]	70	3.877270251296498e-4	2
13.4	(0,15]	71	3.481530310000103e-4	2
13.4	(0,15]	72	3.4373775066323236e-4	2
13.4	(0,15]	73	3.4014011483326514e-4	2
13.4	(0,15]	74	3.4946126221090747e-4	2
13.4	(0,15]	75	3.6417886333350066e-4	2
13.4	(0,15]	76	3.7039296158526225e-4	2
13.4	(0,15]	77	4.233763256265978e-4	2
13.4	(0,15]	78	5.043231318008604e-4	2
13.4	(0,15]	79	5.802005420328964e-4	2
13.4	(0,15]	80	5.546900334204016e-4	2
13.4	(0,15]	81	4.7652321856929544e-4	2
13.4	(0,15]	82	4.178163429802848e-4	2
13.4	(0,15]	83	3.7955058006154246e-4	2
13.4	(0,15]	84	3.718647216975216e-4	2
13.4	(0,15]	85	3.7922352225881815e-4	2
13.4	(0,15]	86	4.0293521295632943e-4	2
13.4	(0,15]	87	4.4332685159277966e-4	2
13.4	(0,15]	88	5.430794814236891e-4	2
13.4	(0,15]	89	6.523167875336031e-4	2
13.4	(0,15]	90	7.308106601874335e-4	2
13.4	(0,15]	91	7.456917902113889e-4	2
13.4	(0,15]	92	6.405427066355285e-4	2
13.4	(0,15]	93	5.29506582610631e-4	2
13.4	(0,15]	94	4.87152597157835e-4	2
13.4	(0,15]	95	4.930396376068723e-4	2
13.4	(0,15]	96	5.203489641343508e-4	2
13.4	(0,15]	97	5.734958570770485e-4	2
13.4	(0,15]	98	6.45448573676393e-4	2
13.4	(0,15]	99	7.509247150549776e-4	2
13.4	(0,15]	100	7.84775197636942e-4	2
13.4	(0,15]	101	7.996563276608973e-4	2
13.4	(0,15]	102	7.831399086233205e-4	2
13.4	(0,15]	103	7.399682786637138e-4	2
13.4	(0,15]	104	7.025201602517822e-4	2
13.4	(0,15]	105	6.969601776054692e-4	2
13.4	(0,15]	106	7.147848278539432e-4	2
13.4	(0,15]	107	7.551764664903934e-4	2
13.4	(0,15]	108	8.70627870852069e-4	2
13.4	(0,15]	109	9.628581712203197e-4	2
13.4	(0,15]	110	0.0010714413617247851	2
13.4	(0,15]	111	0.001106927133320371	2
13.4	(0,15]	112	0.0010241815092311248	2
13.4	(0,15]	113	9.612228822066983e-4	2
13.4	(0,15]	114	9.357123735942033e-4	2
13.4	(0,15]	115	9.635122868257682e-4	2
13.4	(0,15]	116	0.0010330120699046806	2
13.4	(0,15]	117	0.0010985871593509014	2
13.4	(0,15]	118	0.001241838476944142	2
13.4	(0,15]	119	0.0015039753058276632	2
13.4	(0,15]	120	0.001862921244317575	2
13.4	(0,15]	121	0.0020617723883739453	2
13.4	(0,15]	122	0.002037570110972348	2
13.4	(0,15]	123	0.0018490212877017927	2
13.4	(0,15]	124	0.001591790325859136	2
13.4	(0,15]	125	0.0015139505688107542	2
13.4	(0,15]	126	0.001612885554134853	2
13.4	(0,15]	127	0.0017459980798436403	2
13.4	(0,15]	128	0.0019000423049267824	2
13.4	(0,15]	129	0.0023018328155735767	2
13.4	(0,15]	130	0.0028252888288338085	2
13.4	(0,15]	131	0.003504751413993528	2
13.4	(0,15]	132	0.004093128401094531	2
13.4	(0,15]	133	0.0044051415448935075	2
13.4	(0,15]	134	0.00420498216962624	2
13.4	(0,15]	135	0.0040097286613998365	2
13.4	(0,15]	136	0.004091329583179548	2
13.4	(0,15]	137	0.004590746847939544	2
13.4	(0,15]	138	0.00530193403996352	2
13.4	(0,15]	139	0.006130207925362793	2
13.4	(0,15]	140	0.006832401027811851	2
13.4	(0,15]	141	0.007218656292829241	2
13.4	(0,15]	142	0.007379895789572318	2
13.4	(0,15]	143	0.007576948115713705	2
13.4	(0,15]	144	0.0077638616499706384	2
13.4	(0,15]	145	0.007926736435727336	2
13.4	(0,15]	146	0.008171866258869195	2
13.4	(0,15]	147	0.008537843940117678	2
13.4	(0,15]	148	0.009129491505245925	2
13.4	(0,15]	149	0.009725717879612312	2
13.4	(0,15]	150	0.010391444037057612	2
13.4	(0,15]	151	0.01081710976730328	2
13.4	(0,15]	152	0.01101367150674058	2
13.4	(0,15]	153	0.011032150272594502	2
13.4	(0,15]	154	0.011204673263531566	2
13.4	(0,15]	155	0.011961485019035581	2
13.4	(0,15]	156	0.01297896184331086	2
13.4	(0,15]	157	0.014283922476180788	2
13.4	(0,15]	158	0.015567460822972279	2
13.4	(0,15]	159	0.016764655909844554	2
13.4	(0,15]	160	0.017649020208411043	2
13.4	(0,15]	161	0.019103609786027338	2
13.4	(0,15]	162	0.02127478300941256	2
13.4	(0,15]	163	0.02436139102262308	2
13.4	(0,15]	164	0.027190931602892304	2
13.4	(0,15]	165	0.028632929455103713	2
13.4	(0,15]	166	0.02821903780575612	2
13.4	(0,15]	167	0.027226253845586527	2
13.4	(0,15]	168	0.025785727753487378	2
13.4	(0,15]	169	0.02429516181757141	2
13.4	(0,15]	170	0.022835175786210162	2
13.4	(0,15]	171	0.021536592780493358	2
13.4	(0,15]	172	0.020863834880289485	2
13.4	(0,15]	173	0.020460082022826346	2
13.4	(0,15]	174	0.0201747240899494	2
13.4	(0,15]	175	0.019609077620137735	2
13.4	(0,15]	176	0.01850264107352145	2
13.4	(0,15]	177	0.016987872860203885	2
13.4	(0,15]	178	0.015218326618564095	2
13.4	(0,15]	179	0.01354117420619392	2
13.4	(0,15]	180	0.012171946715088665	2
13.4	(0,15]	181	0.011092492437197135	2
13.4	(0,15]	182	0.010097092014605747	2
13.4	(0,15]	183	0.009468323388868294	2
13.4	(0,15]	184	0.008810446618688378	2
13.4	(0,15]	185	0.00843433014555544	2
13.4	(0,15]	186	0.007954863406761626	2
13.4	(0,15]	187	0.007418652139195147	2
13.4	(0,15]	188	0.006823570467138295	2
13.4	(0,15]	189	0.00620461357548257	2
13.4	(0,15]	190	0.005659898805045259	2
13.4	(0,15]	191	0.0050757735693796715	2
13.4	(0,15]	192	0.004512089446384352	2
13.4	(0,15]	193	0.004175710496282415	2
13.4	(0,15]	194	0.0038627161790752667	2
13.4	(0,15]	195	0.0036301780813382946	2
13.4	(0,15]	196	0.0035027890671771823	2
13.4	(0,15]	197	0.003278754472311041	2
13.4	(0,15]	198	0.003122257313707467	2
13.4	(0,15]	199	0.0029659236840052544	2
13.4	(0,15]	200	0.002687924551689605	2
13.4	(0,15]	201	0.0024898910521400455	2
13.4	(0,15]	202	0.0022969269485327124	2
13.4	(0,15]	203	0.002107396951853984	2
13.4	(0,15]	204	0.0019850773336350987	2
13.4	(0,15]	205	0.0018421530738445824	2
13.4	(0,15]	206	0.0017160722908943673	2
13.4	(0,15]	207	0.0016125584963321284	2
13.4	(0,15]	208	0.001503811776926301	2
13.4	(0,15]	209	0.0014009520979695108	2
13.4	(0,15]	210	0.0013219676386115938	2
13.4	(0,15]	211	0.001238404370015537	2
13.4	(0,15]	212	0.0011193553298238942	2
13.4	(0,15]	213	0.0010424967461836851	2
13.4	(0,15]	214	9.623675845162333e-4	2
13.4	(0,15]	215	9.059501135462927e-4	2
13.4	(0,15]	216	8.335068102428617e-4	2
13.4	(0,15]	217	7.707117121197974e-4	2
13.4	(0,15]	218	7.561576398985662e-4	2
13.4	(0,15]	219	7.10206018615803e-4	2
13.4	(0,15]	220	6.580402990812783e-4	2
13.4	(0,15]	221	6.133969090094122e-4	2
13.4	(0,15]	222	5.855969957778473e-4	2
13.4	(0,15]	223	5.391547877909976e-4	2
13.4	(0,15]	224	5.061219497158441e-4	2
13.4	(0,15]	225	4.694914758107231e-4	2
13.4	(0,15]	226	4.3089865508925653e-4	2
13.4	(0,15]	227	4.0080933723862154e-4	2
13.4	(0,15]	228	3.9181524766370346e-4	2
13.4	(0,15]	229	3.787329355547317e-4	2
13.4	(0,15]	230	3.555118315613069e-4	2
13.4	(0,15]	231	3.282025050338284e-4	2
13.4	(0,15]	232	3.265672160202069e-4	2
13.4	(0,15]	233	3.198625310643589e-4	2
13.4	(0,15]	234	2.9680495597229624e-4	2
13.4	(0,15]	235	2.7865324792109795e-4	2
13.4	(0,15]	236	2.6050153986989966e-4	2
13.4	(0,15]	237	2.5543214392767315e-4	2
13.4	(0,15]	238	2.534697971113274e-4	2
13.4	(0,15]	239	2.5804860634946747e-4	2
13.4	(0,15]	240	2.595203664617268e-4	2
13.4	(0,15]	241	2.3940631159418275e-4	2
13.4	(0,15]	242	2.50853334689533e-4	2
13.4	(0,15]	243	2.377710225805613e-4	2
13.4	(0,15]	244	2.171663810089308e-4	2
13.4	(0,15]	245	2.2828634630155678e-4	2
13.4	(0,15]	246	2.1863814112119012e-4	2
13.4	(0,15]	247	2.2436165266886526e-4	2
13.4	(0,15]	248	2.0620994461766697e-4	2
13.4	(0,15]	249	2.1602167869939578e-4	2
13.4	(0,15]	250	2.1520403419258505e-4	2
13.4	(0,15]	251	2.165122654034822e-4	2
13.4	(0,15]	252	2.101346382503585e-4	2
13.4	(0,15]	253	2.1209698506670426e-4	2
13.4	(0,15]	254	2.0964405154627207e-4	2
13.4	(0,15]	255	2.125875717707907e-4	2
13.4	(0,15]	256	2.0473818450540766e-4	2
13.4	(0,15]	257	2.168393232062065e-4	2
13.4	(0,15]	258	2.125875717707907e-4	2
13.4	(0,15]	259	2.1144286946125568e-4	2
13.4	(0,15]	260	2.2190871914843307e-4	2
13.4	(0,15]	261	2.2338047926069238e-4	2
13.4	(0,15]	262	2.255063549784003e-4	2
13.4	(0,15]	263	2.2599694168248672e-4	2
13.4	(0,15]	264	2.3237456883561046e-4	2
13.4	(0,15]	265	2.3139339542743758e-4	2
13.4	(0,15]	266	2.3531808906012908e-4	2
13.4	(0,15]	267	2.467651121554794e-4	2
13.4	(0,15]	268	2.2943104861109182e-4	2
13.4	(0,15]	269	2.5134392139361945e-4	2
13.4	(0,15]	270	2.590297797576404e-4	2
13.4	(0,15]	271	2.7620031440066576e-4	2
13.4	(0,15]	272	2.770179589074765e-4	2
13.4	(0,15]	273	2.794708924279087e-4	2
13.4	(0,15]	274	2.9124497332598325e-4	2
13.4	(0,15]	275	2.9091791552325895e-4	2
13.4	(0,15]	276	3.108684414894409e-4	2
13.4	(0,15]	277	3.1528372182621883e-4	2
13.4	(0,15]	278	3.313095541597092e-4	2
13.4	(0,15]	279	3.54530658153134e-4	2
13.4	(0,15]	280	3.7350001071114304e-4	2
13.4	(0,15]	281	3.9099760315689273e-4	2
13.4	(0,15]	282	3.5289536913951257e-4	2
13.4	(0,15]	283	3.7284589510569444e-4	2
13.4	(0,15]	284	3.6973884597981364e-4	2
13.4	(0,15]	285	3.7905999335745603e-4	2
13.4	(0,15]	286	4.1241988923533394e-4	2
13.4	(0,15]	287	4.444715539023147e-4	2
13.4	(0,15]	288	4.6573031107939377e-4	2
13.4	(0,15]	289	4.848631925387649e-4	2
13.4	(0,15]	290	5.221477820493344e-4	2
13.4	(0,15]	291	5.152795681921242e-4	2
13.4	(0,15]	292	5.759487905974807e-4	2
13.4	(0,15]	293	5.486394640700021e-4	2
13.4	(0,15]	294	5.788923108219992e-4	2
13.4	(0,15]	295	5.7742055070974e-4	2
13.4	(0,15]	296	6.356368395946642e-4	2
13.4	(0,15]	297	6.90091963748259e-4	2
13.4	(0,15]	298	7.085707296021816e-4	2
13.4	(0,15]	299	7.393141630582652e-4	2
13.4	(0,15]	300	7.599188046298956e-4	2
13.4	(0,15]	301	7.666234895857437e-4	2
13.4	(0,15]	302	7.726740589361431e-4	2
13.4	(0,15]	303	8.107762929535232e-4	2
13.4	(0,15]	304	8.325256368346888e-4	2
13.4	(0,15]	305	8.580361454471837e-4	2
13.4	(0,15]	306	9.088936337708112e-4	2
13.4	(0,15]	307	9.285171019342689e-4	2
13.4	(0,15]	308	9.200135990634373e-4	2
13.4	(0,15]	309	9.218124169784209e-4	2
13.4	(0,15]	310	9.329323822710469e-4	2
13.4	(0,15]	311	9.44215876465035e-4	2
13.4	(0,15]	312	9.537005527440395e-4	2
13.4	(0,15]	313	9.463417521827429e-4	2
13.4	(0,15]	314	9.623675845162333e-4	2
13.4	(0,15]	315	9.636758157271305e-4	2
13.4	(0,15]	316	9.523923215331423e-4	2
13.4	(0,15]	317	9.926204312682304e-4	2
13.4	(0,15]	318	9.460146943800186e-4	2
13.4	(0,15]	319	9.381653071146355e-4	2
13.4	(0,15]	320	9.327688533696848e-4	2
13.4	(0,15]	321	9.206677146688858e-4	2
13.4	(0,15]	322	9.24101821597491e-4	2
13.4	(0,15]	323	9.154347898252972e-4	2
13.4	(0,15]	324	8.755337378929333e-4	2
13.4	(0,15]	325	8.436456021273148e-4	2
13.4	(0,15]	326	8.474067668586442e-4	2
13.4	(0,15]	327	8.290915299060838e-4	2
13.4	(0,15]	328	8.241856628652193e-4	2
13.4	(0,15]	329	8.140468709807663e-4	2
13.4	(0,15]	330	7.836304953274069e-4	2
13.4	(0,15]	331	8.073421860249182e-4	2
13.4	(0,15]	332	7.797058016947154e-4	2
13.4	(0,15]	333	7.702211254157109e-4	2
13.4	(0,15]	334	7.532141196740477e-4	2
13.4	(0,15]	335	7.437294433950432e-4	2
13.4	(0,15]	336	7.106966053198895e-4	2
13.4	(0,15]	337	6.923813683673291e-4	2
13.4	(0,15]	338	7.048095648708523e-4	2
13.4	(0,15]	339	6.416874089450636e-4	2
13.4	(0,15]	340	6.709590822888879e-4	2
13.4	(0,15]	341	6.775002383433737e-4	2
13.4	(0,15]	342	6.374356575096477e-4	2
13.4	(0,15]	343	6.341650794824048e-4	2
13.4	(0,15]	344	6.346556661864913e-4	2
13.4	(0,15]	345	6.156863136284823e-4	2
13.4	(0,15]	346	5.767664351042914e-4	2
13.4	(0,15]	347	6.026040015195105e-4	2
13.4	(0,15]	348	5.731687992743241e-4	2
13.4	(0,15]	349	5.694076345429948e-4	2
13.4	(0,15]	350	5.666276432198383e-4	2
13.4	(0,15]	351	5.643382386007682e-4	2
13.4	(0,15]	352	5.319595161310632e-4	2
13.4	(0,15]	353	5.141348658825892e-4	2
13.4	(0,15]	354	5.216571953452479e-4	2
13.4	(0,15]	355	5.110278167567084e-4	2
13.4	(0,15]	356	5.192042618248157e-4	2
13.4	(0,15]	357	4.878067127632836e-4	2
13.4	(0,15]	358	4.925490509027858e-4	2
13.4	(0,15]	359	4.884608283687321e-4	2
13.4	(0,15]	360	4.794667387938141e-4	2
13.4	(0,15]	361	4.5722680820856217e-4	2
13.4	(0,15]	362	4.4316332269141753e-4	2
13.4	(0,15]	363	4.4643390071866045e-4	2
13.4	(0,15]	364	4.44798611705039e-4	2
13.4	(0,15]	365	4.083316667012803e-4	2
13.4	(0,15]	366	4.1356459154486897e-4	2
13.4	(0,15]	367	4.0440697306858876e-4	2
13.4	(0,15]	368	3.9802934591546505e-4	2
13.4	(0,15]	369	3.7971410896290463e-4	2
13.4	(0,15]	370	3.7382706851386735e-4	2
13.4	(0,15]	371	3.7987763786426676e-4	2
13.4	(0,15]	372	3.6565062344576e-4	2
13.4	(0,15]	373	3.569835916735662e-4	2
13.4	(0,15]	374	3.3785071021419507e-4	2
13.4	(0,15]	375	3.28856620639277e-4	2
13.4	(0,15]	376	3.1822724205073745e-4	2
13.4	(0,15]	377	3.149566640234945e-4	2
13.4	(0,15]	378	2.9418849355050187e-4	2
13.4	(0,15]	379	2.927167334382426e-4	2
13.4	(0,15]	380	2.9369790684641544e-4	2
13.4	(0,15]	381	2.662250514175748e-4	2
13.4	(0,15]	382	2.6082859767262396e-4	2
13.4	(0,15]	383	2.4872745897182514e-4	2
13.4	(0,15]	384	2.5199803699906806e-4	2
13.4	(0,15]	385	2.2665105728793532e-4	2
13.4	(0,15]	386	2.2599694168248672e-4	2
13.4	(0,15]	387	2.1667579430484436e-4	2
13.4	(0,15]	388	2.1553109199530933e-4	2
13.4	(0,15]	389	2.070275891244777e-4	2
13.4	(0,15]	390	2.0441112670268336e-4	2
13.4	(0,15]	391	1.9067469898826305e-4	2
13.4	(0,15]	392	1.8119002270925854e-4	2
13.4	(0,15]	393	1.6843476840301108e-4	2
13.4	(0,15]	394	1.7612062676703198e-4	2
13.4	(0,15]	395	1.6516419037576816e-4	2
13.4	(0,15]	396	1.723594620357026e-4	2
13.4	(0,15]	397	1.4881130023955348e-4	2
13.4	(0,15]	398	1.4864777133819133e-4	2
13.4	(0,15]	399	1.4128897077689474e-4	2
13.4	(0,15]	400	1.4439601990277553e-4	2
13.4	(0,15]	401	1.2886077427337158e-4	2
13.4	(0,15]	402	1.2591725404885294e-4	2
13.4	(0,15]	403	1.267348985556637e-4	2
13.4	(0,15]	404	1.1038200841944902e-4	2
13.4	(0,15]	405	1.138161153480541e-4	2
13.4	(0,15]	406	1.0465849687177388e-4	2
13.4	(0,15]	407	1.0514908357586032e-4	2
13.4	(0,15]	408	1.0563967027994676e-4	2
13.4	(0,15]	409	1.0138791884453095e-4	2
13.4	(0,15]	410	9.501029169140722e-5	2
13.4	(0,15]	411	9.255735817097503e-5	2
13.4	(0,15]	412	8.846913563692135e-5	2
13.4	(0,15]	413	8.127386397698691e-5	2
13.4	(0,15]	414	8.699737552466203e-5	2
13.4	(0,15]	415	7.980210386472759e-5	2
13.4	(0,15]	416	7.70221125415711e-5	2
13.4	(0,15]	417	8.176445068107335e-5	2
13.4	(0,15]	418	6.851860967073947e-5	2
13.4	(0,15]	419	8.339973969469481e-5	2
13.4	(0,15]	420	7.800328594974398e-5	2
13.4	(0,15]	421	6.835508076937732e-5	2
13.4	(0,15]	422	7.064448538844737e-5	2
13.4	(0,15]	423	7.326094781024172e-5	2
13.4	(0,15]	424	6.573861834758298e-5	2
13.4	(0,15]	425	6.65562628543937e-5	2
13.4	(0,15]	426	7.473270792250103e-5	2
13.4	(0,15]	427	6.884566747346376e-5	2
13.4	(0,15]	428	6.19774536162536e-5	2
13.4	(0,15]	429	7.097154319117166e-5	2
13.4	(0,15]	430	6.65562628543937e-5	2
13.4	(0,15]	431	6.295862702442647e-5	2
13.4	(0,15]	432	6.393980043259935e-5	2
13.4	(0,15]	433	6.6883320657118e-5	2
13.4	(0,15]	434	7.522329462658747e-5	2
13.4	(0,15]	435	6.41033293339615e-5	2
13.4	(0,15]	436	6.459391603804794e-5	2
13.4	(0,15]	437	6.802802296665303e-5	2
13.4	(0,15]	438	6.851860967073947e-5	2
13.4	(0,15]	439	6.41033293339615e-5	2
13.4	(0,15]	440	5.723511547675134e-5	2
13.4	(0,15]	441	6.704684955848015e-5	2
13.4	(0,15]	442	6.344921372851291e-5	2
13.4	(0,15]	443	6.541156054485867e-5	2
13.4	(0,15]	444	6.93362541775502e-5	2
13.4	(0,15]	445	6.770096516392872e-5	2
13.4	(0,15]	446	6.573861834758298e-5	2
13.4	(0,15]	447	6.132333801080501e-5	2
13.4	(0,15]	448	6.328568482715077e-5	2
13.4	(0,15]	449	6.900919637482591e-5	2
13.4	(0,15]	450	7.097154319117166e-5	2
13.4	(0,15]	451	7.097154319117166e-5	2
13.4	(0,15]	452	6.557508944622082e-5	2
13.4	(0,15]	453	6.541156054485867e-5	2
13.4	(0,15]	454	6.639273395303155e-5	2
13.4	(0,15]	455	6.034216460263213e-5	2
13.4	(0,15]	456	6.737390736120444e-5	2
13.4	(0,15]	457	6.181392471489145e-5	2
13.4	(0,15]	458	6.770096516392872e-5	2
13.4	(0,15]	459	6.492097384077223e-5	2
13.4	(0,15]	460	6.115980910944286e-5	2
13.4	(0,15]	461	7.17891876979824e-5	2
13.4	(0,15]	462	6.263156922170218e-5	2
13.4	(0,15]	463	7.260683220479313e-5	2
13.4	(0,15]	464	6.541156054485867e-5	2
13.4	(0,15]	465	6.62292050516694e-5	2
13.4	(0,15]	466	6.295862702442647e-5	2
13.4	(0,15]	467	6.573861834758298e-5	2
13.4	(0,15]	468	5.6580999871302755e-5	2
13.4	(0,15]	469	6.083275130671857e-5	2
13.4	(0,15]	470	6.115980910944286e-5	2
13.4	(0,15]	471	6.606567615030726e-5	2
13.4	(0,15]	472	6.47574449394101e-5	2
13.4	(0,15]	473	6.19774536162536e-5	2
13.4	(0,15]	474	5.821628888492422e-5	2
13.4	(0,15]	475	6.459391603804794e-5	2
13.4	(0,15]	476	6.246804032034003e-5	2
13.4	(0,15]	477	6.65562628543937e-5	2
13.4	(0,15]	478	6.0669222405356425e-5	2
13.4	(0,15]	479	6.295862702442647e-5	2
13.4	(0,15]	480	5.854334668764852e-5	2
13.4	(0,15]	481	6.214098251761574e-5	2
13.4	(0,15]	482	5.887040449037281e-5	2
13.4	(0,15]	483	5.91974622930971e-5	2
13.4	(0,15]	484	6.0669222405356425e-5	2
13.4	(0,15]	485	6.344921372851291e-5	2
13.4	(0,15]	486	6.328568482715077e-5	2
13.4	(0,15]	487	6.393980043259935e-5	2
13.4	(0,15]	488	6.115980910944286e-5	2
13.4	(0,15]	489	5.805275998356208e-5	2
13.4	(0,15]	490	5.952452009582139e-5	2
13.4	(0,15]	491	6.132333801080501e-5	2
13.4	(0,15]	492	5.265630623861124e-5	2
13.4	(0,15]	493	5.576335536449202e-5	2
13.4	(0,15]	494	5.494571085768129e-5	2
13.4	(0,15]	495	6.050569350399427e-5	2
13.4	(0,15]	496	5.5599826463129874e-5	2
13.4	(0,15]	497	5.085748832362762e-5	2
13.4	(0,15]	498	5.0203372718179034e-5	2
13.4	(0,15]	499	4.6115150184125364e-5	2
13.4	(0,15]	500	4.987631491545474e-5	2
13.4	(0,15]	501	5.1675132830438356e-5	2
13.4	(0,15]	502	5.18386617318005e-5	2
13.4	(0,15]	503	5.2002190633162645e-5	2
13.4	(0,15]	504	4.775043919774683e-5	2
13.4	(0,15]	505	4.856808370455757e-5	2
13.4	(0,15]	506	4.546103457867678e-5	2
13.4	(0,15]	507	5.2165719534524796e-5	2
13.4	(0,15]	508	4.873161260591971e-5	2
13.4	(0,15]	509	4.742338139502254e-5	2
13.4	(0,15]	510	5.0203372718179034e-5	2
13.4	(0,15]	511	5.102101722498977e-5	2
13.4	(0,15]	512	5.314689294269768e-5	2
13.4	(0,15]	513	4.93857282113683e-5	2
13.4	(0,15]	514	4.775043919774683e-5	2
13.4	(0,15]	515	4.6115150184125364e-5	2
13.4	(0,15]	516	4.742338139502254e-5	2
13.4	(0,15]	517	5.2002190633162645e-5	2
13.4	(0,15]	518	4.775043919774683e-5	2
13.4	(0,15]	519	4.366221666369317e-5	2
13.4	(0,15]	520	4.873161260591971e-5	2
13.4	(0,15]	521	4.3498687762331016e-5	2
13.4	(0,15]	522	4.186339874870955e-5	2
13.4	(0,15]	523	4.317162995960673e-5	2
13.4	(0,15]	524	5.2165719534524796e-5	2
13.4	(0,15]	525	4.6605736888211805e-5	2
13.4	(0,15]	526	5.003984381681689e-5	2
13.4	(0,15]	527	4.513397677595249e-5	2
13.4	(0,15]	528	4.464339007186605e-5	2
13.4	(0,15]	529	4.856808370455757e-5	2
13.4	(0,15]	530	4.7586910296384686e-5	2
13.4	(0,15]	531	4.922219931000615e-5	2
13.4	(0,15]	532	4.742338139502254e-5	2
13.4	(0,15]	533	4.6605736888211805e-5	2
13.4	(0,15]	534	4.791396809910898e-5	2
13.4	(0,15]	535	4.7586910296384686e-5	2
13.4	(0,15]	536	4.333515886096887e-5	2
13.4	(0,15]	537	4.775043919774683e-5	2
13.4	(0,15]	538	4.284457215688243e-5	2
13.4	(0,15]	539	4.7096323592298245e-5	2
13.4	(0,15]	540	5.18386617318005e-5	2
13.4	(0,15]	541	4.1699869847347405e-5	2
13.4	(0,15]	542	4.840455480319542e-5	2
13.4	(0,15]	543	4.987631491545474e-5	2
13.4	(0,15]	544	3.875634962282877e-5	2
13.4	(0,15]	545	4.333515886096887e-5	2
13.4	(0,15]	546	4.415280336777961e-5	2
13.4	(0,15]	547	4.382574556505531e-5	2
13.4	(0,15]	548	4.464339007186605e-5	2
13.4	(0,15]	549	4.284457215688243e-5	2
13.4	(0,15]	550	4.595162128276322e-5	2
13.4	(0,15]	551	4.7586910296384686e-5	2
13.4	(0,15]	552	4.0718696439174524e-5	2
13.4	(0,15]	553	3.859282072146662e-5	2
13.4	(0,15]	554	3.95739941296395e-5	2
13.4	(0,15]	555	3.8102234017380176e-5	2
13.4	(0,15]	556	4.104575424189882e-5	2
13.4	(0,15]	557	4.1699869847347405e-5	2
13.4	(0,15]	558	3.793870511601803e-5	2
13.4	(0,15]	559	4.0882225340536676e-5	2
13.4	(0,15]	560	4.235398545279599e-5	2
13.4	(0,15]	561	3.663047390512086e-5	2
13.4	(0,15]	562	3.891987852419091e-5	2
13.4	(0,15]	563	4.0882225340536676e-5	2
13.4	(0,15]	564	3.1724606864256455e-5	2
13.4	(0,15]	565	3.564930049694798e-5	2
13.4	(0,15]	566	3.564930049694798e-5	2
13.4	(0,15]	567	3.1724606864256455e-5	2
13.4	(0,15]	568	3.875634962282877e-5	2
13.4	(0,15]	569	2.8290499935651378e-5	2
13.4	(0,15]	570	3.205166466698075e-5	2
13.4	(0,15]	571	3.597635829967227e-5	2
13.4	(0,15]	572	3.5812829398310125e-5	2
13.4	(0,15]	573	3.0906962357445725e-5	2
13.4	(0,15]	574	3.156107796289431e-5	2
13.4	(0,15]	575	3.0252846751997137e-5	2
13.4	(0,15]	576	2.9762260047910696e-5	2
13.4	(0,15]	577	2.7309326527478496e-5	2
13.4	(0,15]	578	2.6818739823392056e-5	2
13.4	(0,15]	579	2.6001095316581322e-5	2
13.4	(0,15]	580	3.057990455472143e-5	2
13.4	(0,15]	581	2.371169069751127e-5	2
13.4	(0,15]	582	2.5019921908408445e-5	2
13.4	(0,15]	583	2.616462421794347e-5	2
13.4	(0,15]	584	2.1749343881165508e-5	2
13.4	(0,15]	585	2.518345080977059e-5	2
13.4	(0,15]	586	2.371169069751127e-5	2
13.4	(0,15]	587	2.273051728933839e-5	2
13.4	(0,15]	588	2.632815311930562e-5	2
13.4	(0,15]	589	2.2566988387976245e-5	2
13.4	(0,15]	590	2.1749343881165508e-5	2
13.4	(0,15]	591	2.1585814979803364e-5	2
13.4	(0,15]	592	2.027758376890619e-5	2
13.4	(0,15]	593	1.684347684030111e-5	2
13.4	(0,15]	594	1.929641036073331e-5	2
13.4	(0,15]	595	2.1422286078441216e-5	2
13.4	(0,15]	596	2.0931699374354775e-5	2
13.4	(0,15]	597	1.929641036073331e-5	2
13.4	(0,15]	598	1.8642294755284723e-5	2
13.4	(0,15]	599	1.8642294755284723e-5	2
13.4	(0,15]	600	2.0114054867544042e-5	2
13.4	(0,15]	601	1.6352890136214668e-5	2
13.4	(0,15]	602	1.831523695256043e-5	2
13.4	(0,15]	603	2.0114054867544042e-5	2
13.4	(0,15]	604	1.5862303432128228e-5	2
13.4	(0,15]	605	1.733406354438755e-5	2
13.4	(0,15]	606	1.5862303432128228e-5	2
13.4	(0,15]	607	1.2428196503523148e-5	2
13.4	(0,15]	608	1.4227014418506763e-5	2
13.4	(0,15]	609	1.6352890136214668e-5	2
13.4	(0,15]	610	1.6189361234852524e-5	2
13.4	(0,15]	611	1.3409369911696028e-5	2
13.4	(0,15]	612	1.6189361234852524e-5	2
13.4	(0,15]	613	1.6189361234852524e-5	2
13.4	(0,15]	614	1.4554072221231055e-5	2
13.4	(0,15]	615	1.4554072221231055e-5	2
13.4	(0,15]	616	1.5535245629403935e-5	2
13.4	(0,15]	617	1.4717601122593202e-5	2
13.4	(0,15]	618	1.3572898813058176e-5	2
13.4	(0,15]	619	1.2591725404885295e-5	2
13.4	(0,15]	620	1.3245841010333882e-5	2
13.4	(0,15]	621	1.1283494193988122e-5	2
13.4	(0,15]	622	1.1774080898074561e-5	2
13.4	(0,15]	623	1.2755254306247443e-5	2
13.4	(0,15]	624	1.2264667602161002e-5	2
13.4	(0,15]	625	1.0956436391263828e-5	2
13.4	(0,15]	626	1.1283494193988122e-5	2
13.4	(0,15]	627	1.0302320785815241e-5	2
13.4	(0,15]	628	1.1937609799436708e-5	2
13.4	(0,15]	629	9.975262983090949e-6	2
13.4	(0,15]	630	9.484676279004508e-6	2
13.4	(0,15]	631	1.1447023095350269e-5	2
13.4	(0,15]	632	8.667031772193775e-6	2
13.4	(0,15]	633	9.321147377642362e-6	2
13.4	(0,15]	634	1.1447023095350269e-5	2
13.4	(0,15]	635	1.0629378588539536e-5	2
13.4	(0,15]	636	1.0956436391263828e-5	2
13.4	(0,15]	637	9.484676279004508e-6	2
13.4	(0,15]	638	1.1937609799436708e-5	2
13.4	(0,15]	639	8.012916166745188e-6	2
13.4	(0,15]	640	7.849387265383041e-6	2
13.4	(0,15]	641	1.1283494193988122e-5	2
13.4	(0,15]	642	1.1447023095350269e-5	2
13.4	(0,15]	643	9.648205180366654e-6	2
13.4	(0,15]	644	9.157618476280215e-6	2
13.4	(0,15]	645	1.1447023095350269e-5	2
13.4	(0,15]	646	7.1952716599344545e-6	2
13.4	(0,15]	647	8.994089574918067e-6	2
13.4	(0,15]	648	1.1447023095350269e-5	2
13.4	(0,15]	649	9.648205180366654e-6	2
13.4	(0,15]	650	1.0138791884453095e-5	2
13.4	(0,15]	651	9.8117340817288e-6	2
13.4	(0,15]	652	8.994089574918067e-6	2
13.4	(0,15]	653	8.176445068107334e-6	2
13.4	(0,15]	654	8.176445068107334e-6	2
13.4	(0,15]	655	7.031742758572307e-6	2
13.4	(0,15]	656	9.8117340817288e-6	2
13.4	(0,15]	657	9.648205180366654e-6	2
13.4	(0,15]	658	1.0138791884453095e-5	2
13.4	(0,15]	659	7.1952716599344545e-6	2
13.4	(0,15]	660	8.830560673555921e-6	2
13.4	(0,15]	661	7.522329462658748e-6	2
13.4	(0,15]	662	1.1119965292625974e-5	2
13.4	(0,15]	663	9.648205180366654e-6	2
13.4	(0,15]	664	8.503502870831628e-6	2
13.4	(0,15]	665	8.503502870831628e-6	2
13.4	(0,15]	666	8.176445068107334e-6	2
13.4	(0,15]	667	7.849387265383041e-6	2
13.4	(0,15]	668	8.994089574918067e-6	2
13.4	(0,15]	669	8.830560673555921e-6	2
13.4	(0,15]	670	7.849387265383041e-6	2
13.4	(0,15]	671	8.503502870831628e-6	2
13.4	(0,15]	672	8.503502870831628e-6	2
13.4	(0,15]	673	7.1952716599344545e-6	2
13.4	(0,15]	674	8.503502870831628e-6	2
13.4	(0,15]	675	6.377627153123721e-6	2
13.4	(0,15]	676	8.012916166745188e-6	2
13.4	(0,15]	677	8.503502870831628e-6	2
13.4	(0,15]	678	7.685858364020895e-6	2
13.4	(0,15]	679	6.868213857210161e-6	2
13.4	(0,15]	680	8.830560673555921e-6	2
13.4	(0,15]	681	7.522329462658748e-6	2
13.4	(0,15]	682	6.868213857210161e-6	2
13.4	(0,15]	683	8.176445068107334e-6	2
13.4	(0,15]	684	8.994089574918067e-6	2
13.4	(0,15]	685	7.1952716599344545e-6	2
13.4	(0,15]	686	6.541156054485868e-6	2
13.4	(0,15]	687	7.522329462658748e-6	2
13.4	(0,15]	688	5.887040449037281e-6	2
13.4	(0,15]	689	8.176445068107334e-6	2
13.4	(0,15]	690	9.157618476280215e-6	2
13.4	(0,15]	691	7.522329462658748e-6	2
13.4	(0,15]	692	6.868213857210161e-6	2
13.4	(0,15]	693	9.975262983090949e-6	2
13.4	(0,15]	694	5.887040449037281e-6	2
13.4	(0,15]	695	8.176445068107334e-6	2
13.4	(0,15]	696	7.685858364020895e-6	2
13.4	(0,15]	697	6.868213857210161e-6	2
13.4	(0,15]	698	6.214098251761574e-6	2
13.4	(0,15]	699	7.358800561296601e-6	2
13.4	(0,15]	700	8.176445068107334e-6	2
84.7	(50,100]	30	6.130379744052982e-5	3
84.7	(50,100]	31	7.294582006203815e-5	3
84.7	(50,100]	32	8.295958777144739e-5	3
84.7	(50,100]	33	9.085662409512786e-5	3
84.7	(50,100]	34	1.0217299573421636e-4	3
84.7	(50,100]	35	1.1552468601342871e-4	3
84.7	(50,100]	36	1.361221106514819e-4	3
84.7	(50,100]	37	1.5761507549118955e-4	3
84.7	(50,100]	38	1.732463226473406e-4	3
84.7	(50,100]	39	1.8098053347981115e-4	3
84.7	(50,100]	40	1.746303393226248e-4	3
84.7	(50,100]	41	1.7210654420887124e-4	3
84.7	(50,100]	42	1.8879615705788666e-4	3
84.7	(50,100]	43	1.9075006295240555e-4	3
84.7	(50,100]	44	2.0768391403823582e-4	3
84.7	(50,100]	45	2.2714156023781966e-4	3
84.7	(50,100]	46	2.4594790447256384e-4	3
84.7	(50,100]	47	2.880382939503247e-4	3
84.7	(50,100]	48	3.1474167450874937e-4	3
84.7	(50,100]	49	3.4054951486551957e-4	3
84.7	(50,100]	50	3.2898890498961623e-4	3
84.7	(50,100]	51	3.1360189607028004e-4	3
84.7	(50,100]	52	3.1710264413129305e-4	3
84.7	(50,100]	53	3.10101148009267e-4	3
84.7	(50,100]	54	3.283376030247766e-4	3
84.7	(50,100]	55	3.4217776977761864e-4	3
84.7	(50,100]	56	3.753127572388346e-4	3
84.7	(50,100]	57	4.154492408220766e-4	3
84.7	(50,100]	58	4.602262509048009e-4	3
84.7	(50,100]	59	4.7789281670107574e-4	3
84.7	(50,100]	60	4.6608796858835753e-4	3
84.7	(50,100]	61	4.571325665718127e-4	3
84.7	(50,100]	62	4.378377458634387e-4	3
84.7	(50,100]	63	4.275797399172146e-4	3
84.7	(50,100]	64	4.26928437952375e-4	3
84.7	(50,100]	65	4.352325380040802e-4	3
84.7	(50,100]	66	4.3580242722331494e-4	3
84.7	(50,100]	67	4.544459459668492e-4	3
84.7	(50,100]	68	4.848129000774968e-4	3
84.7	(50,100]	69	5.321137052739746e-4	3
84.7	(50,100]	70	5.17540823810688e-4	3
84.7	(50,100]	71	5.199017934332317e-4	3
84.7	(50,100]	72	4.945010168044862e-4	3
84.7	(50,100]	73	4.858712657703612e-4	3
84.7	(50,100]	74	4.8815082264729986e-4	3
84.7	(50,100]	75	5.098880257238224e-4	3
84.7	(50,100]	76	5.155869179161691e-4	3
84.7	(50,100]	77	5.66307058428055e-4	3
84.7	(50,100]	78	6.667703865045674e-4	3
84.7	(50,100]	79	7.258760398137635e-4	3
84.7	(50,100]	80	7.44031082083668e-4	3
84.7	(50,100]	81	6.797964258013599e-4	3
84.7	(50,100]	82	5.848691644259843e-4	3
84.7	(50,100]	83	5.535252573680774e-4	3
84.7	(50,100]	84	5.659814074456352e-4	3
84.7	(50,100]	85	5.64597390770351e-4	3
84.7	(50,100]	86	5.900795801447013e-4	3
84.7	(50,100]	87	6.32495620604882e-4	3
84.7	(50,100]	88	7.57952661582115e-4	3
84.7	(50,100]	89	8.963543291105356e-4	3
84.7	(50,100]	90	0.0010120418406151742	3
84.7	(50,100]	91	0.0010064243611684325	3
84.7	(50,100]	92	9.298149675541714e-4	3
84.7	(50,100]	93	8.018341314631849e-4	3
84.7	(50,100]	94	7.467991154342364e-4	3
84.7	(50,100]	95	7.121172858065264e-4	3
84.7	(50,100]	96	7.381693644001114e-4	3
84.7	(50,100]	97	7.949954608323688e-4	3
84.7	(50,100]	98	9.089733046793034e-4	3
84.7	(50,100]	99	0.0010271031985520907	3
84.7	(50,100]	100	0.0011226817618923057	3
84.7	(50,100]	101	0.0011738903788778214	3
84.7	(50,100]	102	0.0011777981906668591	3
84.7	(50,100]	103	0.0011143776618406005	3
84.7	(50,100]	104	0.001070007715485901	3
84.7	(50,100]	105	0.0010883255832470154	3
84.7	(50,100]	106	0.0010993163039036843	3
84.7	(50,100]	107	0.0011716108220008827	3
84.7	(50,100]	108	0.001294706893355572	3
84.7	(50,100]	109	0.001508985239787809	3
84.7	(50,100]	110	0.0016959903164423867	3
84.7	(50,100]	111	0.001709830483195229	3
84.7	(50,100]	112	0.0016662746642965788	3
84.7	(50,100]	113	0.0015749295637278212	3
84.7	(50,100]	114	0.0015413875125385806	3
84.7	(50,100]	115	0.0016019585952686656	3
84.7	(50,100]	116	0.0016871163271714468	3
84.7	(50,100]	117	0.0017940926748963556	3
84.7	(50,100]	118	0.002016512295889088	3
84.7	(50,100]	119	0.002386044748189971	3
84.7	(50,100]	120	0.002864507454110281	3
84.7	(50,100]	121	0.0032311904603149907	3
84.7	(50,100]	122	0.003271001292915813	3
84.7	(50,100]	123	0.0030314849953460405	3
84.7	(50,100]	124	0.002756798391674928	3
84.7	(50,100]	125	0.0027473545131847534	3
84.7	(50,100]	126	0.002936232082988245	3
84.7	(50,100]	127	0.0031699680756200658	3
84.7	(50,100]	128	0.0034304888615559162	3
84.7	(50,100]	129	0.003891447827171162	3
84.7	(50,100]	130	0.004584433117760524	3
84.7	(50,100]	131	0.005550395344363295	3
84.7	(50,100]	132	0.006363383021974358	3
84.7	(50,100]	133	0.006664773006203896	3
84.7	(50,100]	134	0.006331876289425242	3
84.7	(50,100]	135	0.005964867632238112	3
84.7	(50,100]	136	0.005935559043820329	3
84.7	(50,100]	137	0.0064193949909505665	3
84.7	(50,100]	138	0.007097807400076642	3
84.7	(50,100]	139	0.007987892947775596	3
84.7	(50,100]	140	0.008684460399171576	3
84.7	(50,100]	141	0.009137033851989511	3
84.7	(50,100]	142	0.00929774261181369	3
84.7	(50,100]	143	0.009457718656927423	3
84.7	(50,100]	144	0.009617124812821922	3
84.7	(50,100]	145	0.009687628250515811	3
84.7	(50,100]	146	0.009754630940148687	3
84.7	(50,100]	147	0.009990646489657447	3
84.7	(50,100]	148	0.010324194508400941	3
84.7	(50,100]	149	0.010694378262666664	3
84.7	(50,100]	150	0.011120736811399804	3
84.7	(50,100]	151	0.011353170200101945	3
84.7	(50,100]	152	0.011445492253617962	3
84.7	(50,100]	153	0.011295204325231218	3
84.7	(50,100]	154	0.01137857097673069	3
84.7	(50,100]	155	0.011961404822516552	3
84.7	(50,100]	156	0.012796211115949741	3
84.7	(50,100]	157	0.013800681571223656	3
84.7	(50,100]	158	0.01483869407768681	3
84.7	(50,100]	159	0.015766636552092067	3
84.7	(50,100]	160	0.016526054643095072	3
84.7	(50,100]	161	0.017550959697515828	3
84.7	(50,100]	162	0.019283422923989234	3
84.7	(50,100]	163	0.021790935488621797	3
84.7	(50,100]	164	0.023931765047049646	3
84.7	(50,100]	165	0.024903833229572788	3
84.7	(50,100]	166	0.024467053849402214	3
84.7	(50,100]	167	0.023266867153693995	3
84.7	(50,100]	168	0.021739971109873094	3
84.7	(50,100]	169	0.02025948033104702	3
84.7	(50,100]	170	0.01885779708996654	3
84.7	(50,100]	171	0.01766290222272264	3
84.7	(50,100]	172	0.01684112196858624	3
84.7	(50,100]	173	0.016409553004134384	3
84.7	(50,100]	174	0.015814751484744594	3
84.7	(50,100]	175	0.015117858382366194	3
84.7	(50,100]	176	0.014085951831823412	3
84.7	(50,100]	177	0.012833416740691205	3
84.7	(50,100]	178	0.011495886743147428	3
84.7	(50,100]	179	0.010280394451265476	3
84.7	(50,100]	180	0.009224064077041207	3
84.7	(50,100]	181	0.008297505619311233	3
84.7	(50,100]	182	0.007641563127972125	3
84.7	(50,100]	183	0.007125406320836721	3
84.7	(50,100]	184	0.006716144448680621	3
84.7	(50,100]	185	0.006347996013055022	3
84.7	(50,100]	186	0.005968205554807915	3
84.7	(50,100]	187	0.00558532141222782	3
84.7	(50,100]	188	0.005146588126162727	3
84.7	(50,100]	189	0.00469710835767778	3
84.7	(50,100]	190	0.00426171299418249	3
84.7	(50,100]	191	0.0038991820380036325	3
84.7	(50,100]	192	0.0035458507220781353	3
84.7	(50,100]	193	0.0032683960850564543	3
84.7	(50,100]	194	0.003065515523008911	3
84.7	(50,100]	195	0.0028851862914939393	3
84.7	(50,100]	196	0.0027541117710699644	3
84.7	(50,100]	197	0.002642169245863154	3
84.7	(50,100]	198	0.0024703069398910975	3
84.7	(50,100]	199	0.002328160286064849	3
84.7	(50,100]	200	0.002185036679291341	3
84.7	(50,100]	201	0.002019687392967681	3
84.7	(50,100]	202	0.001878843343071112	3
84.7	(50,100]	203	0.0017394647225954319	3
84.7	(50,100]	204	0.0016672516172438383	3
84.7	(50,100]	205	0.0015533551861425087	3
84.7	(50,100]	206	0.0014434479795758218	3
84.7	(50,100]	207	0.0013914252351342566	3
84.7	(50,100]	208	0.0013099310767836984	3
84.7	(50,100]	209	0.0012334030959150423	3
84.7	(50,100]	210	0.0011751929828075006	3
84.7	(50,100]	211	0.0011063992127713152	3
84.7	(50,100]	212	0.0010288128662097947	3
84.7	(50,100]	213	9.77929900206699e-4	3
84.7	(50,100]	214	9.038443017061913e-4	3
84.7	(50,100]	215	8.414821385727971e-4	3
84.7	(50,100]	216	8.019969569543948e-4	3
84.7	(50,100]	217	7.559987556875962e-4	3
84.7	(50,100]	218	7.361340457599875e-4	3
84.7	(50,100]	219	6.955904984487208e-4	3
84.7	(50,100]	220	6.643280041364188e-4	3
84.7	(50,100]	221	6.299718254911285e-4	3
84.7	(50,100]	222	6.042453978799632e-4	3
84.7	(50,100]	223	5.674468368665244e-4	3
84.7	(50,100]	224	5.365914062822471e-4	3
84.7	(50,100]	225	5.099694384694273e-4	3
84.7	(50,100]	226	4.726009882367538e-4	3
84.7	(50,100]	227	4.638898244570238e-4	3
84.7	(50,100]	228	4.510266106514412e-4	3
84.7	(50,100]	229	4.3702361840738924e-4	3
84.7	(50,100]	230	4.3205744092548705e-4	3
84.7	(50,100]	231	4.220436732160778e-4	3
84.7	(50,100]	232	4.026674397620989e-4	3
84.7	(50,100]	233	3.9444475245599864e-4	3
84.7	(50,100]	234	3.670086571871294e-4	3
84.7	(50,100]	235	3.722190729058464e-4	3
84.7	(50,100]	236	3.609027012667579e-4	3
84.7	(50,100]	237	3.508075208117437e-4	3
84.7	(50,100]	238	3.5805325517058453e-4	3
84.7	(50,100]	239	3.5471533260078146e-4	3
84.7	(50,100]	240	3.6033281204752324e-4	3
84.7	(50,100]	241	3.535755541623121e-4	3
84.7	(50,100]	242	3.4307330997927315e-4	3
84.7	(50,100]	243	3.504004570837189e-4	3
84.7	(50,100]	244	3.476324237331505e-4	3
84.7	(50,100]	245	3.403052766287047e-4	3
84.7	(50,100]	246	3.4111940408475424e-4	3
84.7	(50,100]	247	3.2996585793687567e-4	3
84.7	(50,100]	248	3.464926452946812e-4	3
84.7	(50,100]	249	3.490978531540397e-4	3
84.7	(50,100]	250	3.541454433815468e-4	3
84.7	(50,100]	251	3.715677709410068e-4	3
84.7	(50,100]	252	3.765339484229089e-4	3
84.7	(50,100]	253	3.701023415201176e-4	3
84.7	(50,100]	254	3.81662951396021e-4	3
84.7	(50,100]	255	3.6969527779209284e-4	3
84.7	(50,100]	256	3.732774385987108e-4	3
84.7	(50,100]	257	3.717305964322167e-4	3
84.7	(50,100]	258	3.8369827003614484e-4	3
84.7	(50,100]	259	3.8785032006199744e-4	3
84.7	(50,100]	260	3.92083782833455e-4	3
84.7	(50,100]	261	4.1121577805061904e-4	3
84.7	(50,100]	262	4.1894998888308957e-4	3
84.7	(50,100]	263	4.458976076783291e-4	3
84.7	(50,100]	264	4.4085001745082205e-4	3
84.7	(50,100]	265	4.2896375659249886e-4	3
84.7	(50,100]	266	4.3710503115299416e-4	3
84.7	(50,100]	267	4.3840763508267344e-4	3
84.7	(50,100]	268	4.4516489296788454e-4	3
84.7	(50,100]	269	4.59982012667986e-4	3
84.7	(50,100]	270	4.858712657703612e-4	3
84.7	(50,100]	271	5.182735385211326e-4	3
84.7	(50,100]	272	5.369170572646669e-4	3
84.7	(50,100]	273	5.494546200878297e-4	3
84.7	(50,100]	274	5.483962543949653e-4	3
84.7	(50,100]	275	5.624806593846222e-4	3
84.7	(50,100]	276	5.834037350050952e-4	3
84.7	(50,100]	277	5.927662007496648e-4	3
84.7	(50,100]	278	6.124680851860635e-4	3
84.7	(50,100]	279	6.439748177351804e-4	3
84.7	(50,100]	280	6.683986414166665e-4	3
84.7	(50,100]	281	7.00475263185018e-4	3
84.7	(50,100]	282	6.658748463029128e-4	3
84.7	(50,100]	283	6.957533239399308e-4	3
84.7	(50,100]	284	7.104076181488223e-4	3
84.7	(50,100]	285	7.196072584021821e-4	3
84.7	(50,100]	286	7.47613242890286e-4	3
84.7	(50,100]	287	7.866099480350586e-4	3
84.7	(50,100]	288	7.888895049119973e-4	3
84.7	(50,100]	289	8.532055739399104e-4	3
84.7	(50,100]	290	8.751870152532478e-4	3
84.7	(50,100]	291	9.091361301705133e-4	3
84.7	(50,100]	292	9.245231390898495e-4	3
84.7	(50,100]	293	9.353510342553083e-4	3
84.7	(50,100]	294	9.641711461994617e-4	3
84.7	(50,100]	295	9.752432796017354e-4	3
84.7	(50,100]	296	0.0010326392652532275	3
84.7	(50,100]	297	0.0010900352509047196	3
84.7	(50,100]	298	0.0011252055570060593	3
84.7	(50,100]	299	0.001151990350310089	3
84.7	(50,100]	300	0.001181298938727872	3
84.7	(50,100]	301	0.0011869978309202189	3
84.7	(50,100]	302	0.0012197257546534101	3
84.7	(50,100]	303	0.001233891572388672	3
84.7	(50,100]	304	0.0012487086920887735	3
84.7	(50,100]	305	0.0012991845943638445	3
84.7	(50,100]	306	0.0013359017426316784	3
84.7	(50,100]	307	0.0013458340975954827	3
84.7	(50,100]	308	0.0013619538212252635	3
84.7	(50,100]	309	0.001369850857548944	3
84.7	(50,100]	310	0.0013850750409770702	3
84.7	(50,100]	311	0.0013699322702945488	3
84.7	(50,100]	312	0.001369769444803339	3
84.7	(50,100]	313	0.0013494976711477056	3
84.7	(50,100]	314	0.0013433917152273342	3
84.7	(50,100]	315	0.0013451013828850382	3
84.7	(50,100]	316	0.0013256437366854542	3
84.7	(50,100]	317	0.0013219801631332315	3
84.7	(50,100]	318	0.0012820879177868044	3
84.7	(50,100]	319	0.0012687362275075919	3
84.7	(50,100]	320	0.001254488997026725	3
84.7	(50,100]	321	0.0012455335950101803	3
84.7	(50,100]	322	0.0012072696045758522	3
84.7	(50,100]	323	0.0011793450328333533	3
84.7	(50,100]	324	0.0011852881632625149	3
84.7	(50,100]	325	0.0011436048375127789	3
84.7	(50,100]	326	0.0011081088804290192	3
84.7	(50,100]	327	0.00108034713417773	3
84.7	(50,100]	328	0.001083766469493138	3
84.7	(50,100]	329	0.0010503058310495023	3
84.7	(50,100]	330	0.0010234396249998677	3
84.7	(50,100]	331	0.0010240095142191024	3
84.7	(50,100]	332	9.79558155118798e-4	3
84.7	(50,100]	333	9.47970009824076e-4	3
84.7	(50,100]	334	9.61973002068128e-4	3
84.7	(50,100]	335	9.227320586865405e-4	3
84.7	(50,100]	336	8.790134142966806e-4	3
84.7	(50,100]	337	8.654988985262583e-4	3
84.7	(50,100]	338	8.497048258788975e-4	3
84.7	(50,100]	339	8.411564875903773e-4	3
84.7	(50,100]	340	8.081843256203713e-4	3
84.7	(50,100]	341	7.933672059202698e-4	3
84.7	(50,100]	342	7.855515823421942e-4	3
84.7	(50,100]	343	7.731768450102413e-4	3
84.7	(50,100]	344	7.599065674766339e-4	3
84.7	(50,100]	345	7.402046830402352e-4	3
84.7	(50,100]	346	7.376808879264817e-4	3
84.7	(50,100]	347	7.278299457082823e-4	3
84.7	(50,100]	348	6.993354847465487e-4	3
84.7	(50,100]	349	6.929038778437574e-4	3
84.7	(50,100]	350	6.692941816183209e-4	3
84.7	(50,100]	351	6.56838031540763e-4	3
84.7	(50,100]	352	6.439748177351804e-4	3
84.7	(50,100]	353	6.160502459926815e-4	3
84.7	(50,100]	354	6.403926569285625e-4	3
84.7	(50,100]	355	6.29076285289474e-4	3
84.7	(50,100]	356	6.009074753101602e-4	3
84.7	(50,100]	357	5.987093311788264e-4	3
84.7	(50,100]	358	5.952085831178134e-4	3
84.7	(50,100]	359	5.874743722853429e-4	3
84.7	(50,100]	360	5.578401328851398e-4	3
84.7	(50,100]	361	5.365914062822471e-4	3
84.7	(50,100]	362	5.423717112201988e-4	3
84.7	(50,100]	363	5.009326237072775e-4	3
84.7	(50,100]	364	4.951523187693258e-4	3
84.7	(50,100]	365	4.921400471819426e-4	3
84.7	(50,100]	366	4.86196916752781e-4	3
84.7	(50,100]	367	4.65355253877913e-4	3
84.7	(50,100]	368	4.743920686400628e-4	3
84.7	(50,100]	369	4.6307569700097426e-4	3
84.7	(50,100]	370	4.368607929161793e-4	3
84.7	(50,100]	371	4.264399614787453e-4	3
84.7	(50,100]	372	4.143094623836072e-4	3
84.7	(50,100]	373	3.987596279730612e-4	3
84.7	(50,100]	374	3.936306249999491e-4	3
84.7	(50,100]	375	3.6831126111680864e-4	3
84.7	(50,100]	376	3.71242119958587e-4	3
84.7	(50,100]	377	3.5121458453976845e-4	3
84.7	(50,100]	378	3.414450550671741e-4	3
84.7	(50,100]	379	3.372115922957165e-4	3
84.7	(50,100]	380	3.377000687693462e-4	3
84.7	(50,100]	381	3.191379627714169e-4	3
84.7	(50,100]	382	2.889338341519792e-4	3
84.7	(50,100]	383	2.917832802481526e-4	3
84.7	(50,100]	384	2.7965278115301453e-4	3
84.7	(50,100]	385	2.695576006980003e-4	3
84.7	(50,100]	386	2.5718286336604744e-4	3
84.7	(50,100]	387	2.5294940059458987e-4	3
84.7	(50,100]	388	2.4130737797308153e-4	3
84.7	(50,100]	389	2.3414305635984563e-4	3
84.7	(50,100]	390	2.2990959358838806e-4	3
84.7	(50,100]	391	2.1704637978280545e-4	3
84.7	(50,100]	392	2.2282668472075714e-4	3
84.7	(50,100]	393	2.032062130299634e-4	3
84.7	(50,100]	394	1.9286679433813434e-4	3
84.7	(50,100]	395	1.9327385806615908e-4	3
84.7	(50,100]	396	1.8879615705788666e-4	3
84.7	(50,100]	397	1.6771025594620377e-4	3
84.7	(50,100]	398	1.7308349715613067e-4	3
84.7	(50,100]	399	1.5794072647360937e-4	3
84.7	(50,100]	400	1.6168571277143723e-4	3
84.7	(50,100]	401	1.5419574017578152e-4	3
84.7	(50,100]	402	1.5452139115820134e-4	3
84.7	(50,100]	403	1.4841543523782982e-4	3
84.7	(50,100]	404	1.4597305286968124e-4	3
84.7	(50,100]	405	1.3962285871249488e-4	3
84.7	(50,100]	406	1.3473809397619767e-4	3
84.7	(50,100]	407	1.251313899948132e-4	3
84.7	(50,100]	408	1.1975814878488628e-4	3
84.7	(50,100]	409	1.230146586090844e-4	3
84.7	(50,100]	410	1.1462914581177422e-4	3
84.7	(50,100]	411	1.2154922918819525e-4	3
84.7	(50,100]	412	1.1438490757495937e-4	3
84.7	(50,100]	413	1.1926967231125655e-4	3
84.7	(50,100]	414	1.1153546147878599e-4	3
84.7	(50,100]	415	1.116982869699959e-4	3
84.7	(50,100]	416	1.0982579382108197e-4	3
84.7	(50,100]	417	1.0819753890898292e-4	3
84.7	(50,100]	418	1.1031427029471169e-4	3
84.7	(50,100]	419	1.0779047518095815e-4	3
84.7	(50,100]	420	1.0046332807651234e-4	3
84.7	(50,100]	421	1.0144028102377179e-4	3
84.7	(50,100]	422	1.094187300930572e-4	3
84.7	(50,100]	423	1.0599939477764917e-4	3
84.7	(50,100]	424	9.647410354186964e-5	3
84.7	(50,100]	425	1.0062615356772225e-4	3
84.7	(50,100]	426	9.42759594105359e-5	3
84.7	(50,100]	427	9.036814762149814e-5	3
84.7	(50,100]	428	1.0363842515510552e-4	3
84.7	(50,100]	429	9.907931140122815e-5	3
84.7	(50,100]	430	1.0323136142708076e-4	3
84.7	(50,100]	431	9.769529472594393e-5	3
84.7	(50,100]	432	9.859083492759843e-5	3
84.7	(50,100]	433	9.859083492759843e-5	3
84.7	(50,100]	434	1.0249864671663618e-4	3
84.7	(50,100]	435	9.79395329627588e-5	3
84.7	(50,100]	436	9.891648591001824e-5	3
84.7	(50,100]	437	1.0453396535676001e-4	3
84.7	(50,100]	438	9.525291235779534e-5	3
84.7	(50,100]	439	9.598562706823991e-5	3
84.7	(50,100]	440	1.0062615356772225e-4	3
84.7	(50,100]	441	9.973061336606777e-5	3
84.7	(50,100]	442	1.0095180455014207e-4	3
84.7	(50,100]	443	1.029871231902659e-4	3
84.7	(50,100]	444	1.0599939477764917e-4	3
84.7	(50,100]	445	1.0428972711994515e-4	3
84.7	(50,100]	446	1.0225440847982133e-4	3
84.7	(50,100]	447	1.1023285754910674e-4	3
84.7	(50,100]	448	1.0485961633917983e-4	3
84.7	(50,100]	449	1.029871231902659e-4	3
84.7	(50,100]	450	1.0331277417268572e-4	3
84.7	(50,100]	451	9.973061336606777e-5	3
84.7	(50,100]	452	1.0127745553256188e-4	3
84.7	(50,100]	453	1.0477820359357488e-4	3
84.7	(50,100]	454	1.0583656928643927e-4	3
84.7	(50,100]	455	1.0412690162873525e-4	3
84.7	(50,100]	456	1.042083143743402e-4	3
84.7	(50,100]	457	1.0632504576006899e-4	3
84.7	(50,100]	458	1.0624363301446403e-4	3
84.7	(50,100]	459	1.0428972711994515e-4	3
84.7	(50,100]	460	1.0062615356772225e-4	3
84.7	(50,100]	461	1.0013767709409254e-4	3
84.7	(50,100]	462	1.0534809281280954e-4	3
84.7	(50,100]	463	1.0103321729574702e-4	3
84.7	(50,100]	464	1.0201017024300647e-4	3
84.7	(50,100]	465	1.0078897905893216e-4	3
84.7	(50,100]	466	9.964920062046282e-5	3
84.7	(50,100]	467	1.0103321729574702e-4	3
84.7	(50,100]	468	1.0030050258530245e-4	3
84.7	(50,100]	469	9.891648591001824e-5	3
84.7	(50,100]	470	1.0013767709409254e-4	3
84.7	(50,100]	471	9.989343885727768e-5	3
84.7	(50,100]	472	9.907931140122815e-5	3
84.7	(50,100]	473	1.0616222026885908e-4	3
84.7	(50,100]	474	9.606703981384488e-5	3
84.7	(50,100]	475	9.753246923473404e-5	3
84.7	(50,100]	476	9.32175937176715e-5	3
84.7	(50,100]	477	9.696258001549936e-5	3
84.7	(50,100]	478	9.256629175283188e-5	3
84.7	(50,100]	479	9.842800943638852e-5	3
84.7	(50,100]	480	9.460161039295571e-5	3
84.7	(50,100]	481	9.720681825231422e-5	3
84.7	(50,100]	482	9.54971505946102e-5	3
84.7	(50,100]	483	8.735587603411487e-5	3
84.7	(50,100]	484	9.30547682264616e-5	3
84.7	(50,100]	485	8.719305054290496e-5	3
84.7	(50,100]	486	8.735587603411487e-5	3
84.7	(50,100]	487	8.792576525334955e-5	3
84.7	(50,100]	488	9.085662409512786e-5	3
84.7	(50,100]	489	8.670457406927525e-5	3
84.7	(50,100]	490	8.719305054290496e-5	3
84.7	(50,100]	491	8.344806424507712e-5	3
84.7	(50,100]	492	7.734210832470562e-5	3
84.7	(50,100]	493	7.872612499998983e-5	3
84.7	(50,100]	494	8.230828580660776e-5	3
84.7	(50,100]	495	8.385512797310189e-5	3
84.7	(50,100]	496	8.361088973628701e-5	3
84.7	(50,100]	497	8.084285638571862e-5	3
84.7	(50,100]	498	7.856329950877992e-5	3
84.7	(50,100]	499	7.872612499998983e-5	3
84.7	(50,100]	500	7.815623578075515e-5	3
84.7	(50,100]	501	7.42484239917174e-5	3
84.7	(50,100]	502	8.149415835055824e-5	3
84.7	(50,100]	503	7.799341028954524e-5	3
84.7	(50,100]	504	7.856329950877992e-5	3
84.7	(50,100]	505	7.603950439502636e-5	3
84.7	(50,100]	506	7.514396419337188e-5	3
84.7	(50,100]	507	7.025919945707468e-5	3
84.7	(50,100]	508	7.367853477248272e-5	3
84.7	(50,100]	509	7.905177598240963e-5	3
84.7	(50,100]	510	6.928224650981524e-5	3
84.7	(50,100]	511	6.977072298344497e-5	3
84.7	(50,100]	512	6.985213572904992e-5	3
84.7	(50,100]	513	7.278299457082824e-5	3
84.7	(50,100]	514	7.473690046534711e-5	3
84.7	(50,100]	515	6.977072298344497e-5	3
84.7	(50,100]	516	7.082908867630936e-5	3
84.7	(50,100]	517	7.270158182522328e-5	3
84.7	(50,100]	518	6.960789749223506e-5	3
84.7	(50,100]	519	6.952648474663011e-5	3
84.7	(50,100]	520	7.180604162356879e-5	3
84.7	(50,100]	521	6.716551512408645e-5	3
84.7	(50,100]	522	6.488595824714777e-5	3
84.7	(50,100]	523	6.537443472077748e-5	3
84.7	(50,100]	524	6.879377003618552e-5	3
84.7	(50,100]	525	6.968931023784e-5	3
84.7	(50,100]	526	6.879377003618552e-5	3
84.7	(50,100]	527	6.806105532574095e-5	3
84.7	(50,100]	528	6.920083376421029e-5	3
84.7	(50,100]	529	6.659562590485179e-5	3
84.7	(50,100]	530	6.374617980867841e-5	3
84.7	(50,100]	531	6.643280041364188e-5	3
84.7	(50,100]	532	6.488595824714777e-5	3
84.7	(50,100]	533	6.040825723887534e-5	3
84.7	(50,100]	534	5.5197841520158326e-5	3
84.7	(50,100]	535	6.08153209669001e-5	3
84.7	(50,100]	536	6.114097194931991e-5	3
84.7	(50,100]	537	6.333911608065366e-5	3
84.7	(50,100]	538	6.32577033350487e-5	3
84.7	(50,100]	539	5.983836801964066e-5	3
84.7	(50,100]	540	6.073390822129515e-5	3
84.7	(50,100]	541	6.08153209669001e-5	3
84.7	(50,100]	542	5.967554252843076e-5	3
84.7	(50,100]	543	6.105955920371496e-5	3
84.7	(50,100]	544	5.869858958117132e-5	3
84.7	(50,100]	545	5.194133169596019e-5	3
84.7	(50,100]	546	5.536066701136823e-5	3
84.7	(50,100]	547	5.8780002326776267e-5	3
84.7	(50,100]	548	5.641903270423262e-5	3
84.7	(50,100]	549	5.413947582729393e-5	3
84.7	(50,100]	550	4.8440583634947205e-5	3
84.7	(50,100]	551	5.2266982678380004e-5	3
84.7	(50,100]	552	5.4302301318503836e-5	3
84.7	(50,100]	553	4.9743187564626456e-05	3
84.7	(50,100]	554	5.169709345914533e-5	3
84.7	(50,100]	555	4.6975154214058044e-5	3
84.7	(50,100]	556	5.0720140511885895e-5	3
84.7	(50,100]	557	4.778928167010758e-5	3
84.7	(50,100]	558	4.8521996380552153e-5	3
84.7	(50,100]	559	5.153426796793543e-5	3
84.7	(50,100]	560	4.632385224921842e-5	3
84.7	(50,100]	561	4.746363068768776e-5	3
84.7	(50,100]	562	4.6242439503613464e-5	3
84.7	(50,100]	563	4.4369946354699535e-5	3
84.7	(50,100]	564	4.787069441571253e-5	3
84.7	(50,100]	565	4.542831204756393e-5	3
84.7	(50,100]	566	4.274169144260047e-5	3
84.7	(50,100]	567	4.4695597337119355e-5	3
84.7	(50,100]	568	4.192756398655094e-5	3
84.7	(50,100]	569	3.769410121509337e-5	3
84.7	(50,100]	570	4.0055070837637014e-5	3
84.7	(50,100]	571	3.997365809203206e-5	3
84.7	(50,100]	572	3.541454433815468e-5	3
84.7	(50,100]	573	3.801975219751318e-5	3
84.7	(50,100]	574	3.6635735522228976e-5	3
84.7	(50,100]	575	3.6310084539809164e-5	3
84.7	(50,100]	576	3.6310084539809164e-5	3
84.7	(50,100]	577	3.5333131592549725e-5	3
84.7	(50,100]	578	3.166955804032683e-5	3
84.7	(50,100]	579	3.3867702171660564e-5	3
84.7	(50,100]	580	3.0855430584277294e-5	3
84.7	(50,100]	581	3.492606786452496e-5	3
84.7	(50,100]	582	3.2727923733191216e-5	3
84.7	(50,100]	583	3.451900413650019e-5	3
84.7	(50,100]	584	2.9959890382622807e-5	3
84.7	(50,100]	585	2.8168809979313837e-5	3
84.7	(50,100]	586	3.256509824198131e-5	3
84.7	(50,100]	587	2.6866206049634582e-5	3
84.7	(50,100]	588	2.8657286452943556e-5	3
84.7	(50,100]	589	2.7598920760079163e-5	3
84.7	(50,100]	590	2.849446096173365e-5	3
84.7	(50,100]	591	2.825022272491879e-5	3
84.7	(50,100]	592	2.409817269906617e-5	3
84.7	(50,100]	593	2.5400776628745425e-5	3
84.7	(50,100]	594	2.483088740951075e-5	3
84.7	(50,100]	595	2.3446870734226545e-5	3
84.7	(50,100]	596	2.3935347207856264e-5	3
84.7	(50,100]	597	2.4179585444671125e-5	3
84.7	(50,100]	598	2.3365457988621593e-5	3
84.7	(50,100]	599	2.3853934462251312e-5	3
84.7	(50,100]	600	2.3772521716646358e-5	3
84.7	(50,100]	601	2.0190360910028413e-5	3
84.7	(50,100]	602	2.1411552094102713e-5	3
84.7	(50,100]	603	2.2632743278177013e-5	3
84.7	(50,100]	604	2.1737203076522526e-5	3
84.7	(50,100]	605	2.084166287486804e-5	3
84.7	(50,100]	606	2.0678837383658133e-5	3
84.7	(50,100]	607	2.2144266804547294e-5	3
84.7	(50,100]	608	1.8480693252324395e-5	3
84.7	(50,100]	609	2.059742463805318e-5	3
84.7	(50,100]	610	2.1655790330917574e-5	3
84.7	(50,100]	611	2.0434599146843275e-5	3
84.7	(50,100]	612	1.5224183428126263e-5	3
84.7	(50,100]	613	1.937623345397888e-5	3
84.7	(50,100]	614	1.913199521716402e-5	3
84.7	(50,100]	615	1.937623345397888e-5	3
84.7	(50,100]	616	1.5549834410546076e-5	3
84.7	(50,100]	617	1.9457646199583833e-5	3
84.7	(50,100]	618	1.6282549120990657e-5	3
84.7	(50,100]	619	1.7992216778694675e-5	3
84.7	(50,100]	620	1.9457646199583833e-5	3
84.7	(50,100]	621	1.6771025594620376e-5	3
84.7	(50,100]	622	1.5305596173731218e-5	3
84.7	(50,100]	623	1.7992216778694675e-5	3
84.7	(50,100]	624	1.5956898138570844e-5	3
84.7	(50,100]	625	1.4328643226471778e-5	3
84.7	(50,100]	626	1.6526787357805518e-5	3
84.7	(50,100]	627	1.6933851085830282e-5	3
84.7	(50,100]	628	1.3840166752842057e-5	3
84.7	(50,100]	629	1.538700891933617e-5	3
84.7	(50,100]	630	1.514277068252131e-5	3
84.7	(50,100]	631	1.5794072647360937e-5	3
84.7	(50,100]	632	1.6038310884175795e-5	3
84.7	(50,100]	633	1.8155042269904582e-5	3
84.7	(50,100]	634	1.4735706954496544e-5	3
84.7	(50,100]	635	1.6445374612200563e-5	3
84.7	(50,100]	636	1.5549834410546076e-5	3
84.7	(50,100]	637	1.3351690279212338e-5	3
84.7	(50,100]	638	1.5224183428126263e-5	3
84.7	(50,100]	639	1.4410055972076731e-5	3
84.7	(50,100]	640	1.6445374612200563e-5	3
84.7	(50,100]	641	1.4572881463286638e-5	3
84.7	(50,100]	642	1.7503740305064956e-5	3
84.7	(50,100]	643	1.4165817735261872e-5	3
84.7	(50,100]	644	1.3758754007237104e-5	3
84.7	(50,100]	645	1.6363961866595608e-5	3
84.7	(50,100]	646	1.261897556876776e-5	3
84.7	(50,100]	647	1.4165817735261872e-5	3
84.7	(50,100]	648	1.3840166752842057e-5	3
84.7	(50,100]	649	1.2293324586347945e-5	3
84.7	(50,100]	650	1.3270277533607385e-5	3
84.7	(50,100]	651	1.1479197130298413e-5	3
84.7	(50,100]	652	1.5061357936916357e-5	3
84.7	(50,100]	653	1.261897556876776e-5	3
84.7	(50,100]	654	1.4084404989656919e-5	3
84.7	(50,100]	655	1.4572881463286638e-5	3
84.7	(50,100]	656	1.1804848112718226e-5	3
84.7	(50,100]	657	1.563124715615103e-5	3
84.7	(50,100]	658	1.3758754007237104e-5	3
84.7	(50,100]	659	1.587548539296589e-5	3
84.7	(50,100]	660	1.1479197130298413e-5	3
84.7	(50,100]	661	1.3840166752842057e-5	3
84.7	(50,100]	662	1.3026039296792525e-5	3
84.7	(50,100]	663	1.2211911840742992e-5	3
84.7	(50,100]	664	1.2049086349533085e-5	3
84.7	(50,100]	665	1.2537562823162806e-5	3
84.7	(50,100]	666	1.2944626551187572e-5	3
84.7	(50,100]	667	1.23747373319529e-5	3
84.7	(50,100]	668	1.042083143743402e-5	3
84.7	(50,100]	669	1.4002992244051964e-5	3
84.7	(50,100]	670	1.1560609875903366e-5	3
84.7	(50,100]	671	1.2293324586347945e-5	3
84.7	(50,100]	672	1.1072133402273647e-5	3
84.7	(50,100]	673	1.2293324586347945e-5	3
84.7	(50,100]	674	1.2130499095138038e-5	3
84.7	(50,100]	675	1.0746482419853834e-5	3
84.7	(50,100]	676	1.0665069674248879e-5	3
84.7	(50,100]	677	1.1723435367113272e-5	3
84.7	(50,100]	678	1.1479197130298413e-5	3
84.7	(50,100]	679	1.3107452042397478e-5	3
84.7	(50,100]	680	1.1804848112718226e-5	3
84.7	(50,100]	681	9.443878490174581e-6	3
84.7	(50,100]	682	1.2211911840742992e-5	3
84.7	(50,100]	683	1.3026039296792525e-5	3
84.7	(50,100]	684	1.139778438469346e-5	3
84.7	(50,100]	685	1.0746482419853834e-5	3
84.7	(50,100]	686	1.0827895165458787e-5	3
[truncated: 55,707 more rows]
