# Supplementary material for: Unsupervised detection of fragment length signatures of circulating tumor DNA using non-negative matrix factorization
Source: eLife. 2022 Jul 27;11:e71569. doi: 10.7554/eLife.71569 (PMC9363120; doi:10.7554/eLife.71569)
Supplement: Source code 1. [file elife-71569-code1.gz › figure2/data/panelE_TargetSeq_Scatter_data.tsv]

ctdna_frac	sig2_weight
0.031	0.23489402382905794
0.134	0.31376552783068973
0.847	0.5819170090566167
0.091	0.3877181329076156
0.034	0.12813112907352242
0.033	0.39175173211898673
0.858	0.8415220988897343
0.557	0.5728522939899577
0.095	0.25791948534754006
0.634	0.6528685355788855
0.102	0.37507597610165994
0.068	0.21642202057406787
0.472	0.5215121229631001
0.826	0.9225913602498085
0.155	0.3011376008013387
0.098	0.2797137214375616
0.579	0.7537938400320454
0.208	0.32653205183243783
0.009	0.3887495239092818
0.097	0.2175136590530078
0.182	0.4712859689453248
0.742	0.45870786379718326
0.683	0.7258045084835882
0.116	0.24203686649197384
0.134	0.29595045269489245
0.749	0.7741804455830832
0.614	0.7427994501687971
0.233	0.7383996208899403
0.099	0.4005650286100871
0.268	0.4189040308429563
0.054	0.3024725294213861
0.05	0.2081392605547036
0.043	0.15851840229501216
0.236	0.4348404438389221
0.046	0.2030204383348253
0.134	0.20540539993687762
0.507	0.6804691336787059
0.051	0.37549040534497496
0.147	0.38180380683873827
0.058	0.23252067673716859
0.537	0.8520074792890633
0.817	0.9218496248092286
0.369	0.6441330710452312
0.401	0.6407777974086152
0.321	0.5999242014489025
0.711	0.9741942572388542
0.54	0.496947563772093
0.895	0.8808167242247106
0.694	0.5406585623110556
0.307	0.4792641640579739
0.109	0.23259291962283127
0.259	0.5173338152155699
0.528	0.6404345662843045
0.857	0.6492024044455214
0.618	0.41695541874450415
0.11	0.37359577106982056
0.173	0.42317372680469567
0.229	0.23641605746253813
0.107	0.2893837108177085
0.601	0.6487158560402401
0.131	0.388183575409268
0.064	0.4313253984951743
0.132	0.3016079859151937
0.08	0.12145599600906702
0.05	0.15656719261212113
0.185	0.3617254009559127
0.124	0.18688090496624318
0.267	0.24852548526298734
0.08	0.31435023296621395
0.101	0.3059164076640725
0.462	0.6967565451186852
0.468	0.5637585813393706
0.403	0.5267232414756684
0.425	0.2644332169770872
0.595	0.34479170450712254
0.138	0.3202887843966372
0.701	0.8228684679013561
0.72	0.6187843894203149
0.232	0.29811343323980877
0.38	0.5035406833041826
0.021	0.20434123987134362
0.254	0.4911528782769284
0.069	0.29789465201624915
0.145	0.2863702701403587
0.133	0.24017903035936333
0.047	0.27287920458941456
