# Supplementary material for: Unsupervised detection of fragment length signatures of circulating tumor DNA using non-negative matrix factorization
Source: eLife. 2022 Jul 27;11:e71569. doi: 10.7554/eLife.71569 (PMC9363120; doi:10.7554/eLife.71569)
Supplement: Source code 1. [file elife-71569-code1.gz › figure2/data/panelD_WGS_Scatter_data.tsv]

ctdna_frac	sig2_weight
0.031	0.4099632668804312
0.134	0.33844415845593256
0.847	0.5905946281370997
0.091	0.35139027747095364
0.034	0.2913161177574375
0.033	0.41026083652973827
0.858	0.896066966106934
0.557	0.510967397765684
0.095	0.24782551526589078
0.634	0.8084852198378791
0.102	0.4048358657542492
0.068	0.274589323082343
0.472	0.5923775483174168
0.826	0.9829715379835748
0.155	0.34190074006174664
0.098	0.2621191528630111
0.579	0.8645660518736148
0.208	0.27030892567497083
0.009	0.3219613643186605
0.097	0.2630433616466859
0.182	0.4988725789011751
0.742	0.4540778451756138
0.683	0.6262062484283094
0.116	0.3222206405726398
0.134	0.42153386187723235
0.749	0.6505490567303566
0.614	0.6732446765647865
0.233	0.6994595860547367
0.099	0.5430817102197275
0.268	0.43691944775400676
0.054	0.3440110949871595
0.05	0.3809318135477811
0.043	0.26863951310931233
0.236	0.45861587180347724
0.046	0.32021078072170245
0.134	0.20423967231447954
0.507	0.6898650740118771
0.051	0.28066083306547557
0.147	0.2810871752779155
0.058	0.30674635076361634
0.537	0.9309062322090725
0.817	0.7433631570727169
0.369	0.4882549726093862
0.401	0.4866308557085054
0.321	0.1836502394194042
0.711	0.9094032592698598
0.54	0.454769681324739
0.895	0.8377531669522987
0.694	0.5716248963470918
0.307	0.40372004877779943
0.109	0.2664548167434159
0.259	0.4623749710944523
0.528	0.5280580731796841
0.857	0.4697592787468087
0.618	0.32910187234514726
0.11	0.250998505275142
0.173	0.4106031604677831
0.229	0.19197744428966335
0.107	0.3257566025129474
0.601	0.8292969422925244
0.131	0.41652056399152526
0.064	0.4692584141151115
0.132	0.355301465740328
0.08	0.17817731738217893
0.05	0.1336491920979915
0.185	0.5148390799065468
0.124	0.2212335414952748
0.267	0.3341899670905055
0.08	0.2913964020445615
0.101	0.24472464106371605
0.462	0.5543658476240803
0.468	0.5296971417124239
0.403	0.5549028910488664
0.425	0.23649594350673384
0.595	0.36788093891287155
0.138	0.32413471918611425
0.701	0.7966805399581398
0.72	0.7004030843102347
0.232	0.3270207045214831
0.38	0.6488568590605464
0.021	0.2649103345744181
0.254	0.522890889965969
0.069	0.4080704683280646
0.145	0.2565632750500128
0.133	0.31577274078374346
0.047	0.3984987467271113
