# Supplementary material for: Unsupervised detection of fragment length signatures of circulating tumor DNA using non-negative matrix factorization
Source: eLife. 2022 Jul 27;11:e71569. doi: 10.7554/eLife.71569 (PMC9363120; doi:10.7554/eLife.71569)
Supplement: Source code 2. [file elife-71569-code2.gz]

Archive with 9 entries (7 files):
- figure3
- figure3/fig3.R
- figure3/data
- figure3/data/panelC_AUC_data.tsv
- figure3/data/panelB_sample_wise_signatures_data.tsv
- figure3/data/panelE_correlation_data.tsv
- figure3/data/panelD_bin_wise_signatures_data.tsv
- figure3/data/panelA_spaghetti_data.tsv
- figure3/data/panelF_binwise_AUC.tsv
