# Supplementary material for: Unsupervised detection of fragment length signatures of circulating tumor DNA using non-negative matrix factorization
Source: eLife. 2022 Jul 27;11:e71569. doi: 10.7554/eLife.71569 (PMC9363120; doi:10.7554/eLife.71569)
Supplement: Source code 2. [file elife-71569-code2.gz › figure3/data/panelC_AUC_data.tsv]

ID1	n_components	auc
Repeat01	2	0.6903537556625227
Repeat01	3	0.757453447529066
Repeat01	4	0.7919771797330803
Repeat01	5	0.8256373293437788
Repeat01	6	0.8518967489508971
Repeat01	7	0.8387924681769843
Repeat01	8	0.8553110338712483
Repeat01	9	0.8500298466320042
Repeat01	10	0.8717717213545995
Repeat01	11	0.8688810621110392
Repeat01	12	0.8860828581851821
Repeat01	13	0.893717586664646
Repeat01	14	0.897870503068983
Repeat01	15	0.9249875882052035
Repeat01	16	0.9103626701567482
Repeat01	17	0.9084776789655189
Repeat01	18	0.9408040481368817
Repeat01	19	0.9127698376641405
Repeat01	20	0.9392779562599652
Repeat01	21	0.9473990593763264
Repeat01	22	0.9442756952199073
Repeat01	23	0.9477991969022703
Repeat01	24	0.9446716475843249
Repeat01	25	0.9562068804801253
Repeat01	26	0.9480956657868203
Repeat01	27	0.9606418396168771
Repeat01	28	0.9543926998424218
Repeat01	29	0.9553010872132397
Repeat01	30	0.9579152550333938
Repeat01	31	0.9597498749863238
Repeat01	32	0.9613139516022875
Repeat01	33	0.9562992866392866
Repeat01	34	0.9688484653372852
Repeat01	35	0.9603979095663718
Repeat01	36	0.9672852587086866
Repeat01	37	0.9564568716299688
Repeat01	38	0.9655987941044463
Repeat01	39	0.9663575197011329
Repeat01	40	0.9616274029504883
Repeat02	2	0.7008874356365367
Repeat02	3	0.7635151390467769
Repeat02	4	0.7795644841463004
Repeat02	5	0.8218686463400829
Repeat02	6	0.8630223412025373
Repeat02	7	0.8393379293009728
Repeat02	8	0.8552791548116443
Repeat02	9	0.844446175862008
Repeat02	10	0.8656340721746143
Repeat02	11	0.8618341718488177
Repeat02	12	0.8848409321934954
Repeat02	13	0.8915814604287144
Repeat02	14	0.8953591754550075
Repeat02	15	0.9365429704328061
Repeat02	16	0.9028883417631665
Repeat02	17	0.911194770156341
Repeat02	18	0.9365061634655879
Repeat02	19	0.9202982441330702
Repeat02	20	0.9347396318299127
Repeat02	21	0.9407965878034644
Repeat02	22	0.9497350433598623
Repeat02	23	0.9523270927846985
Repeat02	24	0.9504176336732892
Repeat02	25	0.9488805645859053
Repeat02	26	0.9501448716238575
Repeat02	27	0.9574980293780294
Repeat02	28	0.9622456605580786
Repeat02	29	0.9536414450963973
Repeat02	30	0.9608729704616235
Repeat02	31	0.9596969765947662
Repeat02	32	0.9590509800165465
Repeat02	33	0.9535780640868219
Repeat02	34	0.9663249805888486
Repeat02	35	0.9628246858204542
Repeat02	36	0.9702830640178508
Repeat02	37	0.9644529589005852
Repeat02	38	0.9687317608898436
Repeat02	39	0.960263643249795
Repeat02	40	0.9664538448650528
Repeat03	2	0.7029243559238217
Repeat03	3	0.7616426747368978
Repeat03	4	0.7805179365046004
Repeat03	5	0.8339024315859291
Repeat03	6	0.8538060218164141
Repeat03	7	0.8455646026886421
Repeat03	8	0.8628768807968659
Repeat03	9	0.8428707936450853
Repeat03	10	0.8685272546610887
Repeat03	11	0.883773747542276
Repeat03	12	0.8872148141954663
Repeat03	13	0.8922112120744027
Repeat03	14	0.8935515502067719
Repeat03	15	0.9364438715311714
Repeat03	16	0.9080424009498996
Repeat03	17	0.9019309475457473
Repeat03	18	0.9387533594369892
Repeat03	19	0.915478323436398
Repeat03	20	0.9403666815687672
Repeat03	21	0.9367426766596643
Repeat03	22	0.9440495312592978
Repeat03	23	0.9538968491735524
Repeat03	24	0.9518962690568474
Repeat03	25	0.9538204680273449
Repeat03	26	0.9536526099031595
Repeat03	27	0.957243695237621
Repeat03	28	0.964390991692782
Repeat03	29	0.949864148877942
Repeat03	30	0.9590715653106957
Repeat03	31	0.9614248606642903
Repeat03	32	0.9618385888414094
Repeat03	33	0.9540692431234983
Repeat03	34	0.9610316975328893
Repeat03	35	0.9613422946646335
Repeat03	36	0.9622390185014958
Repeat03	37	0.9535158309024768
Repeat03	38	0.9628638908261011
Repeat03	39	0.963321464065291
Repeat03	40	0.9614854601147169
Repeat04	2	0.7121860242901433
Repeat04	3	0.7618327734431853
Repeat04	4	0.7831751180389809
Repeat04	5	0.8313944357839449
Repeat04	6	0.8541520357331602
Repeat04	7	0.8407462925295673
Repeat04	8	0.8626845249832534
Repeat04	9	0.8511193952571062
Repeat04	10	0.8620387930623914
Repeat04	11	0.8655381856831884
Repeat04	12	0.8832655250526118
Repeat04	13	0.8919345777910246
Repeat04	14	0.8939988840447896
Repeat04	15	0.9326838584109722
Repeat04	16	0.9090843869651724
Repeat04	17	0.9076152792974419
Repeat04	18	0.9418585367749222
Repeat04	19	0.9154613822915765
Repeat04	20	0.9397819380630476
Repeat04	21	0.9436038417761836
Repeat04	22	0.9471654402203054
Repeat04	23	0.9506955487242781
Repeat04	24	0.9516873978412852
Repeat04	25	0.9571808899235341
Repeat04	26	0.9557402310191245
Repeat04	27	0.9589878668017662
Repeat04	28	0.9596116463453228
Repeat04	29	0.959481190908426
Repeat04	30	0.957885899604294
Repeat04	31	0.966007957079062
Repeat04	32	0.9588496541630549
Repeat04	33	0.9602497886061974
Repeat04	34	0.9664417575050859
Repeat04	35	0.9614200452744336
Repeat04	36	0.9710204301104922
Repeat04	37	0.9561043378443712
Repeat04	38	0.9645734580262316
Repeat04	39	0.9642705697705045
Repeat04	40	0.968259637056343
Repeat05	2	0.6982096087836075
Repeat05	3	0.7608324295674582
Repeat05	4	0.7873153657125431
Repeat05	5	0.8225422595577875
Repeat05	6	0.8562199581353576
Repeat05	7	0.8444697471600137
Repeat05	8	0.8596163953569134
Repeat05	9	0.8447671457802234
Repeat05	10	0.8653804050078413
Repeat05	11	0.8647254748997055
Repeat05	12	0.8851853105897302
Repeat05	13	0.8933718288446282
Repeat05	14	0.894877557603962
Repeat05	15	0.9357805192686528
Repeat05	16	0.9068428916446819
Repeat05	17	0.9107273427771955
Repeat05	18	0.9439009945233159
Repeat05	19	0.9176855921261575
Repeat05	20	0.9397243255074192
Repeat05	21	0.9449829841569894
Repeat05	22	0.9447080720951688
Repeat05	23	0.9524713490508464
Repeat05	24	0.9542867539063191
Repeat05	25	0.9484739813407881
Repeat05	26	0.9550465003413172
Repeat05	27	0.9585958873925533
Repeat05	28	0.9603038699720285
Repeat05	29	0.9544977529182157
Repeat05	30	0.9588899386530035
Repeat05	31	0.9589789502160252
Repeat05	32	0.9617608574665538
Repeat05	33	0.9547740236637624
Repeat05	34	0.9662932898353085
Repeat05	35	0.9649835144648246
Repeat05	36	0.9655364444766782
Repeat05	37	0.9598371991719322
Repeat05	38	0.960573388280715
Repeat05	39	0.9636589842080847
Repeat05	40	0.9629902913886778
Repeat06	2	0.707266014426702
Repeat06	3	0.7714536615466429
Repeat06	4	0.7856185968695103
Repeat06	5	0.8263349674566002
Repeat06	6	0.8634345912608924
Repeat06	7	0.8445488274176253
Repeat06	8	0.8468809012081013
Repeat06	9	0.8333618691279524
Repeat06	10	0.8685478220470076
Repeat06	11	0.8732993732622245
Repeat06	12	0.8867758940166647
Repeat06	13	0.8886218613516591
Repeat06	14	0.9031453832263202
Repeat06	15	0.9341765661180954
Repeat06	16	0.9048867685735403
Repeat06	17	0.9108373932922904
Repeat06	18	0.9393202482715621
Repeat06	19	0.919428277221914
Repeat06	20	0.9321519312063288
Repeat06	21	0.9403223401451327
Repeat06	22	0.9519656817753691
Repeat06	23	0.9555778664102993
Repeat06	24	0.952714324850007
Repeat06	25	0.9511945750655899
Repeat06	26	0.9493828956718073
Repeat06	27	0.9610538368467588
Repeat06	28	0.9551835888438007
Repeat06	29	0.9585126798051512
Repeat06	30	0.9623048909481363
Repeat06	31	0.960452730193867
Repeat06	32	0.9629637409899778
Repeat06	33	0.946852048686173
Repeat06	34	0.9590776099529322
Repeat06	35	0.9650419595003767
Repeat06	36	0.9680557177886828
Repeat06	37	0.9618737362006886
Repeat06	38	0.9671611163552032
Repeat06	39	0.9681819478530975
Repeat06	40	0.9690422672505052
Repeat07	2	0.7257359590595861
Repeat07	3	0.7640754398797208
Repeat07	4	0.7882571252386588
Repeat07	5	0.8287558525805402
Repeat07	6	0.8527092978665498
Repeat07	7	0.8332624189543356
Repeat07	8	0.8536883272344291
Repeat07	9	0.8489766177843335
Repeat07	10	0.8645713415756754
Repeat07	11	0.8617089719286924
Repeat07	12	0.8935453196486676
Repeat07	13	0.8929186569488198
Repeat07	14	0.8946130586871361
Repeat07	15	0.926940412094232
Repeat07	16	0.9100830816587449
Repeat07	17	0.9068126066901099
Repeat07	18	0.9366437334607252
Repeat07	19	0.9148935255176489
Repeat07	20	0.9310842683812464
Repeat07	21	0.9417112535784896
Repeat07	22	0.9461768138990778
Repeat07	23	0.9565503641656059
Repeat07	24	0.9452207778614814
Repeat07	25	0.9522933816710961
Repeat07	26	0.9517295853055823
Repeat07	27	0.961720074483751
Repeat07	28	0.9588669025742835
Repeat07	29	0.9589309436063617
Repeat07	30	0.954096292329918
Repeat07	31	0.9569720292391218
Repeat07	32	0.9488242185072133
Repeat07	33	0.9505813679121863
Repeat07	34	0.963756661702528
Repeat07	35	0.9589992556816382
Repeat07	36	0.9636293343507908
Repeat07	37	0.9572563026225931
Repeat07	38	0.96486382620877
Repeat07	39	0.9645871826222273
Repeat07	40	0.9586966853597289
Repeat08	2	0.7268825559878275
Repeat08	3	0.7707130560406785
Repeat08	4	0.7826055527489246
Repeat08	5	0.8251297075216811
Repeat08	6	0.8504821893082762
Repeat08	7	0.8410266560560212
Repeat08	8	0.8533000006644965
Repeat08	9	0.844405513599201
Repeat08	10	0.8617769218680033
Repeat08	11	0.8680867639027984
Repeat08	12	0.8869989004642977
Repeat08	13	0.8866555631053382
Repeat08	14	0.8973545736190587
Repeat08	15	0.9321476473461763
Repeat08	16	0.894847552962606
Repeat08	17	0.909008072998409
Repeat08	18	0.9388088942688637
Repeat08	19	0.9163379328286161
Repeat08	20	0.9323307303779568
Repeat08	21	0.9431345778018062
Repeat08	22	0.9475933978973906
Repeat08	23	0.9507188505817602
Repeat08	24	0.9509499280939717
Repeat08	25	0.9482335732387497
Repeat08	26	0.9550708300395256
Repeat08	27	0.9578361916890838
Repeat08	28	0.9594149879010417
Repeat08	29	0.9568072143627528
Repeat08	30	0.9598543174998908
Repeat08	31	0.9636803989001431
Repeat08	32	0.9636861190855471
Repeat08	33	0.9535890296490799
Repeat08	34	0.9646811125985209
Repeat08	35	0.9630879552130441
Repeat08	36	0.9680475254968274
Repeat08	37	0.9551692768053421
Repeat08	38	0.9639124418978767
Repeat08	39	0.9654526294493434
Repeat08	40	0.9637221105288409
Repeat09	2	0.6897595722089355
Repeat09	3	0.7644891424999332
Repeat09	4	0.7842594346320447
Repeat09	5	0.8190710051095689
Repeat09	6	0.8571690310146768
Repeat09	7	0.8349555710694991
Repeat09	8	0.8586924263198625
Repeat09	9	0.8424623626978901
Repeat09	10	0.8597396126498155
Repeat09	11	0.8718440181129643
Repeat09	12	0.8867062524013437
Repeat09	13	0.8958752069436018
Repeat09	14	0.8999552766710205
Repeat09	15	0.9329282990991066
Repeat09	16	0.9112702566743046
Repeat09	17	0.9196213994952168
Repeat09	18	0.9407933955575849
Repeat09	19	0.9169781545727075
Repeat09	20	0.9378666753153851
Repeat09	21	0.9365714332826134
Repeat09	22	0.9453888742443436
Repeat09	23	0.9493513823202728
Repeat09	24	0.9470194054254923
Repeat09	25	0.9486390224072946
Repeat09	26	0.9487947059610173
Repeat09	27	0.9585830577019836
Repeat09	28	0.9602022779594283
Repeat09	29	0.9571602172106048
Repeat09	30	0.9616642662169332
Repeat09	31	0.9632152677355154
Repeat09	32	0.9587959247138558
Repeat09	33	0.9504560741006925
Repeat09	34	0.959137931650383
Repeat09	35	0.9626495983826862
Repeat09	36	0.9663366864084957
Repeat09	37	0.9574181111519943
Repeat09	38	0.9709144060935383
Repeat09	39	0.9629824067200284
Repeat09	40	0.9706638054277335
Repeat10	2	0.6977352861604571
Repeat10	3	0.7588349094781847
Repeat10	4	0.781918995265649
Repeat10	5	0.8316511439845949
Repeat10	6	0.849661869432404
Repeat10	7	0.8365303858414809
Repeat10	8	0.8605572197291648
Repeat10	9	0.848301431143046
Repeat10	10	0.8734269928085606
Repeat10	11	0.8641978346352409
Repeat10	12	0.8874302218370541
Repeat10	13	0.8926130426156663
Repeat10	14	0.8938520589278303
Repeat10	15	0.9285365297585259
Repeat10	16	0.9050378835586069
Repeat10	17	0.9174006687250922
Repeat10	18	0.9401787372186208
Repeat10	19	0.9203686583280201
Repeat10	20	0.9420966376854295
Repeat10	21	0.9429221732512587
Repeat10	22	0.9524442950158842
Repeat10	23	0.9512153487442093
Repeat10	24	0.9504154184220107
Repeat10	25	0.9515280748645721
Repeat10	26	0.9557787120135237
Repeat10	27	0.9603596362723946
Repeat10	28	0.9568629949106253
Repeat10	29	0.9540036853077737
Repeat10	30	0.9641512094990357
Repeat10	31	0.9659689628096475
Repeat10	32	0.9593290144855897
Repeat10	33	0.948770364134125
Repeat10	34	0.9638066326411807
Repeat10	35	0.9540647237905544
Repeat10	36	0.9639246605468494
Repeat10	37	0.9611820079410601
Repeat10	38	0.9657600178680091
Repeat10	39	0.9615714818485517
Repeat10	40	0.9641844373241055
Repeat11	2	0.695468062238764
Repeat11	3	0.7601979948997866
Repeat11	4	0.786944642824646
Repeat11	5	0.822670547078263
Repeat11	6	0.8550957859276274
Repeat11	7	0.8330681037328634
Repeat11	8	0.8624467131298406
Repeat11	9	0.843980860098071
Repeat11	10	0.8587648237551238
Repeat11	11	0.8727024144591696
Repeat11	12	0.891994201935927
Repeat11	13	0.8781063261335097
Repeat11	14	0.9021500457769466
Repeat11	15	0.9306948895338968
Repeat11	16	0.9066134548422999
Repeat11	17	0.910836808161479
Repeat11	18	0.9416323240707477
Repeat11	19	0.9129661748534497
Repeat11	20	0.9376793515285191
Repeat11	21	0.9449371978388096
Repeat11	22	0.9526883887327066
Repeat11	23	0.9549692876257814
Repeat11	24	0.956255344573515
Repeat11	25	0.9613730478790103
Repeat11	26	0.9576978382233073
Repeat11	27	0.9587225703533602
Repeat11	28	0.9583023350288289
Repeat11	29	0.9538426454679315
Repeat11	30	0.9640450601825178
Repeat11	31	0.9623783845319421
Repeat11	32	0.9606641588169804
Repeat11	33	0.9601091935012624
Repeat11	34	0.9651294675533806
Repeat11	35	0.9529620694627636
Repeat11	36	0.9659769375414596
Repeat11	37	0.9595034126158611
Repeat11	38	0.9636977619803707
Repeat11	39	0.9638477878485816
Repeat11	40	0.9660707701271436
Repeat12	2	0.7062458087399799
Repeat12	3	0.7648786165761869
Repeat12	4	0.783057425308938
Repeat12	5	0.8273464270989158
Repeat12	6	0.8508135033737778
Repeat12	7	0.8354415113677599
Repeat12	8	0.8574047005815393
Repeat12	9	0.8398043534921089
Repeat12	10	0.863054611229685
Repeat12	11	0.8669925939176512
Repeat12	12	0.8865641551419555
Repeat12	13	0.8988197509583107
Repeat12	14	0.8962547042199128
Repeat12	15	0.9312574166434483
Repeat12	16	0.9108478699239568
Repeat12	17	0.9142457724010519
Repeat12	18	0.9377352971192123
Repeat12	19	0.9290947489479287
Repeat12	20	0.9269067142008318
Repeat12	21	0.9419529563481918
Repeat12	22	0.944028446184199
Repeat12	23	0.9555335556469576
Repeat12	24	0.9461024304814833
Repeat12	25	0.9560659030851308
Repeat12	26	0.9601317571589891
Repeat12	27	0.9568557938662471
Repeat12	28	0.9609357119357747
Repeat12	29	0.9534282857783497
Repeat12	30	0.9596501634615886
Repeat12	31	0.9607371833532957
Repeat12	32	0.9592132246156747
Repeat12	33	0.9518796722212176
Repeat12	34	0.9651823799638642
Repeat12	35	0.959952780805972
Repeat12	36	0.9660225165938399
Repeat12	37	0.9538883437969609
Repeat12	38	0.9654493817047781
Repeat12	39	0.9643143231636485
Repeat12	40	0.9616039625198739
Repeat13	2	0.6985919741925617
Repeat13	3	0.7659374157311082
Repeat13	4	0.7853621059378181
Repeat13	5	0.829215883897561
Repeat13	6	0.8577872952626647
Repeat13	7	0.8405990227975609
Repeat13	8	0.8668318680940841
Repeat13	9	0.8480079774742443
Repeat13	10	0.8763416243807549
Repeat13	11	0.8684124170118045
Repeat13	12	0.889587816356557
Repeat13	13	0.8914191933931228
Repeat13	14	0.9025783393762896
Repeat13	15	0.929486398306167
Repeat13	16	0.9070839783654626
Repeat13	17	0.9065606385287006
Repeat13	18	0.9397547014192468
Repeat13	19	0.9258854142420715
Repeat13	20	0.9337280221552491
Repeat13	21	0.9417498774669577
Repeat13	22	0.9510504445800203
Repeat13	23	0.9488678511537882
Repeat13	24	0.9481367191052228
Repeat13	25	0.9538648442456539
Repeat13	26	0.9568639375657707
Repeat13	27	0.9577627554262793
Repeat13	28	0.9591396394110637
Repeat13	29	0.955604644929262
Repeat13	30	0.9565702994526752
Repeat13	31	0.959384091250939
Repeat13	32	0.9617628721413812
Repeat13	33	0.9519897216952571
Repeat13	34	0.9592303904653648
Repeat13	35	0.9603221987372234
Repeat13	36	0.962977659795138
Repeat13	37	0.9549750843185808
Repeat13	38	0.9651486222774652
Repeat13	39	0.9673927653271369
Repeat13	40	0.9610356599286806
Repeat14	2	0.6848689845741001
Repeat14	3	0.7651391054250875
Repeat14	4	0.791974741656723
Repeat14	5	0.8292696396979882
Repeat14	6	0.8540496608352466
Repeat14	7	0.8347256241335004
Repeat14	8	0.8600148324363895
Repeat14	9	0.843252320304098
Repeat14	10	0.87407514800835
Repeat14	11	0.8710275406101852
Repeat14	12	0.8886009095314845
Repeat14	13	0.8881701664950353
Repeat14	14	0.8970354305052349
Repeat14	15	0.936283282434152
Repeat14	16	0.912683580291605
Repeat14	17	0.917576734581982
Repeat14	18	0.9430207541324291
Repeat14	19	0.9150739335954242
Repeat14	20	0.938932451363523
Repeat14	21	0.938948456447721
Repeat14	22	0.9482775841293829
Repeat14	23	0.9464128540043462
Repeat14	24	0.9439294633993092
Repeat14	25	0.9499228351936866
Repeat14	26	0.951930409807393
Repeat14	27	0.9523576054329027
Repeat14	28	0.9596594779435837
Repeat14	29	0.9556156761343096
Repeat14	30	0.9633723865118494
Repeat14	31	0.9583321162661602
Repeat14	32	0.9565994385212937
Repeat14	33	0.9553643962329554
Repeat14	34	0.9623805997870037
Repeat14	35	0.9637603402996746
Repeat14	36	0.9615824549245607
Repeat14	37	0.9550153033748424
Repeat14	38	0.9655933077556016
Repeat14	39	0.9676455665912187
Repeat14	40	0.967873677279698
Repeat15	2	0.7162587399314713
Repeat15	3	0.770729156848745
Repeat15	4	0.7791346087824205
Repeat15	5	0.8274303385046723
Repeat15	6	0.8582200740263837
Repeat15	7	0.8419376091957678
Repeat15	8	0.8534913884129364
Repeat15	9	0.8417653389046575
Repeat15	10	0.8671645542331985
Repeat15	11	0.8741330936972037
Repeat15	12	0.8902650873061915
Repeat15	13	0.8890837353194389
Repeat15	14	0.903024098982236
Repeat15	15	0.9246153347723852
Repeat15	16	0.8983194388642544
Repeat15	17	0.9111096901876512
Repeat15	18	0.9395499160256068
Repeat15	19	0.9186101717575553
Repeat15	20	0.9362920860280195
Repeat15	21	0.9433488405330341
Repeat15	22	0.9489797820052248
Repeat15	23	0.9511966132571802
Repeat15	24	0.9519960549988393
Repeat15	25	0.9581751880399516
Repeat15	26	0.9477337766153973
Repeat15	27	0.9613875158481414
Repeat15	28	0.9540767756125108
Repeat15	29	0.9553169367057853
Repeat15	30	0.9629097445501279
Repeat15	31	0.9594192472560712
Repeat15	32	0.960656231072573
Repeat15	33	0.9481326911129416
Repeat15	34	0.9651108675545248
Repeat15	35	0.9629170353821546
Repeat15	36	0.9625484173353439
Repeat15	37	0.9587062587152677
Repeat15	38	0.963735857585772
Repeat15	39	0.960683844949689
Repeat15	40	0.9637997168347051
Repeat16	2	0.7302385827024882
Repeat16	3	0.7554999228301417
Repeat16	4	0.7861766330910791
Repeat16	5	0.8307498314894874
Repeat16	6	0.8516324431659593
Repeat16	7	0.8365683719891122
Repeat16	8	0.8536152015301719
Repeat16	9	0.8448634203758644
Repeat16	10	0.8773976376066759
Repeat16	11	0.8662676498728181
Repeat16	12	0.887473815090536
Repeat16	13	0.8964678630964709
Repeat16	14	0.8924736534219293
Repeat16	15	0.9350308402128519
Repeat16	16	0.9125345176732537
Repeat16	17	0.917760640164988
Repeat16	18	0.9400552971678965
Repeat16	19	0.9214111997796768
Repeat16	20	0.9404281835764966
Repeat16	21	0.9464167397133759
Repeat16	22	0.9463245621020221
Repeat16	23	0.9545793273966399
Repeat16	24	0.9504590279711763
Repeat16	25	0.9572999415485002
Repeat16	26	0.9483221223000919
Repeat16	27	0.9547838173864296
Repeat16	28	0.9609996547445387
Repeat16	29	0.9574850504078615
Repeat16	30	0.9595758462573107
Repeat16	31	0.9576850975984147
Repeat16	32	0.9638971994189386
Repeat16	33	0.9503298170295471
Repeat16	34	0.9653425373025395
Repeat16	35	0.9629084759765592
Repeat16	36	0.9620341265867309
Repeat16	37	0.9617222498684068
Repeat16	38	0.9688129841497027
Repeat16	39	0.9626294726374187
Repeat16	40	0.9639397881415444
Repeat17	2	0.6990345446397265
Repeat17	3	0.759235886211342
Repeat17	4	0.7856096288935935
Repeat17	5	0.8293601886350818
Repeat17	6	0.8588462889192703
Repeat17	7	0.8371809059722553
Repeat17	8	0.8596793204504973
Repeat17	9	0.8412780939999531
Repeat17	10	0.8580913802472431
Repeat17	11	0.8753829675970695
Repeat17	12	0.893438097798831
Repeat17	13	0.895190450731568
Repeat17	14	0.9031396352767791
Repeat17	15	0.9340920384048655
Repeat17	16	0.9124906714756441
Repeat17	17	0.9164081446510296
Repeat17	18	0.9356362362327615
Repeat17	19	0.9181454569036139
Repeat17	20	0.9368805159162366
Repeat17	21	0.9414286348611686
Repeat17	22	0.9508904526086053
Repeat17	23	0.9464138905274223
Repeat17	24	0.953602484818635
Repeat17	25	0.9520676555210851
Repeat17	26	0.9501458225133188
Repeat17	27	0.9514491402428433
Repeat17	28	0.9635219385442142
Repeat17	29	0.9483606263761544
Repeat17	30	0.9609680664718147
Repeat17	31	0.9623559022464822
Repeat17	32	0.963588675044762
Repeat17	33	0.9571627182916003
Repeat17	34	0.9633524985415384
Repeat17	35	0.9611062791323141
Repeat17	36	0.9667298780322983
Repeat17	37	0.9599196794937707
Repeat17	38	0.9607940509060016
Repeat17	39	0.9623251825240988
Repeat17	40	0.9596557815467662
Repeat18	2	0.6948078255029302
Repeat18	3	0.762519979503341
Repeat18	4	0.7810117319990766
Repeat18	5	0.8258262001982039
Repeat18	6	0.8487726111743795
Repeat18	7	0.838695573843671
Repeat18	8	0.8583788400350513
Repeat18	9	0.8404287778549397
Repeat18	10	0.8623449802057913
Repeat18	11	0.8718729913017839
Repeat18	12	0.8953981418161706
Repeat18	13	0.8927561955148665
Repeat18	14	0.8993711169538937
Repeat18	15	0.9341069376442315
Repeat18	16	0.905334655197099
Repeat18	17	0.9132582260073523
Repeat18	18	0.9448738057102901
Repeat18	19	0.9200620930538351
Repeat18	20	0.9397900568807616
Repeat18	21	0.9331536047795559
Repeat18	22	0.9481230138621443
Repeat18	23	0.9515627191003909
Repeat18	24	0.9461710298236385
Repeat18	25	0.9562076411139436
Repeat18	26	0.9560698988500487
Repeat18	27	0.9555312989026491
Repeat18	28	0.9592601244555321
Repeat18	29	0.9450683593843091
Repeat18	30	0.9640803253468797
Repeat18	31	0.9578577654329679
Repeat18	32	0.9597315058052326
Repeat18	33	0.9539636785882786
Repeat18	34	0.9613336564421128
Repeat18	35	0.9587013357925853
Repeat18	36	0.9647307297224772
Repeat18	37	0.9612928658189657
Repeat18	38	0.9678257854231539
Repeat18	39	0.9590837429666069
Repeat18	40	0.963602474632647
Repeat19	2	0.7026319173334632
Repeat19	3	0.7614914226963484
Repeat19	4	0.7906127034658305
Repeat19	5	0.8271935855150141
Repeat19	6	0.8551498954804351
Repeat19	7	0.8339296525305842
Repeat19	8	0.8576223458424904
Repeat19	9	0.8458194137268276
Repeat19	10	0.8754056824401653
Repeat19	11	0.8706102083961904
Repeat19	12	0.8912384162527578
Repeat19	13	0.8886382341328645
Repeat19	14	0.8904620330608954
Repeat19	15	0.934282851726028
Repeat19	16	0.9010293736663613
Repeat19	17	0.9101619299389351
Repeat19	18	0.9419110214513087
Repeat19	19	0.9180034815655933
Repeat19	20	0.9355220019128757
Repeat19	21	0.9374973819765998
Repeat19	22	0.9487973890416931
Repeat19	23	0.953640412300453
Repeat19	24	0.947048136060175
Repeat19	25	0.952649786005546
Repeat19	26	0.9520837247859587
Repeat19	27	0.9546010584922879
Repeat19	28	0.9636280834921009
Repeat19	29	0.9555403083601627
Repeat19	30	0.9650714482100322
Repeat19	31	0.9613314557657029
Repeat19	32	0.9588547375170093
Repeat19	33	0.9455465876456409
Repeat19	34	0.963884102735824
Repeat19	35	0.9586340167427814
Repeat19	36	0.9604037405199874
Repeat19	37	0.9595318339644489
Repeat19	38	0.9632159224528123
Repeat19	39	0.9633629188153177
Repeat19	40	0.9662228622314206
Repeat20	2	0.7234722888311644
Repeat20	3	0.7634105682700885
Repeat20	4	0.7859501267967807
Repeat20	5	0.8195767509616119
Repeat20	6	0.8496063139068891
Repeat20	7	0.84237066651291
Repeat20	8	0.8533069818597799
Repeat20	9	0.8459903186735749
Repeat20	10	0.8654891312824131
Repeat20	11	0.8631788594811656
Repeat20	12	0.8884671642702339
Repeat20	13	0.8886266631494116
Repeat20	14	0.9068376154798188
Repeat20	15	0.935790024197399
Repeat20	16	0.9088641816365948
Repeat20	17	0.9132199894301143
Repeat20	18	0.9419111658105239
Repeat20	19	0.9151658462149767
Repeat20	20	0.9364516125983937
Repeat20	21	0.939563475003517
Repeat20	22	0.9535188092905484
Repeat20	23	0.9529370358527031
Repeat20	24	0.958839385265791
Repeat20	25	0.9481662410111386
Repeat20	26	0.9499104212185172
Repeat20	27	0.9618820417372621
Repeat20	28	0.9581271339343955
Repeat20	29	0.9591639811926429
Repeat20	30	0.9650930445810506
Repeat20	31	0.9636476414964148
Repeat20	32	0.956422894457101
Repeat20	33	0.9449249906095677
Repeat20	34	0.9661792384251481
Repeat20	35	0.9619304482142845
Repeat20	36	0.9664235559542906
Repeat20	37	0.9640046684653978
Repeat20	38	0.9640708299696306
Repeat20	39	0.9630468067528345
Repeat20	40	0.9554374974225444
Repeat21	2	0.7045806295645626
Repeat21	3	0.7564718785942033
Repeat21	4	0.786119646910525
Repeat21	5	0.8237973290143781
Repeat21	6	0.8595588171149191
Repeat21	7	0.8331752123361119
Repeat21	8	0.8600952616986307
Repeat21	9	0.8552260528678712
Repeat21	10	0.8722928092296556
Repeat21	11	0.8735324445456958
Repeat21	12	0.8852441796467804
Repeat21	13	0.8834231511007291
Repeat21	14	0.8959122415945697
Repeat21	15	0.929397256125517
Repeat21	16	0.9054595024730273
Repeat21	17	0.9083717205019916
Repeat21	18	0.9343228052479572
Repeat21	19	0.9227663872895139
Repeat21	20	0.9316994766560128
Repeat21	21	0.9404448170246437
Repeat21	22	0.9507570279915671
Repeat21	23	0.9538179347905333
Repeat21	24	0.9504793500180881
Repeat21	25	0.956729318155016
Repeat21	26	0.9469494353286647
Repeat21	27	0.9617301210324385
Repeat21	28	0.9605836034564263
Repeat21	29	0.9596128145180804
Repeat21	30	0.9583013703232417
Repeat21	31	0.9498784923377867
Repeat21	32	0.9570352425035875
Repeat21	33	0.9515895117440998
Repeat21	34	0.9623852895890327
Repeat21	35	0.9614383004725364
Repeat21	36	0.9730392419365531
Repeat21	37	0.9609543989003487
Repeat21	38	0.9609706637412785
Repeat21	39	0.9663632068050955
Repeat21	40	0.9652983336974048
Repeat22	2	0.7030879796545458
Repeat22	3	0.7573557813873664
Repeat22	4	0.7861906977431372
Repeat22	5	0.8233674151310958
Repeat22	6	0.8554299140170245
Repeat22	7	0.8329446951913584
Repeat22	8	0.8574984409606106
Repeat22	9	0.8414742988209101
Repeat22	10	0.8629958258499135
Repeat22	11	0.8669542680432846
Repeat22	12	0.8883626476657787
Repeat22	13	0.8898558085759556
Repeat22	14	0.9000780579613306
Repeat22	15	0.9366184167894707
Repeat22	16	0.9093883397025264
Repeat22	17	0.9169156646139195
Repeat22	18	0.9406665723082515
Repeat22	19	0.9239400985728808
Repeat22	20	0.9378480990005045
Repeat22	21	0.9415834587611287
Repeat22	22	0.9502150980988741
Repeat22	23	0.9521825193375995
Repeat22	24	0.9582646359205931
Repeat22	25	0.9602105767863598
Repeat22	26	0.9513084630805128
Repeat22	27	0.9539691613309625
Repeat22	28	0.9587168215079542
Repeat22	29	0.9566541204513139
Repeat22	30	0.9571002417999507
Repeat22	31	0.9601781487182451
Repeat22	32	0.9572508108533146
Repeat22	33	0.9533294632580713
Repeat22	34	0.9575413474914282
Repeat22	35	0.9586825834647976
Repeat22	36	0.9662050796046405
Repeat22	37	0.96206500800514
Repeat22	38	0.9617312706891479
Repeat22	39	0.9654219938071721
Repeat22	40	0.9655517544298402
Repeat23	2	0.6903648480521644
Repeat23	3	0.7521965417834983
Repeat23	4	0.781828304241846
Repeat23	5	0.8279408373664886
Repeat23	6	0.8493330622735227
Repeat23	7	0.8324219523015437
Repeat23	8	0.8541435988097479
Repeat23	9	0.8401334403304282
Repeat23	10	0.8701168294595388
Repeat23	11	0.8677444233158094
Repeat23	12	0.8957795880392655
Repeat23	13	0.896251829625593
Repeat23	14	0.9005273854992911
Repeat23	15	0.9342574712066172
Repeat23	16	0.8996315902216323
Repeat23	17	0.9090898349056408
Repeat23	18	0.9385607670690129
Repeat23	19	0.9188916316087552
Repeat23	20	0.9295855951101721
Repeat23	21	0.9468256470622941
Repeat23	22	0.9455521977589294
Repeat23	23	0.9459368534637298
Repeat23	24	0.9516624849244064
Repeat23	25	0.9482230975945857
Repeat23	26	0.9532977505763712
Repeat23	27	0.9596683982421784
Repeat23	28	0.9547670861717231
Repeat23	29	0.9550926287023784
Repeat23	30	0.9599852483324578
Repeat23	31	0.9578553162785088
Repeat23	32	0.9575573149461872
Repeat23	33	0.9537837507201128
Repeat23	34	0.9604137161307106
Repeat23	35	0.958125296019756
Repeat23	36	0.9659674856536498
Repeat23	37	0.9612700540061859
Repeat23	38	0.9613837068107876
Repeat23	39	0.9630133812537481
Repeat23	40	0.9601132045386366
Repeat24	2	0.6817701980998246
Repeat24	3	0.7672827995633488
Repeat24	4	0.7833435810949004
Repeat24	5	0.8332494747420969
Repeat24	6	0.8478366286682322
Repeat24	7	0.8388817966099011
Repeat24	8	0.8610727716900077
Repeat24	9	0.8452758499249654
Repeat24	10	0.8652741172042975
Repeat24	11	0.873637132736018
Repeat24	12	0.8883991215364813
Repeat24	13	0.9014694680342847
Repeat24	14	0.8972280175862691
Repeat24	15	0.9230048077443129
Repeat24	16	0.909725456916183
Repeat24	17	0.9263795121392573
Repeat24	18	0.9433949015940865
Repeat24	19	0.9169232230630338
Repeat24	20	0.9285175037197955
Repeat24	21	0.9429906093941754
Repeat24	22	0.9465814074939816
Repeat24	23	0.9535303754768351
Repeat24	24	0.9503372642478913
Repeat24	25	0.9524250350144459
Repeat24	26	0.9516770906808583
Repeat24	27	0.9566799794145393
Repeat24	28	0.9568015832798441
Repeat24	29	0.9575839976420936
Repeat24	30	0.9610042257161103
Repeat24	31	0.9536206336462798
Repeat24	32	0.9586627588930587
Repeat24	33	0.9537087431288883
Repeat24	34	0.9654133070246862
Repeat24	35	0.9592861988435815
Repeat24	36	0.9660766442397062
Repeat24	37	0.9550191559749224
Repeat24	38	0.9614990706966419
Repeat24	39	0.9664197448894016
Repeat24	40	0.9600191919797453
Repeat25	2	0.7017541800819537
Repeat25	3	0.7621817455863825
Repeat25	4	0.7828589160337929
Repeat25	5	0.8323743233962386
Repeat25	6	0.8625926800066627
Repeat25	7	0.8453002645073924
Repeat25	8	0.8644805295764816
Repeat25	9	0.8344650350102887
Repeat25	10	0.8661548282871813
Repeat25	11	0.8685286853114913
Repeat25	12	0.8901941873099536
Repeat25	13	0.8912271230498462
Repeat25	14	0.9032807853370618
Repeat25	15	0.9310281456729732
Repeat25	16	0.9048212830581203
Repeat25	17	0.9125978114883778
Repeat25	18	0.9396453714742763
Repeat25	19	0.9256587729755945
Repeat25	20	0.9361685388802966
Repeat25	21	0.946029517834633
Repeat25	22	0.9490841362874772
Repeat25	23	0.9500937604656404
Repeat25	24	0.9455530073573809
Repeat25	25	0.9546505695743219
Repeat25	26	0.9487424038721961
Repeat25	27	0.9586502217034452
Repeat25	28	0.9600756503616323
Repeat25	29	0.9566809206535594
Repeat25	30	0.9602322924746141
Repeat25	31	0.954964590502565
Repeat25	32	0.9564785368834657
Repeat25	33	0.9558755168641175
Repeat25	34	0.9652768268109043
Repeat25	35	0.9638285581595927
Repeat25	36	0.9663063889383414
Repeat25	37	0.9589089192921431
Repeat25	38	0.9677817172755475
Repeat25	39	0.9602583575533801
Repeat25	40	0.9649428885419996
Repeat26	2	0.7147724924990452
Repeat26	3	0.7623801300804282
Repeat26	4	0.7838838128170427
Repeat26	5	0.8282307472806126
Repeat26	6	0.8496511034314743
Repeat26	7	0.8483482402244978
Repeat26	8	0.8548936280009695
Repeat26	9	0.8448101369430446
Repeat26	10	0.8545321877488514
Repeat26	11	0.8682011301902606
Repeat26	12	0.8899303195389237
Repeat26	13	0.8960179466676917
Repeat26	14	0.8994662341292035
Repeat26	15	0.9328934596401004
Repeat26	16	0.9045790306234384
Repeat26	17	0.9119017753008436
Repeat26	18	0.9443675754724155
Repeat26	19	0.9230857303100825
Repeat26	20	0.9334703721573218
Repeat26	21	0.9460196728169239
Repeat26	22	0.9461306454765112
Repeat26	23	0.9529759568198036
Repeat26	24	0.9544158043415379
Repeat26	25	0.95335099451733
Repeat26	26	0.9527493815664635
Repeat26	27	0.9604508197110636
Repeat26	28	0.9509852902576409
Repeat26	29	0.9544417327488166
Repeat26	30	0.9573654742527092
Repeat26	31	0.9588756982672768
Repeat26	32	0.9601708046896017
Repeat26	33	0.9534437232242987
Repeat26	34	0.9644578352278532
Repeat26	35	0.9606174529997284
Repeat26	36	0.9660020128447224
Repeat26	37	0.9582766270197284
Repeat26	38	0.9605459642690565
Repeat26	39	0.9693467232021526
Repeat26	40	0.9630669466773586
Repeat27	2	0.7150418566756894
Repeat27	3	0.7687327653492717
Repeat27	4	0.7870461173988064
Repeat27	5	0.82757045730660606
Repeat27	6	0.8506526605492567
Repeat27	7	0.8392530736578176
Repeat27	8	0.8570690131587377
Repeat27	9	0.8354562554448162
Repeat27	10	0.8720398309009374
Repeat27	11	0.8746600223703807
Repeat27	12	0.8879661347955986
Repeat27	13	0.8875509790160082
Repeat27	14	0.9005125880913772
Repeat27	15	0.9297631448828251
Repeat27	16	0.9083469451104031
Repeat27	17	0.9099008492221707
Repeat27	18	0.9407801655924808
Repeat27	19	0.9187002561806571
Repeat27	20	0.9362815038070244
Repeat27	21	0.9383370084888853
Repeat27	22	0.9470531288148262
Repeat27	23	0.9525630875150408
Repeat27	24	0.952279111713659
Repeat27	25	0.9496975397983265
Repeat27	26	0.950080476300005
Repeat27	27	0.9558553759642527
Repeat27	28	0.9590059347494615
Repeat27	29	0.9530768120446381
Repeat27	30	0.9615831026909598
Repeat27	31	0.955974439283282
Repeat27	32	0.9612596681441402
Repeat27	33	0.9551985603390132
Repeat27	34	0.9563414098084326
Repeat27	35	0.962176851705425
Repeat27	36	0.9686319614080976
Repeat27	37	0.9554485736731467
Repeat27	38	0.9684230709707031
Repeat27	39	0.9662018327247296
Repeat27	40	0.9660573475612746
Repeat28	2	0.7108155898187901
Repeat28	3	0.7664264858411759
Repeat28	4	0.7827663501257102
Repeat28	5	0.8299574081203461
Repeat28	6	0.8501587063397393
Repeat28	7	0.83409069920781
Repeat28	8	0.8668787931165427
Repeat28	9	0.8443649319132267
Repeat28	10	0.8666957513402752
Repeat28	11	0.8685737928186069
Repeat28	12	0.8874653656929841
Repeat28	13	0.8866404448117663
Repeat28	14	0.8950716249376469
Repeat28	15	0.933025446998066
Repeat28	16	0.9009511201614021
Repeat28	17	0.9083442975244217
Repeat28	18	0.9404488945394311
Repeat28	19	0.9174074969001077
Repeat28	20	0.9318655615315325
Repeat28	21	0.9391752653296503
Repeat28	22	0.9468856051564135
Repeat28	23	0.9472442141985395
Repeat28	24	0.9442981500060329
Repeat28	25	0.9527899797392025
Repeat28	26	0.9480410587736576
Repeat28	27	0.9563288792527923
Repeat28	28	0.9572016301345713
Repeat28	29	0.9570697960195864
Repeat28	30	0.9671381912828689
Repeat28	31	0.9628484565846692
Repeat28	32	0.9638593514065309
Repeat28	33	0.9525718449403239
Repeat28	34	0.9695442197214825
Repeat28	35	0.9576438383367265
Repeat28	36	0.9636601867039847
Repeat28	37	0.9550461117875687
Repeat28	38	0.9574899194255396
Repeat28	39	0.9623099087234711
Repeat28	40	0.9602000657138102
Repeat29	2	0.6912575787194013
Repeat29	3	0.7569861108639514
Repeat29	4	0.7777788386182232
Repeat29	5	0.8316118371838612
Repeat29	6	0.8540966686030009
Repeat29	7	0.8387689630186965
Repeat29	8	0.858277592586736
Repeat29	9	0.8497958240031165
Repeat29	10	0.8504307069985234
Repeat29	11	0.8697198129881241
Repeat29	12	0.8866326107327638
Repeat29	13	0.8896674834827009
Repeat29	14	0.903750760421796
Repeat29	15	0.9355828103326733
Repeat29	16	0.9066026201082101
Repeat29	17	0.9141982464964099
Repeat29	18	0.943682116803396
Repeat29	19	0.9204782577126356
Repeat29	20	0.9387417440587937
Repeat29	21	0.9428520651820766
Repeat29	22	0.9481738465529113
Repeat29	23	0.9530326913321778
Repeat29	24	0.9504677718770952
Repeat29	25	0.9556170431161028
Repeat29	26	0.9458599649980759
Repeat29	27	0.9535295943417061
Repeat29	28	0.9614817672376694
Repeat29	29	0.9547295629519018
Repeat29	30	0.9665553763224676
Repeat29	31	0.9586787653553055
Repeat29	32	0.9641924285395145
Repeat29	33	0.9478096220073664
Repeat29	34	0.9630106528461186
Repeat29	35	0.9545565454560804
Repeat29	36	0.9623483515855762
Repeat29	37	0.9567313545933057
Repeat29	38	0.9636697327802489
Repeat29	39	0.9661537953768041
Repeat29	40	0.9608598330417645
Repeat30	2	0.7141458765182572
Repeat30	3	0.7616257683045004
Repeat30	4	0.7801983323410153
Repeat30	5	0.8234788392427825
Repeat30	6	0.8546856927202239
Repeat30	7	0.8401807145368968
Repeat30	8	0.8558445397793258
Repeat30	9	0.8382763686385363
Repeat30	10	0.862565879421024
Repeat30	11	0.8692377471793551
Repeat30	12	0.8904083952979941
Repeat30	13	0.8885397579934091
Repeat30	14	0.9031713220320428
Repeat30	15	0.9345952209807336
Repeat30	16	0.9033046449219905
Repeat30	17	0.9166764187744018
Repeat30	18	0.9393180122741955
Repeat30	19	0.918425141810094
Repeat30	20	0.9360661135505857
Repeat30	21	0.945281757357601
Repeat30	22	0.9444339141736872
Repeat30	23	0.9499433898601815
Repeat30	24	0.9497317329903623
Repeat30	25	0.9549822882352332
Repeat30	26	0.9493401164336247
Repeat30	27	0.9591588500237463
Repeat30	28	0.9555055527581873
Repeat30	29	0.953181136343951
Repeat30	30	0.95694648601113
Repeat30	31	0.9630222721475028
Repeat30	32	0.9586491644545296
Repeat30	33	0.9533437874825738
Repeat30	34	0.9623040259895582
Repeat30	35	0.9603252391730652
Repeat30	36	0.9644323009827008
Repeat30	37	0.9628629163124202
Repeat30	38	0.9638727899818069
Repeat30	39	0.9601828280038491
Repeat30	40	0.9575361474274517
Repeat31	2	0.7102222930620685
Repeat31	3	0.762618751521675
Repeat31	4	0.7839915814693069
Repeat31	5	0.8278241474221658
Repeat31	6	0.856176284314691
Repeat31	7	0.8380197110004692
Repeat31	8	0.8567105506423096
Repeat31	9	0.8411478114940605
Repeat31	10	0.8702556125200803
Repeat31	11	0.8657052733831616
Repeat31	12	0.887266920375725
Repeat31	13	0.8978545273016252
Repeat31	14	0.8985857921489598
Repeat31	15	0.9296743773251075
Repeat31	16	0.9097710579676365
Repeat31	17	0.9152362744051007
Repeat31	18	0.9429235611836162
Repeat31	19	0.916146783869084
Repeat31	20	0.9402034438514701
Repeat31	21	0.9418700943382846
Repeat31	22	0.9493223073460019
Repeat31	23	0.9504048056391384
Repeat31	24	0.9546644513323631
Repeat31	25	0.9554550036895718
Repeat31	26	0.9530131924597142
Repeat31	27	0.9639210852553244
Repeat31	28	0.9588253138388071
Repeat31	29	0.9608264444201475
Repeat31	30	0.9631663607746422
Repeat31	31	0.9562612684539723
Repeat31	32	0.9558290636257822
Repeat31	33	0.9517642365053242
Repeat31	34	0.9619388500194348
Repeat31	35	0.9565682062229504
Repeat31	36	0.964637032945062
Repeat31	37	0.9607984410503151
Repeat31	38	0.970869574978888
Repeat31	39	0.969320278352887
Repeat31	40	0.9636115233726297
Repeat32	2	0.701719160453423
Repeat32	3	0.7626246478489906
Repeat32	4	0.7879536785884527
Repeat32	5	0.8277676962613804
Repeat32	6	0.8533078639905584
Repeat32	7	0.8398296678589194
Repeat32	8	0.8618388372718638
Repeat32	9	0.8409742968945866
Repeat32	10	0.8598959896132828
Repeat32	11	0.8617248226340747
Repeat32	12	0.8911758713197206
Repeat32	13	0.8915484992387938
Repeat32	14	0.8968206631378538
Repeat32	15	0.9342391945752405
Repeat32	16	0.9114902236028557
Repeat32	17	0.9050767976825045
Repeat32	18	0.941134770084703
Repeat32	19	0.9176005356739989
Repeat32	20	0.9318436354846045
Repeat32	21	0.9445021862212417
Repeat32	22	0.9472435413426707
Repeat32	23	0.9528584025301934
Repeat32	24	0.9523665007024786
Repeat32	25	0.9518472904506787
Repeat32	26	0.9532613319901773
Repeat32	27	0.9582403677171294
Repeat32	28	0.9604797067607194
Repeat32	29	0.9512727795324403
Repeat32	30	0.9616898819684367
Repeat32	31	0.9630042835961792
Repeat32	32	0.9541746819591648
Repeat32	33	0.9486862437695571
Repeat32	34	0.9610630345909894
Repeat32	35	0.9543430422855184
Repeat32	36	0.9716909692377307
Repeat32	37	0.9626490994032435
Repeat32	38	0.964450291071746
Repeat32	39	0.9641098805174932
Repeat32	40	0.9674877332173202
Repeat33	2	0.7214620179781349
Repeat33	3	0.761944598651945
Repeat33	4	0.7842394649449929
Repeat33	5	0.8298762046849777
Repeat33	6	0.855939710167068
Repeat33	7	0.8476147605169501
Repeat33	8	0.8457795900820257
Repeat33	9	0.84170240056475365
Repeat33	10	0.8501006951015613
Repeat33	11	0.8682904116955841
Repeat33	12	0.895879058931159
Repeat33	13	0.8922255245246571
Repeat33	14	0.9018201836788748
Repeat33	15	0.9317196083984857
Repeat33	16	0.9074808769178689
Repeat33	17	0.905528796786515
Repeat33	18	0.9368895646240042
Repeat33	19	0.9175013290865327
Repeat33	20	0.934160413022482
Repeat33	21	0.9482990469674508
Repeat33	22	0.9501413616264628
Repeat33	23	0.9603453746410489
Repeat33	24	0.9441077181106361
Repeat33	25	0.953527460048747
Repeat33	26	0.9543688619863463
Repeat33	27	0.9581036688330739
Repeat33	28	0.957939679855719
Repeat33	29	0.9586870969788021
Repeat33	30	0.9613262319261376
Repeat33	31	0.9592391942632936
Repeat33	32	0.9556621811292114
Repeat33	33	0.9522027471112928
Repeat33	34	0.965735656816302
Repeat33	35	0.9614504328955216
Repeat33	36	0.9645783288829872
Repeat33	37	0.9653348638061446
Repeat33	38	0.9681769263349471
Repeat33	39	0.9640447976372641
Repeat33	40	0.9674642569657562
Repeat34	2	0.701698776882439
Repeat34	3	0.7640881780296018
Repeat34	4	0.7850527705565351
Repeat34	5	0.8280297796625058
Repeat34	6	0.8558730589815062
Repeat34	7	0.8415796428702895
Repeat34	8	0.8609816331386351
Repeat34	9	0.851133168997142
Repeat34	10	0.8648637697433842
Repeat34	11	0.8640225708957329
Repeat34	12	0.877339657245161
Repeat34	13	0.884412474761445
Repeat34	14	0.9065839985168186
Repeat34	15	0.9312566290411574
Repeat34	16	0.9173543852655857
Repeat34	17	0.9089779378566475
Repeat34	18	0.9420967600985286
Repeat34	19	0.9173300559507238
Repeat34	20	0.9294570661434657
Repeat34	21	0.944062524745112
Repeat34	22	0.9500931893230901
Repeat34	23	0.9472835468834785
Repeat34	24	0.9411868800565382
Repeat34	25	0.9548571814050029
Repeat34	26	0.9523793945538676
Repeat34	27	0.960005413824953
Repeat34	28	0.9599741677114763
Repeat34	29	0.9590793400874943
Repeat34	30	0.9567661563986448
Repeat34	31	0.958115449843227
Repeat34	32	0.9664895118775787
Repeat34	33	0.9569782778667217
Repeat34	34	0.9646842918096005
Repeat34	35	0.9594401408935892
Repeat34	36	0.9694296811357318
Repeat34	37	0.9606345826833635
Repeat34	38	0.963306486750909
Repeat34	39	0.9622023192577915
Repeat34	40	0.9600418878673181
Repeat35	2	0.7088564362119992
Repeat35	3	0.7634794876091104
Repeat35	4	0.7861768414803905
Repeat35	5	0.8226005483249422
Repeat35	6	0.8484496909837708
Repeat35	7	0.8374663661930176
Repeat35	8	0.8556058997148748
Repeat35	9	0.8498583533186232
Repeat35	10	0.8668662023810173
Repeat35	11	0.8729814777692155
Repeat35	12	0.8882491129421414
Repeat35	13	0.8930910700335324
Repeat35	14	0.9071164502721951
Repeat35	15	0.9345099481602039
Repeat35	16	0.8990695309038788
Repeat35	17	0.9097524465793045
Repeat35	18	0.9402863674152412
Repeat35	19	0.9207361585924447
Repeat35	20	0.9348393922617724
Repeat35	21	0.9417759447731663
Repeat35	22	0.9505775486633464
Repeat35	23	0.9490964118538587
Repeat35	24	0.9508664890692626
Repeat35	25	0.9507206699622127
Repeat35	26	0.9513596416810702
Repeat35	27	0.9619295639647727
Repeat35	28	0.9596223779940095
Repeat35	29	0.9524993427624573
Repeat35	30	0.9590009321013819
Repeat35	31	0.9641971709246975
Repeat35	32	0.954213923694005
Repeat35	33	0.9503746414109038
Repeat35	34	0.9637894099569932
Repeat35	35	0.9592723659296886
Repeat35	36	0.9666563958344359
Repeat35	37	0.9538615625009926
Repeat35	38	0.9609979706984757
Repeat35	39	0.9674801859795301
Repeat35	40	0.9664676290749074
Repeat36	2	0.705115223824294
Repeat36	3	0.7575176008994291
Repeat36	4	0.788257868693238
Repeat36	5	0.8263366791006439
Repeat36	6	0.8497879987745055
Repeat36	7	0.8374039960508547
Repeat36	8	0.8626858573428279
Repeat36	9	0.8411975317147731
Repeat36	10	0.8657606223966786
Repeat36	11	0.8668568651131834
Repeat36	12	0.8826066313672805
Repeat36	13	0.8866628307028683
Repeat36	14	0.9046737314213975
Repeat36	15	0.9348622275957721
Repeat36	16	0.9099990548159567
Repeat36	17	0.9041147347717474
Repeat36	18	0.9367248443352622
Repeat36	19	0.9130671712376321
Repeat36	20	0.9307558767122512
Repeat36	21	0.9462876732721182
Repeat36	22	0.947209396363257
Repeat36	23	0.9540019256423198
Repeat36	24	0.9500938395759525
Repeat36	25	0.9571668283159739
Repeat36	26	0.9488457596376637
Repeat36	27	0.9638245957280003
Repeat36	28	0.9595922121150111
Repeat36	29	0.9585419001288566
Repeat36	30	0.9578321007066991
Repeat36	31	0.9599809730543764
Repeat36	32	0.9586931951463971
Repeat36	33	0.9535341279855537
Repeat36	34	0.9653381343680623
Repeat36	35	0.963556908010217
Repeat36	36	0.9658795049387008
Repeat36	37	0.9600749573875511
Repeat36	38	0.9608643544030462
Repeat36	39	0.9649652720332469
Repeat36	40	0.9683428007227267
Repeat37	2	0.7124217249261271
Repeat37	3	0.7625709884385147
Repeat37	4	0.7840458769302543
Repeat37	5	0.8269240730336492
Repeat37	6	0.8528617127683669
Repeat37	7	0.8414525976462377
Repeat37	8	0.8508994488802565
Repeat37	9	0.8466409612356025
Repeat37	10	0.8670697688994999
Repeat37	11	0.8675590989426885
Repeat37	12	0.8837651148377006
Repeat37	13	0.8952859133203961
Repeat37	14	0.8997727155278651
Repeat37	15	0.9274416975064131
Repeat37	16	0.9078491562813163
Repeat37	17	0.9113445826154521
Repeat37	18	0.9399674085229802
Repeat37	19	0.9224126833176761
Repeat37	20	0.9371577942528189
Repeat37	21	0.9405727206584457
Repeat37	22	0.9548643219457319
Repeat37	23	0.952760406276306
Repeat37	24	0.9509985412712126
Repeat37	25	0.9497872561130754
Repeat37	26	0.9500922935204004
Repeat37	27	0.9622852394669575
Repeat37	28	0.9572773118010075
Repeat37	29	0.9594311850618468
Repeat37	30	0.9640883334264913
Repeat37	31	0.9552219140949435
Repeat37	32	0.9621917755551279
Repeat37	33	0.9594825032292554
Repeat37	34	0.9616483055312932
Repeat37	35	0.9618276567093615
Repeat37	36	0.9715725243116689
Repeat37	37	0.957122459638901
Repeat37	38	0.9604365729010217
Repeat37	39	0.965548458086052
Repeat37	40	0.9619828588710576
Repeat38	2	0.7021389799364826
Repeat38	3	0.7625325193728358
Repeat38	4	0.7871110614606003
Repeat38	5	0.835157401359194
Repeat38	6	0.8536435197690087
Repeat38	7	0.8390023701256016
Repeat38	8	0.8598472968633034
Repeat38	9	0.8426156309803172
Repeat38	10	0.8707797377951051
Repeat38	11	0.8627827665825326
Repeat38	12	0.8909576292899356
Repeat38	13	0.897967138280572
Repeat38	14	0.8917897299129267
Repeat38	15	0.9295198023814926
Repeat38	16	0.9036880472623704
Repeat38	17	0.9112484980469978
Repeat38	18	0.9397359795962643
Repeat38	19	0.918840062689536
Repeat38	20	0.9362370502247885
Repeat38	21	0.9427355369889909
Repeat38	22	0.9467670467873014
Repeat38	23	0.9509915832246095
Repeat38	24	0.9539220692055819
Repeat38	25	0.9535330790097871
Repeat38	26	0.950407447624839
Repeat38	27	0.9581686135255855
Repeat38	28	0.9580626493820055
Repeat38	29	0.9539107076331076
Repeat38	30	0.9691627708455055
Repeat38	31	0.9628063389911216
Repeat38	32	0.9632682172758952
Repeat38	33	0.9546285510031881
Repeat38	34	0.9602273769265764
Repeat38	35	0.9621437011554305
Repeat38	36	0.9662908650015096
Repeat38	37	0.9558419899276994
Repeat38	38	0.9615082864283175
Repeat38	39	0.9664962284912323
Repeat38	40	0.959603233426022
Repeat39	2	0.7370564471136061
Repeat39	3	0.7570121929249255
Repeat39	4	0.7914843951872814
Repeat39	5	0.8300235248836898
Repeat39	6	0.8555020577989685
Repeat39	7	0.8355655268333748
Repeat39	8	0.8587089375527067
Repeat39	9	0.84883445975051
Repeat39	10	0.8620680509966224
Repeat39	11	0.8660601931491829
Repeat39	12	0.8845197812612
Repeat39	13	0.8874513905035005
Repeat39	14	0.903802967776753
Repeat39	15	0.9276357104280889
Repeat39	16	0.900493885708931
Repeat39	17	0.9100089240615884
Repeat39	18	0.9428761740686671
Repeat39	19	0.9190828046072167
Repeat39	20	0.9361138948785126
Repeat39	21	0.9395316500947845
Repeat39	22	0.9539528822011571
Repeat39	23	0.9533817834373957
Repeat39	24	0.954345192340236
Repeat39	25	0.9535555142281229
Repeat39	26	0.9484255687992061
Repeat39	27	0.957281734309642
Repeat39	28	0.9580150184430009
Repeat39	29	0.9552021621168183
Repeat39	30	0.9603972674822064
Repeat39	31	0.9622790350319842
Repeat39	32	0.9583500869846419
Repeat39	33	0.9553341155802069
Repeat39	34	0.9617595910530693
Repeat39	35	0.9576584565743773
Repeat39	36	0.9634619820875443
Repeat39	37	0.9609315586149938
Repeat39	38	0.9586326061180904
Repeat39	39	0.9643992250464147
Repeat39	40	0.9625758419747724
Repeat40	2	0.7057725284549818
Repeat40	3	0.7645921864657662
Repeat40	4	0.7850306571834755
Repeat40	5	0.8350282681969915
Repeat40	6	0.8575010905186767
Repeat40	7	0.8412889936150806
Repeat40	8	0.8572644595667542
Repeat40	9	0.838916808950633
Repeat40	10	0.8702967303549323
Repeat40	11	0.8635860569410044
Repeat40	12	0.8752063017162517
Repeat40	13	0.8916625962604223
Repeat40	14	0.8959907253311143
Repeat40	15	0.9241885226426603
Repeat40	16	0.9124226738818132
Repeat40	17	0.9131140547893599
Repeat40	18	0.9385509970833209
Repeat40	19	0.9200132194697412
Repeat40	20	0.9354187030020966
Repeat40	21	0.9435653646484949
Repeat40	22	0.9518762852555018
Repeat40	23	0.9521056655077229
Repeat40	24	0.9509417223787432
Repeat40	25	0.9542169951194116
Repeat40	26	0.9589477407354233
Repeat40	27	0.9581152613464023
Repeat40	28	0.9598459194632224
Repeat40	29	0.9531605223767491
Repeat40	30	0.9583966875659422
Repeat40	31	0.9641829692047084
Repeat40	32	0.9549215790795134
Repeat40	33	0.9501601228820441
Repeat40	34	0.9619882134410609
Repeat40	35	0.963348310011209
Repeat40	36	0.9677869085130119
Repeat40	37	0.9529321674941315
Repeat40	38	0.9658266910387306
Repeat40	39	0.9619185126091072
Repeat40	40	0.9607319487750579
Repeat41	2	0.7227879642870414
Repeat41	3	0.7648693953623974
Repeat41	4	0.7806089803267222
Repeat41	5	0.8307566239514598
Repeat41	6	0.8413607188006501
Repeat41	7	0.8360184714536149
Repeat41	8	0.864378198589909
Repeat41	9	0.8496343322716486
Repeat41	10	0.8701894564047101
Repeat41	11	0.8681550789239576
Repeat41	12	0.8919057553075943
Repeat41	13	0.8950124795465972
Repeat41	14	0.9029216771043872
Repeat41	15	0.9330392402094558
Repeat41	16	0.9021988120483501
Repeat41	17	0.9189617224873126
Repeat41	18	0.9448233081013402
Repeat41	19	0.9223708904392134
Repeat41	20	0.9351400160697513
Repeat41	21	0.9358145684483765
Repeat41	22	0.9446445343812947
Repeat41	23	0.9580661348812087
Repeat41	24	0.9475694967601846
Repeat41	25	0.9537790911924158
Repeat41	26	0.9580719528327842
Repeat41	27	0.9639872949112079
Repeat41	28	0.9595033277432803
Repeat41	29	0.9546612220323167
Repeat41	30	0.9603816012481641
Repeat41	31	0.9603452453544626
Repeat41	32	0.9603179119571601
Repeat41	33	0.9543761538766891
Repeat41	34	0.9643540973910116
Repeat41	35	0.9610063661525484
Repeat41	36	0.9619211253739096
Repeat41	37	0.961010556567482
Repeat41	38	0.9644854881130686
Repeat41	39	0.9636142149377576
Repeat41	40	0.9621923753210939
Repeat42	2	0.6996361095308069
Repeat42	3	0.7616822031048646
Repeat42	4	0.7880049714153912
Repeat42	5	0.8346830475241869
Repeat42	6	0.8506606324578392
Repeat42	7	0.833039571161045
Repeat42	8	0.8624648979068019
Repeat42	9	0.8397922498144709
Repeat42	10	0.8721300652418665
Repeat42	11	0.8718920651922901
Repeat42	12	0.8947755180624763
Repeat42	13	0.8848703469041195
Repeat42	14	0.9048556087111465
Repeat42	15	0.9360310056671729
Repeat42	16	0.9046431457861368
Repeat42	17	0.9139984033263644
Repeat42	18	0.9321722424980304
Repeat42	19	0.9120230549976753
Repeat42	20	0.9373202514007076
Repeat42	21	0.9389034472211946
Repeat42	22	0.9556140287261443
Repeat42	23	0.9524768191034039
Repeat42	24	0.9510826887925303
Repeat42	25	0.958718125123446
Repeat42	26	0.9502607690375584
Repeat42	27	0.9564181095896739
Repeat42	28	0.9566525475103554
Repeat42	29	0.9500635147190077
Repeat42	30	0.9609626670498226
Repeat42	31	0.9598814345891308
Repeat42	32	0.9575497195127443
Repeat42	33	0.9472336060686012
Repeat42	34	0.967652710144143
Repeat42	35	0.9603563942867939
Repeat42	36	0.9705720877759592
Repeat42	37	0.9562666610140373
Repeat42	38	0.9621412385063539
Repeat42	39	0.9610893079618527
Repeat42	40	0.9633937638312434
Repeat43	2	0.7065321272009524
Repeat43	3	0.7614666083264284
Repeat43	4	0.7847307251580115
Repeat43	5	0.8268386088099444
Repeat43	6	0.8634105057598425
Repeat43	7	0.8403699603970975
Repeat43	8	0.860071565968122
Repeat43	9	0.8441092715049763
Repeat43	10	0.8615373335250652
Repeat43	11	0.8723090925618976
Repeat43	12	0.8860156104587333
Repeat43	13	0.8888568517661471
Repeat43	14	0.9052194189010367
Repeat43	15	0.9302359349831619
Repeat43	16	0.9031854058935294
Repeat43	17	0.9164182431573423
Repeat43	18	0.9407705526271695
Repeat43	19	0.9185486075271249
Repeat43	20	0.9387684883426618
Repeat43	21	0.9468790411376619
Repeat43	22	0.9476087890898968
Repeat43	23	0.9512152285441726
Repeat43	24	0.9502284781706979
Repeat43	25	0.954112215099147
Repeat43	26	0.9507298081048434
Repeat43	27	0.9557979817414921
Repeat43	28	0.9582234868361896
Repeat43	29	0.9504978583900731
Repeat43	30	0.9665812818078503
Repeat43	31	0.961145355343595
Repeat43	32	0.9618459404461225
Repeat43	33	0.9522792974562215
Repeat43	34	0.9639747159114815
Repeat43	35	0.9629233354265323
Repeat43	36	0.9715434469799878
Repeat43	37	0.9619779020627641
Repeat43	38	0.9652415130391119
Repeat43	39	0.9585845076188325
Repeat43	40	0.9675313048177955
Repeat44	2	0.700224197432031
Repeat44	3	0.7610385243826255
Repeat44	4	0.7868182351939103
Repeat44	5	0.8296178528878528
Repeat44	6	0.8585208957731939
Repeat44	7	0.8392168997673127
Repeat44	8	0.8646449854135708
Repeat44	9	0.8453756415997795
Repeat44	10	0.860110276504593
Repeat44	11	0.8754609883824876
Repeat44	12	0.8897297438192795
Repeat44	13	0.8895986449019754
Repeat44	14	0.9089967878269851
Repeat44	15	0.9288580898529811
Repeat44	16	0.9007389164537778
Repeat44	17	0.9132816240475607
Repeat44	18	0.9364295520759989
Repeat44	19	0.9135809814699694
Repeat44	20	0.9360019207921806
Repeat44	21	0.9432531428575549
Repeat44	22	0.9468495616153991
Repeat44	23	0.9495735763286441
Repeat44	24	0.949907737474909
Repeat44	25	0.94851455845336885
Repeat44	26	0.9508806272715569
Repeat44	27	0.9557739460057341
Repeat44	28	0.9565679586446995
Repeat44	29	0.9510022057438527
Repeat44	30	0.9615630561786701
Repeat44	31	0.962224217409
Repeat44	32	0.9614541538077344
Repeat44	33	0.9540067274218219
Repeat44	34	0.965302814682125
Repeat44	35	0.9561270895523898
Repeat44	36	0.9628846564943587
Repeat44	37	0.9614921952544917
Repeat44	38	0.9624896840578895
Repeat44	39	0.9621405770502472
Repeat44	40	0.9681162835226298
Repeat45	2	0.700740189779363
Repeat45	3	0.762021584201476
Repeat45	4	0.7835323640978299
Repeat45	5	0.823641808874514
Repeat45	6	0.8465739893058521
Repeat45	7	0.8385935785890906
Repeat45	8	0.859253199059531
Repeat45	9	0.8493149884625104
Repeat45	10	0.865644339229916
Repeat45	11	0.8730239066484335
Repeat45	12	0.8911422099912448
Repeat45	13	0.8883539033448232
Repeat45	14	0.9022252816473051
Repeat45	15	0.9289771770097857
Repeat45	16	0.9066374577196021
Repeat45	17	0.9145574732907016
Repeat45	18	0.9356474900834908
Repeat45	19	0.9221396231003833
Repeat45	20	0.9345455371571356
Repeat45	21	0.9393832127067689
Repeat45	22	0.9485039236144962
Repeat45	23	0.9560695971851547
Repeat45	24	0.9465571594875652
Repeat45	25	0.9559841574568897
Repeat45	26	0.9459328566497686
Repeat45	27	0.9570780413650266
Repeat45	28	0.9555877145501904
Repeat45	29	0.9538132119772061
Repeat45	30	0.9632002772102365
Repeat45	31	0.9575134550145339
Repeat45	32	0.9625601399524617
Repeat45	33	0.9497708664536808
Repeat45	34	0.9647912749151821
Repeat45	35	0.9572571025712515
Repeat45	36	0.9658445791464554
Repeat45	37	0.9611570023622412
Repeat45	38	0.9648196044578561
Repeat45	39	0.9687421524669737
Repeat45	40	0.9642302749467901
Repeat46	2	0.7132013397092107
Repeat46	3	0.7574690342832497
Repeat46	4	0.7808398991610372
Repeat46	5	0.8273113621276355
Repeat46	6	0.8574582194295237
Repeat46	7	0.8336016740202404
Repeat46	8	0.8544254637305612
Repeat46	9	0.8457680968659468
Repeat46	10	0.8644956306078602
Repeat46	11	0.8741822917355212
Repeat46	12	0.8885565120886111
Repeat46	13	0.8932262989728312
Repeat46	14	0.8948027942943053
Repeat46	15	0.9255482054454334
Repeat46	16	0.9034383450356216
Repeat46	17	0.9130712189451833
Repeat46	18	0.9390403365532558
Repeat46	19	0.9166857103584722
Repeat46	20	0.9371883822276961
Repeat46	21	0.9390628359124911
Repeat46	22	0.9491192921512734
Repeat46	23	0.9501589347444651
Repeat46	24	0.9488821436676423
Repeat46	25	0.9582197436979862
Repeat46	26	0.9562189326304769
Repeat46	27	0.9603611892300048
Repeat46	28	0.9620743943355852
Repeat46	29	0.9520572471991158
Repeat46	30	0.9633139562353726
Repeat46	31	0.9646375484660872
Repeat46	32	0.9577809563548989
Repeat46	33	0.9483714803788331
Repeat46	34	0.9644247538339399
Repeat46	35	0.9564371848862054
Repeat46	36	0.9715220477009461
Repeat46	37	0.9592247156353079
Repeat46	38	0.9568298368130491
Repeat46	39	0.9692064309564902
Repeat46	40	0.96198993120102
Repeat47	2	0.7076303675410677
Repeat47	3	0.7636223578014046
Repeat47	4	0.7889673171158085
Repeat47	5	0.8314476783005355
Repeat47	6	0.8548010599936066
Repeat47	7	0.8372752365816112
Repeat47	8	0.8613127875327515
Repeat47	9	0.8445576731697422
Repeat47	10	0.8660605999664823
Repeat47	11	0.8679990355238665
Repeat47	12	0.8926869050867169
Repeat47	13	0.8883875215056474
Repeat47	14	0.8969831937016163
Repeat47	15	0.9321938868851766
Repeat47	16	0.9009534899985746
Repeat47	17	0.9195882282523962
Repeat47	18	0.9411863937328705
Repeat47	19	0.9183736585475716
Repeat47	20	0.9332994382199351
Repeat47	21	0.9429972190780225
Repeat47	22	0.9516021649525997
Repeat47	23	0.9486007640034427
Repeat47	24	0.9479756895048403
Repeat47	25	0.9538407142164992
Repeat47	26	0.9517447760929755
Repeat47	27	0.9528210453416586
Repeat47	28	0.9585233077525068
Repeat47	29	0.9544506077994186
Repeat47	30	0.9618836447417082
Repeat47	31	0.9562746961683993
Repeat47	32	0.9632476211553574
Repeat47	33	0.95101756210884
Repeat47	34	0.9578062949385151
Repeat47	35	0.9609648597634805
Repeat47	36	0.9688482439873197
Repeat47	37	0.9595023429813803
Repeat47	38	0.9641418106820835
Repeat47	39	0.971524788110995
Repeat47	40	0.9580760387476093
Repeat48	2	0.7164509784949065
Repeat48	3	0.7650855424109735
Repeat48	4	0.7802208495444533
Repeat48	5	0.8283229039990774
Repeat48	6	0.8634332908775378
Repeat48	7	0.8355901679884142
Repeat48	8	0.8604569657385303
Repeat48	9	0.8453254197431562
Repeat48	10	0.8657808322917019
Repeat48	11	0.8757718997109123
Repeat48	12	0.8874065252969863
Repeat48	13	0.8946438376912028
Repeat48	14	0.9006348232626059
Repeat48	15	0.9279462662022774
Repeat48	16	0.9142010726238612
Repeat48	17	0.9107588350774466
Repeat48	18	0.9370832956540815
Repeat48	19	0.921428161404923
Repeat48	20	0.9315419684865199
Repeat48	21	0.9464384348432796
Repeat48	22	0.94929396838293445
Repeat48	23	0.9575791791525112
Repeat48	24	0.94938030025472675
Repeat48	25	0.95328456354594
Repeat48	26	0.947709295438306
Repeat48	27	0.9576396278835706
Repeat48	28	0.9591226910215782
Repeat48	29	0.9526386971830335
Repeat48	30	0.9506518867368086
Repeat48	31	0.9614931394598217
Repeat48	32	0.9562289054751123
Repeat48	33	0.9555532156327862
Repeat48	34	0.9632628774930954
Repeat48	35	0.9599416015846793
Repeat48	36	0.9639064842449936
Repeat48	37	0.9612340473990487
Repeat48	38	0.9637605862899795
Repeat48	39	0.9601140672646884
Repeat48	40	0.9659678496024902
Repeat49	2	0.694089692615437
Repeat49	3	0.7712413600891862
Repeat49	4	0.7810477925067624
Repeat49	5	0.826063210915152
Repeat49	6	0.8524571740023685
Repeat49	7	0.8372444280999944
Repeat49	8	0.8573456213464562
Repeat49	9	0.8453794268202435
Repeat49	10	0.8728552226843057
Repeat49	11	0.874931803595725
Repeat49	12	0.893097009539624
Repeat49	13	0.8848719213853192
Repeat49	14	0.8998612054016634
Repeat49	15	0.9312755935024127
Repeat49	16	0.9083794949395224
Repeat49	17	0.917547784760931
Repeat49	18	0.9450393023588907
Repeat49	19	0.9193330450159536
Repeat49	20	0.9367288584662016
Repeat49	21	0.9446348484793012
Repeat49	22	0.948900478318571
Repeat49	23	0.9471536933891807
Repeat49	24	0.9508575486832008
Repeat49	25	0.9517814933277836
Repeat49	26	0.9577001582270248
Repeat49	27	0.958941524506367
Repeat49	28	0.9594610914531809
Repeat49	29	0.9623450140869111
Repeat49	30	0.962285779150686
Repeat49	31	0.9591948172613902
Repeat49	32	0.957046022394091
Repeat49	33	0.9557559476809298
Repeat49	34	0.9665448509024056
Repeat49	35	0.9632193402697172
Repeat49	36	0.9713271835555589
Repeat49	37	0.9558555004211031
Repeat49	38	0.9594191994758356
Repeat49	39	0.9665632849208049
Repeat49	40	0.9674833385150319
Repeat50	2	0.7005559019871976
Repeat50	3	0.7597154403933565
Repeat50	4	0.7882812445455757
Repeat50	5	0.8233413146281883
Repeat50	6	0.8548817985172529
Repeat50	7	0.824383796095058
Repeat50	8	0.8624677385146662
Repeat50	9	0.8454297378153128
Repeat50	10	0.86924570411954
Repeat50	11	0.8578799080233035
Repeat50	12	0.8908917982558568
Repeat50	13	0.8885028108735541
Repeat50	14	0.9029922952041367
Repeat50	15	0.9302588006076584
Repeat50	16	0.9006397260775286
Repeat50	17	0.9190024499802677
Repeat50	18	0.9431474748409853
Repeat50	19	0.919176158805847
Repeat50	20	0.9370966408300234
Repeat50	21	0.9441675446987045
Repeat50	22	0.9511119624527207
Repeat50	23	0.9486204262409017
Repeat50	24	0.9473512547894107
Repeat50	25	0.9475883998234903
Repeat50	26	0.9444588440253733
Repeat50	27	0.9568655589011714
Repeat50	28	0.9553632628654989
Repeat50	29	0.9516240477509086
Repeat50	30	0.9667193780780691
Repeat50	31	0.9592425624041602
Repeat50	32	0.9600210614214384
Repeat50	33	0.9490104849209708
Repeat50	34	0.9660501187378773
Repeat50	35	0.9583709746785243
Repeat50	36	0.966438388439258
Repeat50	37	0.9614396554280421
Repeat50	38	0.9675108874134362
Repeat50	39	0.9647681009320911
Repeat50	40	0.9570367651581428
