# Supplementary material for: Unsupervised detection of fragment length signatures of circulating tumor DNA using non-negative matrix factorization
Source: eLife. 2022 Jul 27;11:e71569. doi: 10.7554/eLife.71569 (PMC9363120; doi:10.7554/eLife.71569)
Supplement: Source code 2. [file elife-71569-code2.gz › figure3/data/panelB_sample_wise_signatures_data.tsv]

Signature	frag_len	count	dens
Signature#1 (normal)	29	1.0294540464905347e-5	6.533717360486981e-7
Signature#1 (normal)	30	1.1317833427428221e-5	7.183178792679363e-7
Signature#1 (normal)	31	1.156942412494893e-5	7.342857849139626e-7
Signature#1 (normal)	32	1.168734527550455e-5	7.417699797760879e-7
Signature#1 (normal)	33	1.247843706223103e-5	7.919788274492219e-7
Signature#1 (normal)	34	1.3098399985821554e-5	8.313265043128042e-7
Signature#1 (normal)	35	1.4002841491124937e-5	8.887294081616067e-7
Signature#1 (normal)	36	1.4131340304101393e-5	8.968849438847252e-7
Signature#1 (normal)	37	1.5583097800859543e-5	9.890247843382356e-7
Signature#1 (normal)	38	1.601367628582258e-5	1.0163526493541222e-6
Signature#1 (normal)	39	1.643490178752092e-5	1.0430869011889523e-6
Signature#1 (normal)	40	1.8326237836150006e-5	1.1631258210180593e-6
Signature#1 (normal)	41	1.8755970947166956e-5	1.1904000320175626e-6
Signature#1 (normal)	42	1.936051208283272e-5	1.2287689220782054e-6
Signature#1 (normal)	43	2.0776573011052275e-5	1.3186431802032425e-6
Signature#1 (normal)	44	2.072433333061336e-5	1.3153276431168263e-6
Signature#1 (normal)	45	2.2016892695384733e-5	1.3973635299041673e-6
Signature#1 (normal)	46	2.2447647819120224e-5	1.4247026057926332e-6
Signature#1 (normal)	47	2.4316436869241224e-5	1.5433105174472485e-6
Signature#1 (normal)	48	2.3749040439328107e-5	1.5072991197841886e-6
Signature#1 (normal)	49	2.5713594483725196e-5	1.631985024019062e-6
Signature#1 (normal)	50	2.6816539888735784e-5	1.701986531759537e-6
Signature#1 (normal)	51	2.8925378595325976e-5	1.8358298646862186e-6
Signature#1 (normal)	52	3.0027279713897026e-5	1.9057650938738762e-6
Signature#1 (normal)	53	3.211381393013053e-5	2.038192810082579e-6
Signature#1 (normal)	54	3.221909698681781e-5	2.0448748930525563e-6
Signature#1 (normal)	55	3.510325408973343e-5	2.2279259714171783e-6
Signature#1 (normal)	56	3.766936486025929e-5	2.390791351833861e-6
Signature#1 (normal)	57	4.000821161004219e-5	2.539232787026331e-6
Signature#1 (normal)	58	3.8922844337568725e-5	2.470346924516591e-6
Signature#1 (normal)	59	4.05886565070492e-5	2.576072342063387e-6
Signature#1 (normal)	60	4.388495527047615e-5	2.785281140934745e-6
Signature#1 (normal)	61	4.7819455384565456e-5	3.0349951693355228e-6
Signature#1 (normal)	62	4.757861240129528e-5	3.019709397364367e-6
Signature#1 (normal)	63	4.896796664280042e-5	3.107888641095882e-6
Signature#1 (normal)	64	4.8902871372326894e-5	3.1037571881162336e-6
Signature#1 (normal)	65	5.23476164212958e-5	3.3223875447176502e-6
Signature#1 (normal)	66	5.097167675747185e-5	3.2350596945901332e-6
Signature#1 (normal)	67	5.0346374257434155e-5	3.1953731266080062e-6
Signature#1 (normal)	68	4.5788392392452186e-5	2.9060880891501314e-6
Signature#1 (normal)	69	4.237022014776339e-5	2.6891442497199633e-6
Signature#1 (normal)	70	4.0105633787311095e-5	2.5454159573493604e-6
Signature#1 (normal)	71	3.69482740597141e-5	2.345025312076467e-6
Signature#1 (normal)	72	3.102003723174315e-5	1.9687732198919113e-6
Signature#1 (normal)	73	2.8598661028649525e-5	1.8150938226584347e-6
Signature#1 (normal)	74	1.6498589993666495e-5	1.0471290509048159e-6
Signature#1 (normal)	75	1.6217490858519234e-5	1.0292883099257436e-6
Signature#1 (normal)	76	2.201081829151985e-5	1.3969780009131269e-6
Signature#1 (normal)	77	2.905913309618536e-5	1.8443189673060728e-6
Signature#1 (normal)	78	3.955973183675803e-5	2.510768766796158e-6
Signature#1 (normal)	79	4.7452180691493546e-5	3.011685056112188e-6
Signature#1 (normal)	80	4.494770553425521e-5	2.8527315518781652e-6
Signature#1 (normal)	81	3.144907688496825e-5	1.99600341865766e-6
Signature#1 (normal)	82	1.3802804025604227e-5	8.760334722363843e-7
Signature#1 (normal)	83	7.212215287399632e-6	4.577433678705332e-7
Signature#1 (normal)	84	3.7848453381949964e-6	2.4021577045838773e-7
Signature#1 (normal)	85	3.555661731412689e-6	2.256699933498575e-7
Signature#1 (normal)	86	1.2961252916168589e-5	8.226220828479872e-7
Signature#1 (normal)	87	3.5884441458694474e-5	2.277506207579967e-6
Signature#1 (normal)	88	6.676344713108605e-5	4.237328466029226e-6
Signature#1 (normal)	89	1.1493267911506346e-4	7.294523183248026e-6
Signature#1 (normal)	90	1.578820676866238e-4	1.0020425973070953e-5
Signature#1 (normal)	91	1.8123969489364984e-4	1.1502882959884421e-5
Signature#1 (normal)	92	1.456024891594206e-4	9.241068257433585e-6
Signature#1 (normal)	93	1.019908410104358e-4	6.47313331558874e-6
Signature#1 (normal)	94	9.784554635579837e-5	6.210040623480044e-6
Signature#1 (normal)	95	1.282758752818445e-4	8.141386360254171e-6
Signature#1 (normal)	96	1.9844114891432016e-4	1.2594621237504622e-5
Signature#1 (normal)	97	3.8922038064504296e-4	2.4702957521467668e-5
Signature#1 (normal)	98	7.021625697186455e-4	4.456470677146487e-5
Signature#1 (normal)	99	9.96829307238445e-4	6.326655349356503e-5
Signature#1 (normal)	100	9.883130624584885e-4	6.27260462552415e-5
Signature#1 (normal)	101	0.0010129225520571542	6.428795618188342e-5
Signature#1 (normal)	102	0.0010428987223453973	6.619047747344461e-5
Signature#1 (normal)	103	0.0011256990779600787	7.144563308508574e-5
Signature#1 (normal)	104	0.001181119421705702	7.496303984344817e-5
Signature#1 (normal)	105	0.0013518261613288788	8.57974194063861e-5
Signature#1 (normal)	106	0.0016083361231832077	1.0207753988984948e-4
Signature#1 (normal)	107	0.0020049623204955874	1.2725052823098237e-4
Signature#1 (normal)	108	0.0027137994163579154	1.7223885242846707e-4
Signature#1 (normal)	109	0.0036512090198570083	2.3173416862202535e-4
Signature#1 (normal)	110	0.004472341241324381	2.838496163095287e-4
Signature#1 (normal)	111	0.004701760692559025	2.9841036194431673e-4
Signature#1 (normal)	112	0.004307445854916423	2.73384070494145e-4
Signature#1 (normal)	113	0.004000759061795552	2.539193374030761e-4
Signature#1 (normal)	114	0.00410143553669813	2.603090508060789e-4
Signature#1 (normal)	115	0.004444714056677676	2.820961799462164e-4
Signature#1 (normal)	116	0.005049561754071316	3.204845268023355e-4
Signature#1 (normal)	117	0.006027278088446318	3.8253802214110365e-4
Signature#1 (normal)	118	0.007599592356255171	4.8232933446578193e-4
Signature#1 (normal)	119	0.010033871262601345	6.368276377643304e-4
Signature#1 (normal)	120	0.013359065183072172	8.478703484052834e-4
Signature#1 (normal)	121	0.01612654510408324	0.001023516183849337
Signature#1 (normal)	122	0.015877867496698332	0.0010077331655973408
Signature#1 (normal)	123	0.01242019321830837	7.882822193735502e-4
Signature#1 (normal)	124	0.009372537285526407	5.948542315513494e-4
Signature#1 (normal)	125	0.008352680621833919	5.301261826258823e-4
Signature#1 (normal)	126	0.008653119008046644	5.491943431372396e-4
Signature#1 (normal)	127	0.009591673820971189	6.087623432425273e-4
Signature#1 (normal)	128	0.011412034767166302	7.242966301497854e-4
Signature#1 (normal)	129	0.014674938186999515	9.313859003550351e-4
Signature#1 (normal)	130	0.019783372785535915	0.0012556069565076032
Signature#1 (normal)	131	0.027784879137443794	0.0017634448841910323
Signature#1 (normal)	132	0.03631265066392639	0.0023046836996465816
Signature#1 (normal)	133	0.03795742577487853	0.0024090739415729727
Signature#1 (normal)	134	0.03199230384516005	0.0020304808334834063
Signature#1 (normal)	135	0.026002676376373445	0.0016503324129776781
Signature#1 (normal)	136	0.025810430039389397	0.0016381309627650652
Signature#1 (normal)	137	0.03126521014050806	0.0019843338026666285
Signature#1 (normal)	138	0.04258313474811008	0.0027026574689387206
Signature#1 (normal)	139	0.059156918487054844	0.0037545589007050182
Signature#1 (normal)	140	0.07309507538091134	0.004639182920407862
Signature#1 (normal)	141	0.07781640150394735	0.004938835056991937
Signature#1 (normal)	142	0.07716185328829968	0.0048972923280626345
Signature#1 (normal)	143	0.07880163582457679	0.0050013657023062095
Signature#1 (normal)	144	0.08200090751721041	0.005204416407389499
Signature#1 (normal)	145	0.08303861175083643	0.00527027720214189
Signature#1 (normal)	146	0.08535707156917947	0.005417424723843712
Signature#1 (normal)	147	0.09171482747319051	0.00582093744270073
Signature#1 (normal)	148	0.10171324291127808	0.006455514777627884
Signature#1 (normal)	149	0.1147858985624916	0.007285207345908904
Signature#1 (normal)	150	0.13156184853102576	0.008349939821552054
Signature#1 (normal)	151	0.1469009247306721	0.0093234770940619
Signature#1 (normal)	152	0.14943538614055252	0.009484333759492205
Signature#1 (normal)	153	0.1424878334087745	0.009043387939217223
Signature#1 (normal)	154	0.1399487540682583	0.008882238183933444
Signature#1 (normal)	155	0.14756973793656833	0.009365925190401745
Signature#1 (normal)	156	0.16414089447122407	0.010417659879317002
Signature#1 (normal)	157	0.18689367103484952	0.0118617283322978
Signature#1 (normal)	158	0.21329599049521877	0.013537425208748165
Signature#1 (normal)	159	0.23545232381893638	0.014943638727218617
Signature#1 (normal)	160	0.24896395533552812	0.015801192123695264
Signature#1 (normal)	161	0.2586550250978773	0.01641626290770751
Signature#1 (normal)	162	0.2763866661312821	0.01754165098350197
Signature#1 (normal)	163	0.3080628834724028	0.019552070505012314
Signature#1 (normal)	164	0.3446885946621953	0.021876623464483633
Signature#1 (normal)	165	0.37380042123871865	0.02372428677055298
Signature#1 (normal)	166	0.39403317804242544	0.025008415137715657
Signature#1 (normal)	167	0.4065344891112197	0.02580184572781806
Signature#1 (normal)	168	0.41003211382561316	0.026023832239938795
Signature#1 (normal)	169	0.40423876455030133	0.02565614116266818
Signature#1 (normal)	170	0.39357472904878155	0.02497931839309767
Signature#1 (normal)	171	0.3847938397526215	0.02442201475210059
Signature#1 (normal)	172	0.38362615623583834	0.024347904459454024
Signature#1 (normal)	173	0.3885827806723588	0.024662490460069696
Signature#1 (normal)	174	0.39412133287043666	0.025014010129858835
Signature#1 (normal)	175	0.39432180369977793	0.02502673357042817
Signature#1 (normal)	176	0.3853048451619019	0.024454447136288113
Signature#1 (normal)	177	0.3676153092575936	0.02333173138000011
Signature#1 (normal)	178	0.34543392092712977	0.021923927675614092
Signature#1 (normal)	179	0.32153701005754776	0.02040724354636254
Signature#1 (normal)	180	0.2977058591060327	0.018894733053804763
Signature#1 (normal)	181	0.27644924353105715	0.017545622632791982
Signature#1 (normal)	182	0.25852368333449416	0.016407926936203986
Signature#1 (normal)	183	0.24467563483073057	0.015529021896912968
Signature#1 (normal)	184	0.23446987939571806	0.014881285150528353
Signature#1 (normal)	185	0.22590201587004274	0.014337501784473045
Signature#1 (normal)	186	0.21733512609071465	0.013793780219946764
Signature#1 (normal)	187	0.20806809891656394	0.013205622482024755
Signature#1 (normal)	188	0.1962650230419703	0.012456507336847786
Signature#1 (normal)	189	0.1795738759611612	0.01139715711310444
Signature#1 (normal)	190	0.1661793439658051	0.01054703576449249
Signature#1 (normal)	191	0.15235247950930106	0.009669475229871854
Signature#1 (normal)	192	0.1397527476715626	0.008869798091039322
Signature#1 (normal)	193	0.12922464718099283	0.008201602816245969
Signature#1 (normal)	194	0.12064791789529146	0.0076572567599919724
Signature#1 (normal)	195	0.11378766089606274	0.007221851406969494
Signature#1 (normal)	196	0.10820835840413877	0.006867745406073542
Signature#1 (normal)	197	0.10311089174960524	0.006544220461091595
Signature#1 (normal)	198	0.09782743619469095	0.006208891211571546
Signature#1 (normal)	199	0.09221823072007375	0.00585288733443897
Signature#1 (normal)	200	0.08597490712710949	0.00545663738150954
Signature#1 (normal)	201	0.07925460588830593	0.005030114711348986
Signature#1 (normal)	202	0.07276678942753924	0.00461834733634208
Signature#1 (normal)	203	0.06682790656644105	0.004241419563958871
Signature#1 (normal)	204	0.061763078408392236	0.003919966112229385
Signature#1 (normal)	205	0.05749069523228734	0.003648807392483406
Signature#1 (normal)	206	0.05391771277006825	0.003422038090621897
Signature#1 (normal)	207	0.05083503187926551	0.0032263871461067697
Signature#1 (normal)	208	0.048080058530500805	0.003051535075168133
Signature#1 (normal)	209	0.04531332049391581	0.002875936325489303
Signature#1 (normal)	210	0.04231526695735088	0.002685656492151412
Signature#1 (normal)	211	0.039257456499639104	0.00249158401906979
Signature#1 (normal)	212	0.03607862042579116	0.002289830317555406
Signature#1 (normal)	213	0.033063349029424816	0.002098457704701242
Signature#1 (normal)	214	0.030401316459058855	0.0019295043796016375
Signature#1 (normal)	215	0.028098709710994443	0.0017833630172407753
Signature#1 (normal)	216	0.026104638329555785	0.0016568037128466492
Signature#1 (normal)	217	0.024482178358326726	0.001553829763529991
Signature#1 (normal)	218	0.02300812050433023	0.0014602745686783903
Signature#1 (normal)	219	0.021620593645738005	0.0013722113049024938
Signature#1 (normal)	220	0.020251625118748073	0.0012853258974261082
Signature#1 (normal)	221	0.01880979657178205	0.00119381622547647
Signature#1 (normal)	222	0.01736255678664379	0.0011019631141969447
Signature#1 (normal)	223	0.015970286684668784	0.0010135988072444175
Signature#1 (normal)	224	0.014662049924722378	9.305679108267632e-4
Signature#1 (normal)	225	0.013494379652449002	8.564584587799663e-4
Signature#1 (normal)	226	0.0124968592354826	7.931480420790737e-4
Signature#1 (normal)	227	0.011686648179311906	7.417257366210745e-4
Signature#1 (normal)	228	0.010955718506973194	6.953352454113397e-4
Signature#1 (normal)	229	0.010259022378750073	6.511174816027118e-4
Signature#1 (normal)	230	0.009571776723952508	6.07499518460232e-4
Signature#1 (normal)	231	0.008897045781491907	5.646758364567331e-4
Signature#1 (normal)	232	0.008255100349897248	5.239329783836224e-4
Signature#1 (normal)	233	0.007637470492325849	4.847333760650312e-4
Signature#1 (normal)	234	0.007047143808811892	4.4726664587359954e-4
Signature#1 (normal)	235	0.006549907500421012	4.1570815609473765e-4
Signature#1 (normal)	236	0.006108011941833349	3.876620214225879e-4
Signature#1 (normal)	237	0.005753173266857266	3.6514119478863534e-4
Signature#1 (normal)	238	0.005471166503780783	3.472428486704291e-4
Signature#1 (normal)	239	0.00522425366299378	3.315718362548979e-4
Signature#1 (normal)	240	0.004956422500251131	3.1457318416686466e-4
Signature#1 (normal)	241	0.004694537710357659	2.9795193522420783e-4
Signature#1 (normal)	242	0.004427821303948951	2.810240342574763e-4
Signature#1 (normal)	243	0.004175194549908321	2.649903723934456e-4
Signature#1 (normal)	244	0.003957015298287594	2.51143017391325e-4
Signature#1 (normal)	245	0.003755809968842544	2.3837295972338698e-4
Signature#1 (normal)	246	0.003563768801095611	2.2618453114890311e-4
Signature#1 (normal)	247	0.0034095004233871437	2.1639345809378114e-4
Signature#1 (normal)	248	0.0032691189941473687	2.0748375897276916e-4
Signature#1 (normal)	249	0.003151788156609826	2.0003702997352024e-4
Signature#1 (normal)	250	0.0030464974658450626	1.9335446248551412e-4
Signature#1 (normal)	251	0.002959085196694636	1.878065989124415e-4
Signature#1 (normal)	252	0.0028710428180327226	1.822187436809919e-4
Signature#1 (normal)	253	0.0027900908957989128	1.7708090405165686e-4
Signature#1 (normal)	254	0.0027051941104838926	1.7169269267929636e-4
Signature#1 (normal)	255	0.002639067194098594	1.674957634131966e-4
Signature#1 (normal)	256	0.002571336610300731	1.6319705291995375e-4
Signature#1 (normal)	257	0.0024749302677398253	1.5707835538120903e-4
Signature#1 (normal)	258	0.0023749290458440105	1.507314987944774e-4
Signature#1 (normal)	259	0.0022987706729022525	1.458978951466765e-4
Signature#1 (normal)	260	0.002241468345871369	1.4226104306770972e-4
Signature#1 (normal)	261	0.0022065711330021406	1.4004619407728049e-4
Signature#1 (normal)	262	0.002154177692513483	1.3672089818026219e-4
Signature#1 (normal)	263	0.00212940002409776	1.3514831431571677e-4
Signature#1 (normal)	264	0.0021014274327435176	1.3337295575190252e-4
Signature#1 (normal)	265	0.0020611337031026496	1.308156017663526e-4
Signature#1 (normal)	266	0.0020192319663513074	1.2815619112262243e-4
Signature#1 (normal)	267	0.0019711559508666	1.2510491265063713e-4
Signature#1 (normal)	268	0.0019413282518320023	1.2321181450147633e-4
Signature#1 (normal)	269	0.0019274822874901809	1.2233304173933854e-4
Signature#1 (normal)	270	0.0019161151579902545	1.2161159514727586e-4
Signature#1 (normal)	271	0.0019148184839196615	1.2152929810920205e-4
Signature#1 (normal)	272	0.001902392136318019	1.2074062528471727e-4
Signature#1 (normal)	273	0.001881021535601159	1.1938428047861555e-4
Signature#1 (normal)	274	0.0018571695639803612	1.1787044854418465e-4
Signature#1 (normal)	275	0.0018373570027784003	1.1661298906338252e-4
Signature#1 (normal)	276	0.001824923406507213	1.1582385618185872e-4
Signature#1 (normal)	277	0.0018141287345648511	1.1513874220604784e-4
Signature#1 (normal)	278	0.001836667624793877	1.1656923576598403e-4
Signature#1 (normal)	279	0.0019128340157020273	1.2140334829639504e-4
Signature#1 (normal)	280	0.0020039803412974905	1.2718820418110258e-4
Signature#1 (normal)	281	0.002099823729255968	1.3327117223515986e-4
Signature#1 (normal)	282	0.0021480740719935143	1.3633351487268188e-4
Signature#1 (normal)	283	0.002172228173630285	1.3786652233162714e-4
Signature#1 (normal)	284	0.0021922497382971594	1.3913724680052428e-4
Signature#1 (normal)	285	0.002226328123846438	1.4130012663027234e-4
Signature#1 (normal)	286	0.0022876573776300386	1.4519255885216373e-4
Signature#1 (normal)	287	0.002367740891651146	1.502752825311106e-4
Signature#1 (normal)	288	0.0024566048060957993	1.5591527882338998e-4
Signature#1 (normal)	289	0.0025593778317520863	1.624380556701021e-4
Signature#1 (normal)	290	0.002690957777036206	1.7078914405258566e-4
Signature#1 (normal)	291	0.0028191544395491327	1.7892550295342855e-4
Signature#1 (normal)	292	0.0029756618106127567	1.8885867996942641e-4
Signature#1 (normal)	293	0.0031082645443428537	1.9727468247457888e-4
Signature#1 (normal)	294	0.0032497956155000235	2.0625734682778971e-4
Signature#1 (normal)	295	0.00338351013024431	2.1474391161727368e-4
Signature#1 (normal)	296	0.0035784723938320972	2.2711773569019774e-4
Signature#1 (normal)	297	0.0037717675872560442	2.393857545034527e-4
Signature#1 (normal)	298	0.003956292831978274	2.5109716405106503e-4
Signature#1 (normal)	299	0.004154122429455844	2.6365297147018946e-4
Signature#1 (normal)	300	0.004327907256418055	2.7468271043506185e-4
Signature#1 (normal)	301	0.00450072792052298	2.8565125611383803e-4
Signature#1 (normal)	302	0.004743899741692856	3.0108483428058783e-4
Signature#1 (normal)	303	0.0050200909926877875	3.186140826971833e-4
Signature#1 (normal)	304	0.005351571932900562	3.396524455179628e-4
Signature#1 (normal)	305	0.005705224990313397	3.620980236249676e-4
Signature#1 (normal)	306	0.006058748170957512	3.84535358740443e-4
Signature#1 (normal)	307	0.0063704254968326044	4.043168299181268e-4
Signature#1 (normal)	308	0.006682531400019508	4.241255019507884e-4
Signature#1 (normal)	309	0.00691250950955263	4.3872170439334545e-4
Signature#1 (normal)	310	0.007102085790062125	4.5075369202138987e-4
Signature#1 (normal)	311	0.007305246188024555	4.636478335681226e-4
Signature#1 (normal)	312	0.007551922176747099	4.79303813506481e-4
Signature#1 (normal)	313	0.007792696257561973	4.945852123910489e-4
Signature#1 (normal)	314	0.00806194440835787	5.116737975797842e-4
Signature#1 (normal)	315	0.008266307279502842	5.246442574423764e-4
Signature#1 (normal)	316	0.008498567712675556	5.39385313923218e-4
Signature#1 (normal)	317	0.008679085713117773	5.50842392530957e-4
Signature#1 (normal)	318	0.008838354274966017	5.609508162248089e-4
Signature#1 (normal)	319	0.00897053121777519	5.693397947210564e-4
Signature#1 (normal)	320	0.00904238077234742	5.738999271878934e-4
Signature#1 (normal)	321	0.00911886509055785	5.787542178616743e-4
Signature#1 (normal)	322	0.00919877836077536	5.838261365425849e-4
Signature#1 (normal)	323	0.00924724260222816	5.869020548589243e-4
Signature#1 (normal)	324	0.009276531740083192	5.887609717200459e-4
Signature#1 (normal)	325	0.009321471321823087	5.916131876726468e-4
Signature#1 (normal)	326	0.00931580676444376	5.912536707324301e-4
Signature#1 (normal)	327	0.009313435822815408	5.911031923062131e-4
Signature#1 (normal)	328	0.009312338896401689	5.910335728105501e-4
Signature#1 (normal)	329	0.009319067984977942	5.914606531936017e-4
Signature#1 (normal)	330	0.009344085255061061	5.930484440465426e-4
Signature#1 (normal)	331	0.009354645702187938	5.937186922908679e-4
Signature#1 (normal)	332	0.009301712606166218	5.903591456496122e-4
Signature#1 (normal)	333	0.00916174324506407	5.814755995827719e-4
Signature#1 (normal)	334	0.009076893773519914	5.760903911109016e-4
Signature#1 (normal)	335	0.008945267366254114	5.677363538891052e-4
Signature#1 (normal)	336	0.008783975123638786	5.574994916485784e-4
Signature#1 (normal)	337	0.008532529857800376	5.415408162300756e-4
Signature#1 (normal)	338	0.008439760841614753	5.356529717591774e-4
Signature#1 (normal)	339	0.00839899400751067	5.330655908787392e-4
Signature#1 (normal)	340	0.008376972344125383	5.316679245636884e-4
Signature#1 (normal)	341	0.008211427051288661	5.211611306233322e-4
Signature#1 (normal)	342	0.008153814408771179	5.175045835061175e-4
Signature#1 (normal)	343	0.0080948035568755	5.13759295129212e-4
Signature#1 (normal)	344	0.008006881416906515	5.08179071181918e-4
Signature#1 (normal)	345	0.007786444931939892	4.94188454567013e-4
Signature#1 (normal)	346	0.007673724975925423	4.870343680296318e-4
Signature#1 (normal)	347	0.007581941694322166	4.8120908595455496e-4
Signature#1 (normal)	348	0.00748177600168382	4.748517907732165e-4
Signature#1 (normal)	349	0.007277114720403277	4.618623914786994e-4
Signature#1 (normal)	350	0.007186787752793082	4.5612953843482824e-4
Signature#1 (normal)	351	0.007109435109645295	4.5122013709596143e-4
Signature#1 (normal)	352	0.007002238812371799	4.4441662497355603e-4
Signature#1 (normal)	353	0.00679670589506083	4.313719048661922e-4
Signature#1 (normal)	354	0.006680050275750456	4.2396803047583045e-4
Signature#1 (normal)	355	0.006578956815775884	4.175518519516963e-4
Signature#1 (normal)	356	0.006477146040310252	4.1109014699835573e-4
Signature#1 (normal)	357	0.006324502313909117	4.014021869718108e-4
Signature#1 (normal)	358	0.006219178906884152	3.947175430550609e-4
Signature#1 (normal)	359	0.006122608252378724	3.8858841700026807e-4
Signature#1 (normal)	360	0.006010225986411412	3.814557629040054e-4
Signature#1 (normal)	361	0.005824289936889163	3.6965481269311075e-4
Signature#1 (normal)	362	0.00568184305250994	3.6061402369831635e-4
Signature#1 (normal)	363	0.005527335691026978	3.5080778287109604e-4
Signature#1 (normal)	364	0.00540751411851432	3.432029724266116e-4
Signature#1 (normal)	365	0.005212483124134945	3.3082478616221596e-4
Signature#1 (normal)	366	0.005081881641173626	3.225357986213082e-4
Signature#1 (normal)	367	0.00495145755515384	3.1425807007229555e-4
Signature#1 (normal)	368	0.00484471919954341	3.0748362249535745e-4
Signature#1 (normal)	369	0.0046847649676203355	2.9733168083694207e-4
Signature#1 (normal)	370	0.004544450457942076	2.8842622895263115e-4
Signature#1 (normal)	371	0.004398433108980865	2.7915883046027e-4
Signature#1 (normal)	372	0.004252325812369763	2.698857231893224e-4
Signature#1 (normal)	373	0.004060743902538984	2.577264426999808e-4
Signature#1 (normal)	374	0.00391104250880105	2.482252260260646e-4
Signature#1 (normal)	375	0.003777725138775784	2.397638671343488e-4
Signature#1 (normal)	376	0.0036462252379715395	2.3141785899813321e-4
Signature#1 (normal)	377	0.0035102209488407092	2.2278596728791914e-4
Signature#1 (normal)	378	0.0033898480873258657	2.151461677486178e-4
Signature#1 (normal)	379	0.00328548548025636	2.085225036820161e-4
Signature#1 (normal)	380	0.003179956861058411	2.0182483540209253e-4
Signature#1 (normal)	381	0.0030359217753126435	1.9268324677592158e-4
Signature#1 (normal)	382	0.0029069302046780803	1.8449643681306156e-4
Signature#1 (normal)	383	0.002789801543884108	1.7706253952498864e-4
Signature#1 (normal)	384	0.002664194244393157	1.6909052177358278e-4
Signature#1 (normal)	385	0.0025241820501675097	1.6020425718303995e-4
Signature#1 (normal)	386	0.0023999182001915504	1.5231750520380683e-4
Signature#1 (normal)	387	0.0023021317207067146	1.461112134241101e-4
Signature#1 (normal)	388	0.0022135159681568968	1.4048696741894676e-4
Signature#1 (normal)	389	0.0021121372140185347	1.340526819046351e-4
Signature#1 (normal)	390	0.0020224595882514856	1.2836104115273474e-4
Signature#1 (normal)	391	0.0019366566128195984	1.229153158960133e-4
Signature#1 (normal)	392	0.0018482149072794533	1.1730211626997213e-4
Signature#1 (normal)	393	0.0017547421273560316	1.1136960546970249e-4
Signature#1 (normal)	394	0.0016556294897199023	1.0507914536247916e-4
Signature#1 (normal)	395	0.0015717938482427652	9.975828244476009e-5
Signature#1 (normal)	396	0.0014904902500506908	9.459812271943233e-5
Signature#1 (normal)	397	0.001416214607860339	8.988401183226041e-5
Signature#1 (normal)	398	0.0013445116741340121	8.533318506653304e-5
Signature#1 (normal)	399	0.0012872662963805347	8.169994743236565e-5
Signature#1 (normal)	400	0.0012300526954076626	7.806872660024796e-5
Signature#1 (normal)	401	0.0011785171008195806	7.479787628700606e-5
Signature#1 (normal)	402	0.0011153944868925853	7.079162345949903e-5
Signature#1 (normal)	403	0.0010617000240119039	6.738375454605396e-5
Signature#1 (normal)	404	0.0010037408761428132	6.370521549982571e-5
Signature#1 (normal)	405	9.523152548252829e-4	6.044134494706407e-5
Signature#1 (normal)	406	9.007655561602708e-4	5.71695994792244e-5
Signature#1 (normal)	407	8.531299954636478e-4	5.414627569939098e-5
Signature#1 (normal)	408	8.141919143279041e-4	5.1674961728962107e-5
Signature#1 (normal)	409	7.754086342784321e-4	4.9213472641423766e-5
Signature#1 (normal)	410	7.415744806909175e-4	4.706609367462343e-5
Signature#1 (normal)	411	7.073738556689855e-4	4.489545557565165e-5
Signature#1 (normal)	412	6.772958741312722e-4	4.298647254905308e-5
Signature#1 (normal)	413	6.437367693209978e-4	4.085655032038458e-5
Signature#1 (normal)	414	6.128378738213287e-4	3.889546569854744e-5
Signature#1 (normal)	415	5.80484256228882e-4	3.6842053079898127e-5
Signature#1 (normal)	416	5.508400202465146e-4	3.496059892527455e-5
Signature#1 (normal)	417	5.265202409916211e-4	3.3417076273995436e-5
Signature#1 (normal)	418	5.005807376186863e-4	3.1770753311956226e-5
Signature#1 (normal)	419	4.78156625559751e-4	3.03475444688569e-5
Signature#1 (normal)	420	4.5729259178023493e-4	2.9023350346936334e-5
Signature#1 (normal)	421	4.3794847998262826e-4	2.779562231472265e-5
Signature#1 (normal)	422	4.1974207130466787e-4	2.664010178559523e-5
Signature#1 (normal)	423	4.032443123940108e-4	2.5593025481692626e-5
Signature#1 (normal)	424	3.857937340482702e-4	2.4485475833636023e-5
Signature#1 (normal)	425	3.704735164520411e-4	2.351313547501429e-5
Signature#1 (normal)	426	3.5339949661393705e-4	2.2429485163377526e-5
Signature#1 (normal)	427	3.3923054484111096e-4	2.153021310268076e-5
Signature#1 (normal)	428	3.268795997762339e-4	2.0746325910591803e-5
Signature#1 (normal)	429	3.1555710828672984e-4	2.0027712394416566e-5
Signature#1 (normal)	430	3.051613125264192e-4	1.9367914208506545e-5
Signature#1 (normal)	431	2.970104993699292e-4	1.8850600107851017e-5
Signature#1 (normal)	432	2.867001183888757e-4	1.8196223009244284e-5
Signature#1 (normal)	433	2.77467786958799e-4	1.7610267333533446e-5
Signature#1 (normal)	434	2.6899735066822545e-4	1.7072667458810642e-5
Signature#1 (normal)	435	2.5879019054925943e-4	1.6424841560239346e-5
Signature#1 (normal)	436	2.487553299058586e-4	1.5787951128661853e-5
Signature#1 (normal)	437	2.4335406910566606e-4	1.544514504053152e-5
Signature#1 (normal)	438	2.376023542534421e-4	1.5080096408097086e-5
Signature#1 (normal)	439	2.3459533807779426e-4	1.4889247735860835e-5
Signature#1 (normal)	440	2.2920326432228125e-4	1.4547024729156228e-5
Signature#1 (normal)	441	2.257555725462963e-4	1.4328207350302317e-5
Signature#1 (normal)	442	2.2422759654538933e-4	1.4231230089806162e-5
Signature#1 (normal)	443	2.232505156551297e-4	1.4169216924701293e-5
Signature#1 (normal)	444	2.1973064482374758e-4	1.3945818500691264e-5
Signature#1 (normal)	445	2.175629384932583e-4	1.3808238969752138e-5
Signature#1 (normal)	446	2.1418788250928935e-4	1.3594031624118316e-5
Signature#1 (normal)	447	2.0964486772230052e-4	1.3305696514028769e-5
Signature#1 (normal)	448	2.086184157171369e-4	1.3240549873353477e-5
Signature#1 (normal)	449	2.0875177437076954e-4	1.3249013852424532e-5
Signature#1 (normal)	450	2.091281876370528e-4	1.3272903970696608e-5
Signature#1 (normal)	451	2.0922319214927408e-4	1.3278933697161241e-5
Signature#1 (normal)	452	2.1380703152932035e-4	1.356985985396437e-5
Signature#1 (normal)	453	2.1276206357083267e-4	1.3503538046645248e-5
Signature#1 (normal)	454	2.1245134126189128e-4	1.34838171882821e-5
Signature#1 (normal)	455	2.103992306015069e-4	1.3353574259099372e-5
Signature#1 (normal)	456	2.069662989551525e-4	1.3135693673058497e-5
Signature#1 (normal)	457	2.0459780072118797e-4	1.2985370323684212e-5
Signature#1 (normal)	458	2.031623098333704e-4	1.2894262888956762e-5
Signature#1 (normal)	459	2.0456186875910515e-4	1.2983089801447622e-5
Signature#1 (normal)	460	2.0636884238113437e-4	1.3097774424471277e-5
Signature#1 (normal)	461	2.0945591226549686e-4	1.3293703928709533e-5
Signature#1 (normal)	462	2.1268856197226456e-4	1.3498873062596419e-5
Signature#1 (normal)	463	2.158211252439863e-4	1.3697689931606223e-5
Signature#1 (normal)	464	2.143953162644525e-4	1.3607196986203986e-5
Signature#1 (normal)	465	2.107400189235056e-4	1.3375203340876114e-5
Signature#1 (normal)	466	2.0659522578920679e-4	1.3112142479155131e-5
Signature#1 (normal)	467	2.0539592281735623e-4	1.3036025369563142e-5
Signature#1 (normal)	468	2.0638609101767335e-4	1.3098869157319078e-5
Signature#1 (normal)	469	2.0780951876136992e-4	1.318921097094441e-5
Signature#1 (normal)	470	2.1161965524791864e-4	1.34310319147044e-5
Signature#1 (normal)	471	2.1571244340445268e-4	1.3690792135399087e-5
Signature#1 (normal)	472	2.1607647265814016e-4	1.3713896267755954e-5
Signature#1 (normal)	473	2.1464813049565934e-4	1.3623242546829499e-5
Signature#1 (normal)	474	2.1518533666105874e-4	1.3657337835113578e-5
Signature#1 (normal)	475	2.1335781103905008e-4	1.354134882206381e-5
Signature#1 (normal)	476	2.1528002691497178e-4	1.3663347616297786e-5
Signature#1 (normal)	477	2.1519137948963223e-4	1.3657721360090644e-5
Signature#1 (normal)	478	2.1702693612526673e-4	1.377422008382957e-5
Signature#1 (normal)	479	2.1872543614959327e-4	1.3882020127294959e-5
Signature#1 (normal)	480	2.1902016662558765e-4	1.3900726019357202e-5
Signature#1 (normal)	481	2.1720634291623675e-4	1.3785606636427487e-5
Signature#1 (normal)	482	2.1543454674845234e-4	1.3673154648695135e-5
Signature#1 (normal)	483	2.1297589748182406e-4	1.3517109612479276e-5
Signature#1 (normal)	484	2.1313389150779153e-4	1.3527137144197045e-5
Signature#1 (normal)	485	2.1045805615171342e-4	1.3357307786787518e-5
Signature#1 (normal)	486	2.0800624868977835e-4	1.3201696984797593e-5
Signature#1 (normal)	487	2.097459320910131e-4	1.3312110846194784e-5
Signature#1 (normal)	488	2.100356769180396e-4	1.333050031013354e-5
Signature#1 (normal)	489	2.0725307854805078e-4	1.3153894940139242e-5
Signature#1 (normal)	490	2.0613407657326516e-4	1.3082874357394433e-5
Signature#1 (normal)	491	2.0205938389901074e-4	1.2824262616975478e-5
Signature#1 (normal)	492	2.0190273863580061e-4	1.2814320688249635e-5
Signature#1 (normal)	493	1.974083971534899e-4	1.2529074765257382e-5
Signature#1 (normal)	494	1.9469901757079093e-4	1.2357116429904994e-5
Signature#1 (normal)	495	1.947845436240475e-4	1.2362544579523147e-5
Signature#1 (normal)	496	1.9410018003086159e-4	1.2319109534462831e-5
Signature#1 (normal)	497	1.9395789059789518e-4	1.2310078738561297e-5
Signature#1 (normal)	498	1.923306350020481e-4	1.220680042154675e-5
Signature#1 (normal)	499	1.9334666367808715e-4	1.227128551655434e-5
Signature#1 (normal)	500	1.8996703602153342e-4	1.2056788016963327e-5
Signature#1 (normal)	501	1.896605309327997e-4	1.2037334816248208e-5
Signature#1 (normal)	502	1.866689658391694e-4	1.1847466790046236e-5
Signature#1 (normal)	503	1.8421769721077975e-4	1.1691890186630808e-5
Signature#1 (normal)	504	1.848836484797171e-4	1.173415664215573e-5
Signature#1 (normal)	505	1.8442549515499597e-4	1.1705078662990947e-5
Signature#1 (normal)	506	1.8255128917642923e-4	1.1586126950857359e-5
Signature#1 (normal)	507	1.8318355098421738e-4	1.1626255210724822e-5
Signature#1 (normal)	508	1.836215281441931e-4	1.1654052653295332e-5
Signature#1 (normal)	509	1.8250560842866903e-4	1.1583227694735161e-5
Signature#1 (normal)	510	1.8000026172588926e-4	1.1424218875431428e-5
Signature#1 (normal)	511	1.796828459118798e-4	1.1404073195091865e-5
Signature#1 (normal)	512	1.788842858001006e-4	1.1353390349329969e-5
Signature#1 (normal)	513	1.7778772797058247e-4	1.1283794246891738e-5
Signature#1 (normal)	514	1.7804537393533403e-4	1.1300146466968928e-5
Signature#1 (normal)	515	1.7704215523832673e-4	1.1236474393025004e-5
Signature#1 (normal)	516	1.7731796696743751e-4	1.1253979554026221e-5
Signature#1 (normal)	517	1.7613870748154725e-4	1.1179134560199184e-5
Signature#1 (normal)	518	1.743855339220874e-4	1.1067864508267876e-5
Signature#1 (normal)	519	1.7448561179999298e-4	1.1074216230042167e-5
Signature#1 (normal)	520	1.742167207081981e-4	1.1057150306599254e-5
Signature#1 (normal)	521	1.7277683306972367e-4	1.096576381982286e-5
Signature#1 (normal)	522	1.7275007608897567e-4	1.096406561337816e-5
Signature#1 (normal)	523	1.7164455316255245e-4	1.0893900516049027e-5
Signature#1 (normal)	524	1.7041108003397931e-4	1.0815614702113703e-5
Signature#1 (normal)	525	1.6919257766880486e-4	1.073827904945125e-5
Signature#1 (normal)	526	1.68175549583147e-4	1.0673730524123494e-5
Signature#1 (normal)	527	1.6868001098964552e-4	1.070574757491436e-5
Signature#1 (normal)	528	1.6697851802840376e-4	1.0597757576356286e-5
Signature#1 (normal)	529	1.6689292577980544e-4	1.059232522546606e-5
Signature#1 (normal)	530	1.6399802132067482e-4	1.0408592036150293e-5
Signature#1 (normal)	531	1.6404549382872371e-4	1.0411605011338862e-5
Signature#1 (normal)	532	1.636249230617568e-4	1.0384912314070705e-5
Signature#1 (normal)	533	1.626377033084574e-4	1.032225565773197e-5
Signature#1 (normal)	534	1.6167330686442404e-4	1.0261047546400982e-5
Signature#1 (normal)	535	1.5985397736306134e-4	1.0145578723018113e-5
Signature#1 (normal)	536	1.6032758770114153e-4	1.0175637724666315e-5
Signature#1 (normal)	537	1.5863754483172652e-4	1.0068374438135868e-5
Signature#1 (normal)	538	1.5480390190662476e-4	9.825061592661752e-6
Signature#1 (normal)	539	1.5509408382497473e-4	9.843478797820993e-6
Signature#1 (normal)	540	1.5468942923212454e-4	9.817796264954964e-6
Signature#1 (normal)	541	1.5248441713737319e-4	9.677849019590542e-6
Signature#1 (normal)	542	1.5058028756064455e-4	9.556998122802086e-6
Signature#1 (normal)	543	1.4979431162365548e-4	9.507113966807583e-6
Signature#1 (normal)	544	1.4788162770338042e-4	9.3857201447362808e-06
Signature#1 (normal)	545	1.4728577226914215e-4	9.347902516952942e-6
Signature#1 (normal)	546	1.447021188018813e-4	9.183923740337587e-6
Signature#1 (normal)	547	1.4389033669546972e-4	9.132401723792257e-6
Signature#1 (normal)	548	1.4321850597778918e-4	9.089762112647088e-6
Signature#1 (normal)	549	1.4125375924516875e-4	8.965063978916452e-6
Signature#1 (normal)	550	1.3029953424207376e-4	8.269823522896152e-6
Signature#1 (normal)	551	1.286060617801261e-4	8.162342567705833e-6
Signature#1 (normal)	552	1.2678500327903712e-4	8.046764008530808e-6
Signature#1 (normal)	553	1.2583335508871844e-4	7.986365000694004e-6
Signature#1 (normal)	554	1.2325038805535747e-4	7.8224297905215e-6
Signature#1 (normal)	555	1.2227468297308823e-4	7.760503944909735e-6
Signature#1 (normal)	556	1.1987782178028337e-4	7.608380461209867e-6
Signature#1 (normal)	557	1.1855247671891109e-4	7.52426373870395e-6
Signature#1 (normal)	558	1.151130057373629e-4	7.30596811550792e-6
Signature#1 (normal)	559	1.1404668393890392e-4	7.238291027150182e-6
Signature#1 (normal)	560	1.1316438514726483e-4	7.18229347241016e-6
Signature#1 (normal)	561	1.1048178079476511e-4	7.0120345017548195e-6
Signature#1 (normal)	562	1.077752106464283e-4	6.84025447499355e-6
Signature#1 (normal)	563	1.058826071497511e-4	6.720135113037438e-6
Signature#1 (normal)	564	1.0460251474676678e-4	6.638890476767186e-6
Signature#1 (normal)	565	1.0245444638150529e-4	6.502557324088177e-6
Signature#1 (normal)	566	9.934292135592428e-5	6.305075706073912e-6
Signature#1 (normal)	567	9.721511334047108e-5	6.170028433029094e-6
Signature#1 (normal)	568	9.582894512409802e-5	6.082051399272734e-6
Signature#1 (normal)	569	9.431085439004441e-5	5.985701534820852e-6
Signature#1 (normal)	570	9.0715688711564e-5	5.757524313240224e-6
Signature#1 (normal)	571	8.890147419008598e-5	5.642380126328356e-6
Signature#1 (normal)	572	8.732010401369674e-5	5.542014055496406e-6
Signature#1 (normal)	573	8.517366050264679e-5	5.405784028723854e-6
Signature#1 (normal)	574	8.255381734113635e-5	5.2395083721807796e-6
Signature#1 (normal)	575	7.962135940789806e-5	5.053391746843166e-6
Signature#1 (normal)	576	7.880151904080188e-5	5.001358290298066e-6
Signature#1 (normal)	577	7.673608998998316e-5	4.870270072303359e-6
Signature#1 (normal)	578	7.406588833314769e-5	4.700798273336299e-6
Signature#1 (normal)	579	7.220396767641509e-5	4.5826262834333485e-6
Signature#1 (normal)	580	6.959982720266256e-5	4.417347241784936e-6
Signature#1 (normal)	581	6.793820858559208e-5	4.3118879797433475e-6
Signature#1 (normal)	582	6.468339591429591e-5	4.105312211470079e-6
Signature#1 (normal)	583	6.383178160699987e-5	4.051262133149557e-6
Signature#1 (normal)	584	6.238648316836709e-5	3.959532234843051e-6
Signature#1 (normal)	585	6.028492318165344e-5	3.826150866183561e-6
Signature#1 (normal)	586	5.727836925400306e-5	3.6353315318063058e-6
Signature#1 (normal)	587	5.602412315810902e-5	3.5557273035359645e-6
Signature#1 (normal)	588	5.433195511197609e-5	3.4483291367351144e-6
Signature#1 (normal)	589	5.2501408094593245e-5	3.3321483623971514e-6
Signature#1 (normal)	590	5.0264113496642e-5	3.190152217887439e-6
Signature#1 (normal)	591	4.885543158217381e-5	3.1007462894602158e-6
Signature#1 (normal)	592	4.692702078829331e-5	2.978354317471951e-6
Signature#1 (normal)	593	4.501800191202766e-5	2.857193107645487e-6
Signature#1 (normal)	594	4.339645673837231e-5	2.7542772185094558e-6
Signature#1 (normal)	595	4.207694611280464e-5	2.6705307947520376e-6
Signature#1 (normal)	596	4.089248602212633e-5	2.5953557300305837e-6
Signature#1 (normal)	597	3.907025626761457e-5	2.479702833988867e-6
Signature#1 (normal)	598	3.772010729212988e-5	2.3940118618620297e-6
Signature#1 (normal)	599	3.575759298675323e-5	2.269455415355689e-6
Signature#1 (normal)	600	3.498578019279264e-5	2.220470162753715e-6
Signature#1 (normal)	601	3.3351294305298996e-5	2.116732955104725e-6
Signature#1 (normal)	602	3.140125462971753e-5	1.9929682457870064e-6
Signature#1 (normal)	603	3.026310865642202e-5	1.9207326357581754e-6
Signature#1 (normal)	604	3.0160078013692073e-5	1.9141935085250397e-6
Signature#1 (normal)	605	2.8258969463768675e-5	1.7935343496325215e-6
Signature#1 (normal)	606	2.683023320986641e-5	1.7028556165943469e-06
Signature#1 (normal)	607	2.5723721839572142e-5	1.6326277849168272e-6
Signature#1 (normal)	608	2.4495324256627284e-5	1.554664104647386e-6
Signature#1 (normal)	609	2.3345295912351532e-5	1.4816743467882362e-6
Signature#1 (normal)	610	2.2354130510577748e-5	1.4187672688593045e-6
Signature#1 (normal)	611	2.1530868853732964e-5	1.3665166706136888e-6
Signature#1 (normal)	612	2.0984300824612434e-5	1.3318272055256053e-6
Signature#1 (normal)	613	1.9577708153555817e-5	1.2425538767612323e-6
Signature#1 (normal)	614	1.8453372760839256e-5	1.171194793765295e-6
Signature#1 (normal)	615	1.807382058115092e-5	1.1471054555952774e-6
Signature#1 (normal)	616	1.740369040176391e-5	1.1045737738580156e-6
Signature#1 (normal)	617	1.6640678727689577e-5	1.0561471088878904e-6
Signature#1 (normal)	618	1.562243215610437e-5	9.915212489507436e-7
Signature#1 (normal)	619	1.5348382187987075e-5	9.74127903026921e-7
Signature#1 (normal)	620	1.4578594522407616e-5	9.252711808484872e-7
Signature#1 (normal)	621	1.3851902928652196e-5	8.791496711217935e-7
Signature#1 (normal)	622	1.3277475433394305e-5	8.42692027277445e-7
Signature#1 (normal)	623	1.2864126331643579e-5	8.164576731432583e-7
Signature#1 (normal)	624	1.2124630457599803e-5	7.695235040395503e-7
Signature#1 (normal)	625	1.1831342675867524e-5	7.509091765942842e-7
Signature#1 (normal)	626	1.1145682033688774e-5	7.073918107004085e-7
Signature#1 (normal)	627	1.0775612836606943e-05	6.8390433648242e-7
Signature#1 (normal)	628	1.0409580741680675e-5	6.606730882176907e-7
Signature#1 (normal)	629	1.0110263985411792e-5	6.416761150804675e-7
Signature#1 (normal)	630	9.606609502744715e-6	6.097102779621689e-7
Signature#1 (normal)	631	9.284837633567538e-6	5.892881284264384e-7
Signature#1 (normal)	632	8.812465956792081e-6	5.593077418742493e-7
Signature#1 (normal)	633	8.70992124219683e-6	5.527994554260951e-7
Signature#1 (normal)	634	8.281037068603694e-6	5.255791246090328e-7
Signature#1 (normal)	635	8.05779799303517e-6	5.114106337613499e-7
Signature#1 (normal)	636	7.506158498612603e-6	4.7639929397667376e-7
Signature#1 (normal)	637	7.3627189141691665e-6	4.6729550050231647e-7
Signature#1 (normal)	638	7.066851511214116e-6	4.485174501980829e-7
Signature#1 (normal)	639	7.126650786631127e-6	4.523127780737527e-7
Signature#1 (normal)	640	6.8249670741501955e-6	4.3316557945587886e-7
Signature#1 (normal)	641	6.630066968505248e-6	4.2079570041024e-7
Signature#1 (normal)	642	6.419849800541179e-6	4.0745368126444535e-7
Signature#1 (normal)	643	6.267620901823512e-6	3.977920494343491e-7
Signature#1 (normal)	644	5.916449499408915e-6	3.75503976486511e-7
Signature#1 (normal)	645	5.832654385855478e-6	3.7018568578655694e-7
Signature#1 (normal)	646	5.832869058644403e-6	3.701993105941198e-7
Signature#1 (normal)	647	5.240250848088423e-6	3.325871422447875e-7
Signature#1 (normal)	648	5.143383352442219e-6	3.2643917633870257e-7
Signature#1 (normal)	649	5.117512335137948e-6	3.2479720003611167e-7
Signature#1 (normal)	650	5.052809252610053e-6	3.206906383587768e-7
Signature#1 (normal)	651	4.909319318436754e-6	3.115836492983201e-7
Signature#1 (normal)	652	4.666204856834806e-6	2.961537116166026e-7
Signature#1 (normal)	653	4.490981551956994e-6	2.850326756369496e-7
Signature#1 (normal)	654	4.506165329134739e-6	2.8599635642369473e-7
Signature#1 (normal)	655	4.449531742287507e-6	2.824019478065073e-7
Signature#1 (normal)	656	4.254067691511653e-6	2.6999627640952714e-7
Signature#1 (normal)	657	4.204374821588004e-6	2.6684237975897326e-7
Signature#1 (normal)	658	4.108890456912345e-6	2.6078219811936316e-7
Signature#1 (normal)	659	3.913465064965443e-6	2.483789803128345e-7
Signature#1 (normal)	660	3.807250355408985e-6	2.4163776739387105e-7
Signature#1 (normal)	661	3.718893026936216e-6	2.3602992299385307e-7
Signature#1 (normal)	662	3.609956577194896e-6	2.2911596723943052e-7
Signature#1 (normal)	663	3.4771985250439267e-6	2.2069010701730355e-7
Signature#1 (normal)	664	3.4826974559221155e-6	2.210391120094683e-7
Signature#1 (normal)	665	3.353975593209102e-6	2.1286941981243081e-7
Signature#1 (normal)	666	3.48719572119695e-6	2.2132460696690185e-7
Signature#1 (normal)	667	3.4793706897305053e-6	2.208279695102523e-7
Signature#1 (normal)	668	3.437827908179943e-6	2.1819134095995283e-7
Signature#1 (normal)	669	3.276833486837403e-6	2.079733807775312e-7
Signature#1 (normal)	670	3.3787873445985546e-6	2.1444416684800765e-7
Signature#1 (normal)	671	3.376964184148981e-6	2.1432845488280685e-7
Signature#1 (normal)	672	3.383509166080423e-6	2.1474385042392225e-7
Signature#1 (normal)	673	3.067191800834264e-6	1.9466788620018715e-7
Signature#1 (normal)	674	3.3073078357540074e-6	2.099075203658376e-7
Signature#1 (normal)	675	3.3488021453351287e-6	2.125410725073424e-7
Signature#1 (normal)	676	3.297075898964484e-6	2.0925812194673362e-7
Signature#1 (normal)	677	3.260946719315699e-6	2.0696508274701263e-7
Signature#1 (normal)	678	3.313139567856689e-6	2.1027764751634902e-7
Signature#1 (normal)	679	3.4015498056019923e-6	2.1588884995098418e-7
Signature#1 (normal)	680	3.3967961650455054e-6	2.1558714688871233e-7
Signature#1 (normal)	681	3.4286338882919856e-6	2.1760781683316545e-7
Signature#1 (normal)	682	3.4963235177977788e-6	2.2190392804798498e-7
Signature#1 (normal)	683	3.365876767915094e-6	2.1362476107367327e-7
Signature#1 (normal)	684	3.298059515556688e-6	2.0932054991839932e-7
Signature#1 (normal)	685	3.3357073526234214e-6	2.1170997494874685e-7
Signature#1 (normal)	686	3.406855537396781e-6	2.1622559302422652e-7
Signature#1 (normal)	687	3.2020247930048514e-6	2.0322543828048267e-7
Signature#1 (normal)	688	2.961118959293584e-6	1.8793567733070754e-7
Signature#1 (normal)	689	3.1811291698776555e-6	2.0189923925246605e-7
Signature#1 (normal)	690	3.2494379502782647e-6	2.0623464660647713e-7
Signature#1 (normal)	691	3.19865980090781e-6	2.0301186966751455e-7
Signature#1 (normal)	692	3.3545680301137035e-6	2.1290702047369185e-7
Signature#1 (normal)	693	3.3483675688392988e-6	2.1251349089741097e-7
Signature#1 (normal)	694	3.413896214099082e-6	2.1667244921713987e-7
Signature#1 (normal)	695	3.141642430404945e-6	1.9939310314972892e-7
Signature#1 (normal)	696	3.4173046142878005e-6	2.1688877284577036e-7
Signature#1 (normal)	697	3.470816763063319e-6	2.202850706858098e-7
Signature#1 (normal)	698	3.530467866238104e-6	2.2407099439667334e-7
Signature#1 (normal)	699	3.326690947701105e-6	2.1113772365136306e-7
Signature#2 (cancer)	29	1.139113770741138e-5	7.607058943376099e-7
Signature#2 (cancer)	30	1.2174894769452694e-5	8.130455843788993e-7
Signature#2 (cancer)	31	1.411380938601902e-5	9.42527275788855e-7
Signature#2 (cancer)	32	1.5342667814880177e-5	1.0245910585427877e-6
Signature#2 (cancer)	33	1.6810172417400188e-5	1.1225917525716399e-6
Signature#2 (cancer)	34	1.8090534467405437e-5	1.208094972999875e-6
Signature#2 (cancer)	35	1.893570858432305e-5	1.2645361247965482e-6
Signature#2 (cancer)	36	2.0833470324992882e-5	1.3912696064958059e-6
Signature#2 (cancer)	37	2.2877509455661408e-5	1.5277715657289564e-6
Signature#2 (cancer)	38	2.6087306667031283e-5	1.7421234347901868e-6
Signature#2 (cancer)	39	2.8013217031865625e-5	1.8707366957414767e-6
Signature#2 (cancer)	40	2.904244871387895e-5	1.93946930413029e-6
Signature#2 (cancer)	41	3.2379989718438616e-5	2.162351967826835e-6
Signature#2 (cancer)	42	3.486438744001635e-5	2.328261294816491e-6
Signature#2 (cancer)	43	3.6210953434190865e-5	2.4181856478700643e-6
Signature#2 (cancer)	44	3.987522866975191e-5	2.6628877875301827e-6
Signature#2 (cancer)	45	4.3998018616984095e-5	2.9382097698054786e-6
Signature#2 (cancer)	46	4.964177590287517e-5	3.315102714466737e-6
Signature#2 (cancer)	47	5.813937953614931e-5	3.882576950808429e-6
Signature#2 (cancer)	48	7.060087712036302e-5	4.714762015028803e-6
Signature#2 (cancer)	49	7.587476376985941e-5	5.066954812920281e-6
Signature#2 (cancer)	50	7.66936314643462e-5	5.121639208621464e-6
Signature#2 (cancer)	51	7.706204049727082e-5	5.146241748777803e-6
Signature#2 (cancer)	52	8.236640548277418e-5	5.500469905247645e-6
Signature#2 (cancer)	53	9.078160834380872e-5	6.0624413766548165e-6
Signature#2 (cancer)	54	1.0139994099803719e-4	6.7715389616005e-6
Signature#2 (cancer)	55	1.1534787482086987e-4	7.702988984011905e-6
Signature#2 (cancer)	56	1.3109442885188952e-4	8.754551766815309e-6
Signature#2 (cancer)	57	1.4994338074838517e-4	1.0013294236447758e-5
Signature#2 (cancer)	58	1.6987194862524882e-4	1.1344134003205557e-5
Signature#2 (cancer)	59	1.7999743094730908e-4	1.2020318795563133e-5
Signature#2 (cancer)	60	0.00018202876718951654	1.215597244952813e-5
Signature#2 (cancer)	61	1.7898014951584336e-4	1.1952384230904794e-5
Signature#2 (cancer)	62	1.8820076731580675e-4	1.2568141716243841e-5
Signature#2 (cancer)	63	2.030477662554279e-4	1.3559631758476037e-5
Signature#2 (cancer)	64	0.00022187209102329716	1.4816729616096242e-5
Signature#2 (cancer)	65	2.3452874210926427e-4	1.5661947129128806e-5
Signature#2 (cancer)	66	2.528652800933842e-4	1.688647034046617e-5
Signature#2 (cancer)	67	2.8419531382390463e-4	1.897870572035247e-5
Signature#2 (cancer)	68	3.3898220205247305e-4	2.2637401618723694e-5
Signature#2 (cancer)	69	3.931840147866966e-4	2.6257025881880548e-5
Signature#2 (cancer)	70	3.904590406486771e-4	2.6075050741033967e-5
Signature#2 (cancer)	71	3.763693082949448e-4	2.513413134154765e-5
Signature#2 (cancer)	72	3.782212433906064e-4	2.5257804496888743e-5
Signature#2 (cancer)	73	4.0683031567316616e-4	2.716833270538492e-5
Signature#2 (cancer)	74	4.751845162268787e-4	3.1733060531483745e-5
Signature#2 (cancer)	75	5.359265072904942e-4	3.57894411865812e-5
Signature#2 (cancer)	76	5.880021236370948e-4	3.9267076987643374e-5
Signature#2 (cancer)	77	7.007265771522526e-4	4.679487257992869e-5
Signature#2 (cancer)	78	9.388432888932009e-4	6.269642612218606e-5
Signature#2 (cancer)	79	0.0012353265327748153	8.249572598020982e-5
Signature#2 (cancer)	80	0.0012991049637492615	8.675488161681487e-5
Signature#2 (cancer)	81	0.0011024378328138228	7.362135188802254e-5
Signature#2 (cancer)	82	9.528583563372905e-4	6.36323593615254e-5
Signature#2 (cancer)	83	9.83545369879405e-4	6.568165353044029e-5
Signature#2 (cancer)	84	0.0011081036642736745	7.399971895710191e-5
Signature#2 (cancer)	85	0.0012497697827366016	8.346025346302427e-5
Signature#2 (cancer)	86	0.0013415178364146205	8.958723454424349e-5
Signature#2 (cancer)	87	0.0015109387083281163	1.009012454182022e-4
Signature#2 (cancer)	88	0.0019628293917309	1.3107873210042284e-4
Signature#2 (cancer)	89	0.0027406023924712204	1.8301880352409323e-4
Signature#2 (cancer)	90	0.0035206092506660626	2.3510805306995057e-4
Signature#2 (cancer)	91	0.003801234583213671	2.5384835364857726e-4
Signature#2 (cancer)	92	0.0033186258316413014	2.2161949895383007e-4
Signature#2 (cancer)	93	0.0029682065644506934	1.9821832438388993e-4
Signature#2 (cancer)	94	0.0030297812211966596	2.0233031087124457e-4
Signature#2 (cancer)	95	0.0033938798575123465	2.2664500057826336e-4
Signature#2 (cancer)	96	0.0040565865913384435	2.70900888935292e-4
Signature#2 (cancer)	97	0.0048952502522837315	3.269072692139498e-4
Signature#2 (cancer)	98	0.006020633958275509	4.0206095803139394e-4
Signature#2 (cancer)	99	0.007166257341987736	4.7856626268712453e-4
Signature#2 (cancer)	100	0.008156118523718428	5.446696893034678e-4
Signature#2 (cancer)	101	0.0088525870695643	5.911802084152675e-4
Signature#2 (cancer)	102	0.009134521170476825	6.100079092022919e-4
Signature#2 (cancer)	103	0.0089260681245379	5.960873101531558e-4
Signature#2 (cancer)	104	0.008958001980739453	5.982198691007705e-4
Signature#2 (cancer)	105	0.009738847265504327	6.503651091938563e-4
Signature#2 (cancer)	106	0.010897599930745313	7.277471938608449e-4
Signature#2 (cancer)	107	0.012241975662962054	8.175252801213889e-4
Signature#2 (cancer)	108	0.014003199451469562	9.351406888345664e-4
Signature#2 (cancer)	109	0.01660458065444414	0.0011088622314364355
Signature#2 (cancer)	110	0.019121405237249728	0.0012769370404968458
Signature#2 (cancer)	111	0.01958375882336047	0.001307813245074176
Signature#2 (cancer)	112	0.01798556535648675	0.001201085083079286
Signature#2 (cancer)	113	0.01676365020423522	0.0011194849758227998
Signature#2 (cancer)	114	0.017230686470262022	0.0011506738921155826
Signature#2 (cancer)	115	0.01888302222919028	0.0012610177035527609
Signature#2 (cancer)	116	0.021091806106557417	0.0014085213996706523
Signature#2 (cancer)	117	0.02326050553410559	0.001553348236107642
Signature#2 (cancer)	118	0.02638079838732173	0.0017617229592010776
Signature#2 (cancer)	119	0.03253397862016474	0.002172635423984987
Signature#2 (cancer)	120	0.04197305987474828	0.0028029820084900276
Signature#2 (cancer)	121	0.04975926770855997	0.003322948876230074
Signature#2 (cancer)	122	0.0490544926038019	0.0032758836409443087
Signature#2 (cancer)	123	0.04080854010253046	0.0027252147935240964
Signature#2 (cancer)	124	0.03506961550741217	0.0023419665281796116
Signature#2 (cancer)	125	0.03524979016707497	0.002353998682397762
Signature#2 (cancer)	126	0.038959483566890496	0.002601733869866257
Signature#2 (cancer)	127	0.043811272047326794	0.0029257387401388623
Signature#2 (cancer)	128	0.04964120691575386	0.00331506471722115
Signature#2 (cancer)	129	0.05926566626651935	0.003957790944047163
Signature#2 (cancer)	130	0.0746970673697795	0.004988307656131185
Signature#2 (cancer)	131	0.09657440909705794	0.006449287518884576
Signature#2 (cancer)	132	0.11705346092080404	0.007816888879952594
Signature#2 (cancer)	133	0.12219089712550586	0.00815996944864394
Signature#2 (cancer)	134	0.11235883092442837	0.007503379132137538
Signature#2 (cancer)	135	0.10507484438169398	0.007016950854325676
Signature#2 (cancer)	136	0.11202360091631097	0.007480992303913362
Signature#2 (cancer)	137	0.13135920717939395	0.008772233796442114
Signature#2 (cancer)	138	0.15669600470875514	0.010464237854270647
Signature#2 (cancer)	139	0.18197772908469337	0.012152564099267424
Signature#2 (cancer)	140	0.20022302750767698	0.01337099428691076
Signature#2 (cancer)	141	0.20735891380541138	0.013847532356016688
Signature#2 (cancer)	142	0.20847352338351496	0.013921966543165253
Signature#2 (cancer)	143	0.2110502452229434	0.01409404132109076
Signature#2 (cancer)	144	0.21325329991671688	0.014241162419452273
Signature#2 (cancer)	145	0.21276748771077536	0.014208719636466652
Signature#2 (cancer)	146	0.2160122961428083	0.014425409572419043
Signature#2 (cancer)	147	0.22494344402974387	0.015021836111655104
Signature#2 (cancer)	148	0.23602355938167494	0.01576177177696364
Signature#2 (cancer)	149	0.24666489773131553	0.016472405693797574
Signature#2 (cancer)	150	0.25767291624003164	0.017207526695724326
Signature#2 (cancer)	151	0.2660056459477865	0.017763990568554783
Signature#2 (cancer)	152	0.26374917415256316	0.017613302249343602
Signature#2 (cancer)	153	0.257941833911613	0.0172254851528265
Signature#2 (cancer)	154	0.26218591109140194	0.017508906757376905
Signature#2 (cancer)	155	0.2782300938346576	0.01858034533499005
Signature#2 (cancer)	156	0.3024336852099699	0.020196673316993097
Signature#2 (cancer)	157	0.32931079870856234	0.021991540448470032
Signature#2 (cancer)	158	0.3534206968992354	0.023601611552569828
Signature#2 (cancer)	159	0.36988526965604485	0.024701123986319663
Signature#2 (cancer)	160	0.38349880098404887	0.025610242442259717
Signature#2 (cancer)	161	0.40566065948188423	0.02709022247777546
Signature#2 (cancer)	162	0.4486078279855035	0.029958255949494236
Signature#2 (cancer)	163	0.5088893270099909	0.033983884715056346
Signature#2 (cancer)	164	0.5522864375387764	0.0368819655410821
Signature#2 (cancer)	165	0.5484886479909128	0.03662834724862357
Signature#2 (cancer)	166	0.5131853114496774	0.03427077271247963
Signature#2 (cancer)	167	0.46804083333353036	0.0312560018018089
Signature#2 (cancer)	168	0.42149121247141114	0.02814739475319461
Signature#2 (cancer)	169	0.3757064162387072	0.02508986307726695
Signature#2 (cancer)	170	0.33368161429080523	0.02228342570715772
Signature#2 (cancer)	171	0.2993729237932225	0.019992274133111228
Signature#2 (cancer)	172	0.27455710508276976	0.018335061302335535
Signature#2 (cancer)	173	0.25551570331528195	0.017063466933710327
Signature#2 (cancer)	174	0.23618104100959747	0.015772288479130505
Signature#2 (cancer)	175	0.21348920555046993	0.01425691631609656
Signature#2 (cancer)	176	0.1869608741888842	0.012485341030814062
Signature#2 (cancer)	177	0.15957431875491052	0.010656453111157635
Signature#2 (cancer)	178	0.13425348600579776	0.008965515189368252
Signature#2 (cancer)	179	0.11235242314739874	0.00750295121757086
Signature#2 (cancer)	180	0.09474910011351514	0.006327392468676817
Signature#2 (cancer)	181	0.08059221092210862	0.005381988301858555
Signature#2 (cancer)	182	0.06971141849012526	0.004655363521202229
Signature#2 (cancer)	183	0.061198665269267906	0.00408687758779679
Signature#2 (cancer)	184	0.05462928957491162	0.003648171381167083
Signature#2 (cancer)	185	0.048757980526566685	0.003256082415580457
Signature#2 (cancer)	186	0.0432299653423809	0.00288691878657245
Signature#2 (cancer)	187	0.037865566135562675	0.0025286815146666254
Signature#2 (cancer)	188	0.032609363736701646	0.002177669679909893
Signature#2 (cancer)	189	0.02677031489615873	0.0017877350671945862
Signature#2 (cancer)	190	0.022846264425590547	0.001525685006936133
Signature#2 (cancer)	191	0.01945966000012098	0.0012995258633618804
Signature#2 (cancer)	192	0.01681373972945595	0.0011228299794614784
Signature#2 (cancer)	193	0.014757547434288774	9.855164258023416e-4
Signature#2 (cancer)	194	0.013232225571184838	8.836546660880109e-4
Signature#2 (cancer)	195	0.01199240997879685	8.008591584533706e-4
Signature#2 (cancer)	196	0.011011469208536205	7.35351441392954e-4
Signature#2 (cancer)	197	0.010112878973445361	6.753431344103179e-4
Signature#2 (cancer)	198	0.009263325404952427	6.186095206390041e-4
Signature#2 (cancer)	199	0.008437158034945944	5.634376489422523e-4
Signature#2 (cancer)	200	0.007602030495859702	5.076674126564394e-4
Signature#2 (cancer)	201	0.0068021746681865905	4.5425263896483985e-4
Signature#2 (cancer)	202	0.006117578745029136	4.0853497955611e-4
Signature#2 (cancer)	203	0.0055589093455531485	3.712267566126782e-4
Signature#2 (cancer)	204	0.005062899367050551	3.3810296125624914e-4
Signature#2 (cancer)	205	0.0046867285019188375	3.1298208204875853e-4
Signature#2 (cancer)	206	0.0043891175276354315	2.931074717883938e-4
Signature#2 (cancer)	207	0.004076407819486866	2.7222456050110105e-4
Signature#2 (cancer)	208	0.0037950662654659276	2.534364302929494e-4
Signature#2 (cancer)	209	0.0035348985521065426	2.3606229979323157e-4
Signature#2 (cancer)	210	0.0032359747873627023	2.1610002072691142e-4
Signature#2 (cancer)	211	0.0029172816530977815	1.9481753323994863e-4
Signature#2 (cancer)	212	0.002617422617936754	1.7479279634567238e-4
Signature#2 (cancer)	213	0.002340562427856237	1.5630393387106175e-4
Signature#2 (cancer)	214	0.0021297828786470065	1.4222796976565342e-4
Signature#2 (cancer)	215	0.0019561832552065016	1.3063489976702976e-4
Signature#2 (cancer)	216	0.0018144556431924322	1.2117025869089297e-4
Signature#2 (cancer)	217	0.001697802596193231	1.1338010965362878e-4
Signature#2 (cancer)	218	0.0016358404156960825	1.0924224413563714e-4
Signature#2 (cancer)	219	0.0015642731963638765	1.0446294930260739e-4
Signature#2 (cancer)	220	0.001482982735522434	9.903433152062127e-5
Signature#2 (cancer)	221	0.001376040285146185	9.189266100045976e-5
Signature#2 (cancer)	222	0.0012599706923089678	8.4141475325021e-5
Signature#2 (cancer)	223	0.001149673967694947	7.677580468744913e-5
Signature#2 (cancer)	224	0.0010466450463468798	6.989548160034185e-5
Signature#2 (cancer)	225	9.843091701483232e-4	6.57326604958187e-5
Signature#2 (cancer)	226	9.548506558397716e-4	6.376540612241542e-5
Signature#2 (cancer)	227	9.597291485240572e-4	6.409119431282633e-5
Signature#2 (cancer)	228	9.957806946883888e-4	6.649873466319435e-5
Signature#2 (cancer)	229	0.001042975108619052	6.965040131660564e-5
Signature#2 (cancer)	230	0.001067142353606621	7.126430206858968e-5
Signature#2 (cancer)	231	0.0010619153312585532	7.0915238892273e-5
Signature#2 (cancer)	232	0.0010359114176097224	6.91786844851007e-5
Signature#2 (cancer)	233	9.982617556265254e-4	6.666442115811077e-5
Signature#2 (cancer)	234	9.823572616169212e-4	6.56023110642532e-5
Signature#2 (cancer)	235	9.550866895783761e-4	6.3781168573966e-5
Signature#2 (cancer)	236	9.679495058795282e-4	6.464015390356148e-5
Signature#2 (cancer)	237	9.859698715520254e-4	6.584356296921335e-5
Signature#2 (cancer)	238	0.0010281129483015099	6.865789878994503e-5
Signature#2 (cancer)	239	0.0010777739701755057	7.197428676002448e-5
Signature#2 (cancer)	240	0.0011335189242469969	7.569696277632552e-5
Signature#2 (cancer)	241	0.0011429431516368695	7.632631741228867e-5
Signature#2 (cancer)	242	0.0011334205885837286	7.569039587136895e-5
Signature#2 (cancer)	243	0.001118130512219435	7.466931689629672e-5
Signature#2 (cancer)	244	0.0011199703787047185	7.479218410377843e-5
Signature#2 (cancer)	245	0.0011175864900644635	7.463298682369406e-5
Signature#2 (cancer)	246	0.001121468433437016	7.489222495080968e-5
Signature#2 (cancer)	247	0.0011257316884743453	7.517692726231373e-5
Signature#2 (cancer)	248	0.0011251248030926457	7.513639915187347e-5
Signature#2 (cancer)	249	0.0011521793927894036	7.694311823295516e-5
Signature#2 (cancer)	250	0.0011923807217141165	7.962778315921069e-5
Signature#2 (cancer)	251	0.0012245344562977606	8.177502569555814e-5
Signature#2 (cancer)	252	0.0012355632850656949	8.251153641704202e-5
Signature#2 (cancer)	253	0.0012189066363218473	8.139919705245757e-5
Signature#2 (cancer)	254	0.0012016749997663435	8.024845971317261e-5
Signature#2 (cancer)	255	0.0011743249921157615	7.842201247283769e-5
Signature#2 (cancer)	256	0.0011548902125390415	7.712414813664026e-5
Signature#2 (cancer)	257	0.0011443471146676046	7.64200747682565e-5
Signature#2 (cancer)	258	0.0011500587354491992	7.680149967122764e-5
Signature#2 (cancer)	259	0.001174308652633254	7.84209213139936e-5
Signature#2 (cancer)	260	0.0012210865724309062	8.154477428012655e-5
Signature#2 (cancer)	261	0.0012637358616720766	8.439291522516658e-5
Signature#2 (cancer)	262	0.001306652560375123	8.725891390830758e-5
Signature#2 (cancer)	263	0.0013094231778401678	8.74439371334454e-5
Signature#2 (cancer)	264	0.001283360550363311	8.570346178736378e-5
Signature#2 (cancer)	265	0.001255447977531526	8.383944616182605e-5
Signature#2 (cancer)	266	0.0012249168191990113	8.1800560082046e-5
Signature#2 (cancer)	267	0.001239720951840211	8.278918749135115e-5
Signature#2 (cancer)	268	0.0012815799402571292	8.558455175062457e-5
Signature#2 (cancer)	269	0.0013454143470796015	8.984744548246012e-5
Signature#2 (cancer)	270	0.0014296606337383863	9.547345479632323e-5
Signature#2 (cancer)	271	0.0015079232878793625	1.0069987412692366e-4
Signature#2 (cancer)	272	0.00156299815407775	1.0437780133868144e-4
Signature#2 (cancer)	273	0.0015788438847182866	1.0543598718525406e-4
Signature#2 (cancer)	274	0.0015879080155962177	1.0604129439538492e-4
Signature#2 (cancer)	275	0.0015989309173999424	1.0677740931122361e-4
Signature#2 (cancer)	276	0.0016322632908456476	1.0900336194244437e-4
Signature#2 (cancer)	277	0.0017146216564467732	1.1450329494035958e-4
Signature#2 (cancer)	278	0.001820883011092459	1.2159948154573086e-4
Signature#2 (cancer)	279	0.0019298882527070285	1.2887890630028788e-4
Signature#2 (cancer)	280	0.002050742326078901	1.3694960198759208e-4
Signature#2 (cancer)	281	0.002136148673525848	1.4265308074322752e-4
Signature#2 (cancer)	282	0.0021806524899612278	1.4562506794525088e-4
Signature#2 (cancer)	283	0.0021946618196381574	1.46560618013619e-4
Signature#2 (cancer)	284	0.002219305786251025	1.4820635447504994e-4
Signature#2 (cancer)	285	0.0022897358743256355	1.52909711111869e-4
Signature#2 (cancer)	286	0.002383937072891108	1.5920051444012645e-4
Signature#2 (cancer)	287	0.002519251816734873	1.6823690096065492e-4
Signature#2 (cancer)	288	0.002667974598306668	1.7816868297136146e-4
Signature#2 (cancer)	289	0.0027973983987980137	1.86811669337621e-4
Signature#2 (cancer)	290	0.002894903067173569	1.9332308003810445e-4
Signature#2 (cancer)	291	0.0029823230006529324	1.991610270797846e-4
Signature#2 (cancer)	292	0.0030366862568920556	2.0279143262124166e-4
Signature#2 (cancer)	293	0.0030990725277984907	2.069576191096546e-4
Signature#2 (cancer)	294	0.003172379442876275	2.1185309169788384e-4
Signature#2 (cancer)	295	0.0032970470437280693	2.2017845666464972e-4
Signature#2 (cancer)	296	0.0034499123095333	2.3038687585195055e-4
Signature#2 (cancer)	297	0.0036310460117775964	2.4248307541512327e-4
Signature#2 (cancer)	298	0.003769134162649868	2.517046714492379e-4
Signature#2 (cancer)	299	0.003792287987016841	2.5325089546345155e-4
Signature#2 (cancer)	300	0.003770816697162976	2.5181703194863866e-4
Signature#2 (cancer)	301	0.0037558585277423268	2.5081811788587693e-4
Signature#2 (cancer)	302	0.00374352857118012	2.4999471719713845e-4
Signature#2 (cancer)	303	0.003796117996653303	2.535066654296008e-4
Signature#2 (cancer)	304	0.003853958349177664	2.5736927320645347e-4
Signature#2 (cancer)	305	0.0038948981942830085	2.601032566139793e-4
Signature#2 (cancer)	306	0.003891156342847638	2.5985337389675345e-4
Signature#2 (cancer)	307	0.003861898055734213	2.578994907959527e-4
Signature#2 (cancer)	308	0.003767460340860114	2.515928927898764e-4
Signature#2 (cancer)	309	0.003658461362158237	2.443138862757729e-4
Signature#2 (cancer)	310	0.00354809899913402	2.3694383227221828e-4
Signature#2 (cancer)	311	0.0034348072517351273	2.2937815250960133e-4
Signature#2 (cancer)	312	0.0032941830758239643	2.1998719945033046e-4
Signature#2 (cancer)	313	0.003169051575688878	2.116308550565536e-4
Signature#2 (cancer)	314	0.003018342449513486	2.015664239560938e-4
Signature#2 (cancer)	315	0.0028741523351274293	1.9193733573540423e-4
Signature#2 (cancer)	316	0.0026961007575566224	1.8004696200512276e-4
Signature#2 (cancer)	317	0.002535006371462606	1.6928899803400111e-4
Signature#2 (cancer)	318	0.002400037429159259	1.6027570431393067e-4
Signature#2 (cancer)	319	0.0022605701211297607	1.509620074725334e-4
Signature#2 (cancer)	320	0.002124342514448078	1.418646595134408e-4
Signature#2 (cancer)	321	0.001971226586938264	1.3163950101167823e-4
Signature#2 (cancer)	322	0.0018369448496329938	1.2267209918634934e-4
Signature#2 (cancer)	323	0.001716351086049417	1.1461878711738042e-4
Signature#2 (cancer)	324	0.0015683849055720546	1.0473753130756623e-4
Signature#2 (cancer)	325	0.001369372530730559	9.144738501343855e-5
Signature#2 (cancer)	326	0.001244345799719581	8.309803715436264e-5
Signature#2 (cancer)	327	0.0011324914598549037	7.562834818844474e-5
Signature#2 (cancer)	328	0.0010284466275677657	6.868018205884922e-5
Signature#2 (cancer)	329	9.224277661091704e-4	6.160018927024099e-5
Signature#2 (cancer)	330	8.63443887954146e-4	5.766121627773426e-5
Signature#2 (cancer)	331	7.962960473151225e-4	5.317704977231893e-5
Signature#2 (cancer)	332	7.286324664722657e-4	4.8658441877195215e-5
Signature#2 (cancer)	333	6.557554872112628e-4	4.379168061863408e-5
Signature#2 (cancer)	334	5.953195616452331e-4	3.9755739171107204e-5
Signature#2 (cancer)	335	5.335097455467087e-4	3.5628048624141096e-5
Signature#2 (cancer)	336	4.662800368791575e-4	3.113841493068376e-5
Signature#2 (cancer)	337	4.1725592202112113e-4	2.7864559930850993e-5
Signature#2 (cancer)	338	3.7734936567800586e-4	2.5199580065567425e-5
Signature#2 (cancer)	339	3.402641525763259e-4	2.272301091823287e-5
Signature#2 (cancer)	340	3.001060056736658e-4	2.004122970908697e-5
Signature#2 (cancer)	341	2.900629578849138e-4	1.9370549936245026e-5
Signature#2 (cancer)	342	2.6047334581378684e-4	1.7394540788447206e-5
Signature#2 (cancer)	343	2.3722674142935543e-4	1.5842120878093046e-5
Signature#2 (cancer)	344	2.0948523595878116e-4	1.3989529216811078e-5
Signature#2 (cancer)	345	1.9227121002673455e-4	1.2839967923800943e-5
Signature#2 (cancer)	346	1.7368071924239674e-4	1.1598485616983276e-5
Signature#2 (cancer)	347	1.5867171929257376e-4	1.0596177065966925e-5
Signature#2 (cancer)	348	1.4432535077634712e-4	9.638119374720458e-6
Signature#2 (cancer)	349	1.349199820549853e-4	9.010024130107316e-6
Signature#2 (cancer)	350	1.2051209259258867e-4	8.04785803919272e-6
Signature#2 (cancer)	351	1.0827154892026519e-4	7.2304283881250215e-6
Signature#2 (cancer)	352	9.797206055425562e-5	6.542623384803225e-6
Signature#2 (cancer)	353	8.841754723835731e-5	5.90456818929785e-6
Signature#2 (cancer)	354	7.989121056890174e-5	5.335175146376265e-6
Signature#2 (cancer)	355	7.542305876101333e-5	5.036789725678164e-6
Signature#2 (cancer)	356	6.81855264617599e-5	4.553463685565523e-6
Signature#2 (cancer)	357	5.912115910850539e-5	3.948140683493849e-6
Signature#2 (cancer)	358	5.722485954844955e-5	3.821504846949994e-6
Signature#2 (cancer)	359	5.3652677040712075e-5	3.5829527058835575e-6
Signature#2 (cancer)	360	4.454212702992021e-5	2.9745456027583085e-6
Signature#2 (cancer)	361	4.052654521702207e-5	2.706383033511247e-6
Signature#2 (cancer)	362	3.76166289458402e-5	2.5120573641729904e-6
Signature#2 (cancer)	363	3.677811152189873e-5	2.4560607496748573e-6
Signature#2 (cancer)	364	2.946388921609844e-5	1.9676133124274052e-6
Signature#2 (cancer)	365	3.086765807857987e-5	2.06135770174178e-6
Signature#2 (cancer)	366	2.7687862601657388e-5	1.8490093635675157e-6
Signature#2 (cancer)	367	2.862388489464641e-5	1.911517402167109e-6
Signature#2 (cancer)	368	2.5073754002742873e-5	1.6744378790757528e-6
Signature#2 (cancer)	369	2.467460774070012e-5	1.6477826913291245e-6
Signature#2 (cancer)	370	2.4476666375046486e-5	1.634564067566198e-6
Signature#2 (cancer)	371	2.391517811343061e-5	1.597067599594024e-6
Signature#2 (cancer)	372	2.1386401247991394e-5	1.4281946110994143e-6
Signature#2 (cancer)	373	1.9628117273490956e-5	1.310775524641386e-6
Signature#2 (cancer)	374	1.661297136237021e-5	1.1094225671237896e-6
Signature#2 (cancer)	375	1.7329190302133233e-5	1.157252027455876e-6
Signature#2 (cancer)	376	1.535495002900268e-5	1.0254112709674363e-6
Signature#2 (cancer)	377	1.361418348850234e-5	9.091620075455106e-7
Signature#2 (cancer)	378	1.3651526529241182e-5	9.116557945518816e-7
Signature#2 (cancer)	379	1.2840484546273297e-5	8.574940037943597e-7
Signature#2 (cancer)	380	1.2119060339227303e-5	8.093169331001247e-7
Signature#2 (cancer)	381	1.0769690343300851e-5	7.19205327401976e-7
Signature#2 (cancer)	382	1.0892696680950068e-5	7.274197523781362e-7
Signature#2 (cancer)	383	1.0809581993150827e-5	7.218693118041647e-7
Signature#2 (cancer)	384	9.997670839958144e-6	6.67649477422716e-7
Signature#2 (cancer)	385	8.905752769465548e-6	5.9473064054332e-7
Signature#2 (cancer)	386	8.35601548808582e-6	5.5801890893019e-7
Signature#2 (cancer)	387	7.613640861514024e-6	5.084427587031218e-7
Signature#2 (cancer)	388	8.026701777735667e-6	5.36027174040833e-7
Signature#2 (cancer)	389	7.581958227804574e-6	5.06326976519641e-7
Signature#2 (cancer)	390	6.613382102747814e-6	4.416449766728674e-7
Signature#2 (cancer)	391	6.379260989521638e-6	4.2601025120517684e-7
Signature#2 (cancer)	392	6.384660737112525e-6	4.263708490599153e-7
Signature#2 (cancer)	393	6.327603934630211e-6	4.2256056714820476e-7
Signature#2 (cancer)	394	6.0758811207356446e-6	4.057503912740022e-7
Signature#2 (cancer)	395	5.2729788989631625e-6	3.521321778551876e-7
Signature#2 (cancer)	396	5.2815651951341755e-6	3.5270557502372225e-7
Signature#2 (cancer)	397	5.1921763332273085e-6	3.467361419532711e-7
Signature#2 (cancer)	398	5.2969653651998505e-6	3.537340061114387e-7
Signature#2 (cancer)	399	4.459941077191245e-6	2.978371039804413e-7
Signature#2 (cancer)	400	4.77136179500473e-6	3.1863393584609726e-7
Signature#2 (cancer)	401	4.408499982952961e-6	2.9440184188429625e-7
Signature#2 (cancer)	402	4.485702090218344e-6	2.9955743736216067e-7
Signature#2 (cancer)	403	4.2600375941488394e-6	2.844874490333295e-7
Signature#2 (cancer)	404	4.0986559927194315e-6	2.737103046779312e-7
Signature#2 (cancer)	405	4.4960772534143825e-6	3.0025029596861983e-7
Signature#2 (cancer)	406	5.055313039843207e-6	3.3759634251708267e-7
Signature#2 (cancer)	407	3.935162784678172e-6	2.6279214617298815e-7
Signature#2 (cancer)	408	4.778831391535924e-6	3.1913275925211277e-7
Signature#2 (cancer)	409	4.035091675013706e-6	2.69465447632894e-7
Signature#2 (cancer)	410	4.3706032984633965e-6	2.9187108227032833e-7
Signature#2 (cancer)	411	4.495914110039866e-6	3.002394011721733e-7
Signature#2 (cancer)	412	5.036170507023172e-6	3.363179945660016e-7
Signature#2 (cancer)	413	4.688157552519814e-6	3.1307751476526084e-7
Signature#2 (cancer)	414	5.14012465759048e-6	3.432601049248256e-7
Signature#2 (cancer)	415	5.709435226762938e-6	3.8127895052234795e-7
Signature#2 (cancer)	416	6.619656307771164e-6	4.4206397123391454e-7
Signature#2 (cancer)	417	6.764658287963164e-6	4.517472762606735e-7
Signature#2 (cancer)	418	7.309626334815671e-6	4.881405159979679e-7
Signature#2 (cancer)	419	7.885326507391555e-6	5.265860625182878e-7
Signature#2 (cancer)	420	8.741940456157752e-6	5.8379117202849e-7
Signature#2 (cancer)	421	9.410884954710704e-6	6.284636214452733e-7
Signature#2 (cancer)	422	1.0072500338734685e-5	6.7264662891467e-7
Signature#2 (cancer)	423	1.0941216733943581e-5	7.306599458736222e-7
Signature#2 (cancer)	424	1.0900000224209624e-5	7.279074866633147e-7
Signature#2 (cancer)	425	1.1438421318625365e-5	7.638635176303775e-7
Signature#2 (cancer)	426	1.2881992693641389e-5	8.602659387122738e-7
Signature#2 (cancer)	427	1.4046813098562078e-5	9.380532300810172e-7
Signature#2 (cancer)	428	1.4273909030474225e-5	9.532188104139865e-7
Signature#2 (cancer)	429	1.5283332515235228e-5	1.0206286174467736e-6
Signature#2 (cancer)	430	1.702461066719087e-5	1.1369120465385085e-6
Signature#2 (cancer)	431	1.701879532071584e-5	1.1365236947816602e-6
Signature#2 (cancer)	432	1.881917760298664e-5	1.2567541273655209e-6
Signature#2 (cancer)	433	1.9412089788227153e-5	1.2963491007318422e-6
Signature#2 (cancer)	434	2.069811380121842e-5	1.3822304298905324e-6
Signature#2 (cancer)	435	2.1551229501935825e-5	1.4392019246399509e-6
Signature#2 (cancer)	436	2.1673595481645616e-5	1.447373586191463e-6
Signature#2 (cancer)	437	2.2601944087308417e-5	1.5093691720992975e-6
Signature#2 (cancer)	438	2.2117058307480746e-5	1.476988256314616e-6
Signature#2 (cancer)	439	2.1232334998083313e-5	1.4179059895908432e-6
Signature#2 (cancer)	440	2.162390024905649e-5	1.4440549136126537e-6
Signature#2 (cancer)	441	2.2497204268136922e-5	1.5023745943966881e-6
Signature#2 (cancer)	442	2.2257924607366996e-5	1.486395378534487e-6
Signature#2 (cancer)	443	2.256009344696498e-5	1.5065743653285617e-6
Signature#2 (cancer)	444	2.343599719645371e-5	1.5650676574143007e-6
Signature#2 (cancer)	445	2.337220625464747e-5	1.5608076662980684e-6
Signature#2 (cancer)	446	2.1534049278816522e-5	1.4380546207157443e-6
Signature#2 (cancer)	447	2.263847843574292e-5	1.5118089542276295e-6
Signature#2 (cancer)	448	2.116262854958812e-5	1.4132509579683973e-6
Signature#2 (cancer)	449	2.178149814588554e-5	1.4545793802754585e-6
Signature#2 (cancer)	450	2.099642398470949e-5	1.4021517336927809e-6
Signature#2 (cancer)	451	2.1969731754564155e-5	1.4671497151543967e-6
Signature#2 (cancer)	452	1.912031627023402e-5	1.2768643187328863e-6
Signature#2 (cancer)	453	1.993445874231917e-5	1.3312331617100734e-6
Signature#2 (cancer)	454	1.7594142205293115e-5	1.174945648552086e-6
Signature#2 (cancer)	455	1.7934663040994028e-5	1.1976858008982314e-6
Signature#2 (cancer)	456	1.6908805444259477e-5	1.1291785156180916e-6
Signature#2 (cancer)	457	1.5004889249902423e-5	1.0020340364121274e-6
Signature#2 (cancer)	458	1.4653349446578882e-5	9.78558031876732e-7
Signature#2 (cancer)	459	1.4110197972081754e-5	9.422861037532309e-7
Signature#2 (cancer)	460	1.3817489712270669e-5	9.227388992264412e-7
Signature#2 (cancer)	461	1.2342559861633422e-5	8.2424234340092e-7
Signature#2 (cancer)	462	1.1761878378207055e-5	7.854641424414368e-7
Signature#2 (cancer)	463	1.0675669374027132e-5	7.129265598762951e-7
Signature#2 (cancer)	464	1.064673204251434e-5	7.109941103516211e-7
Signature#2 (cancer)	465	9.70149313228995e-6	6.478705814264007e-7
Signature#2 (cancer)	466	8.849992892639037e-6	5.910069679779477e-7
Signature#2 (cancer)	467	7.939241739586747e-6	5.301865487891876e-7
Signature#2 (cancer)	468	7.120139742902064e-6	4.7548650626961197e-7
Signature#2 (cancer)	469	6.8450669426003774e-6	4.5711700658168336e-7
Signature#2 (cancer)	470	7.218617667740675e-6	4.820629115252633e-7
Signature#2 (cancer)	471	6.358386941757122e-6	4.246162718169002e-7
Signature#2 (cancer)	472	6.246085382437965e-6	4.171167173113125e-7
Signature#2 (cancer)	473	6.42571192272363e-6	4.2911226784230764e-7
Signature#2 (cancer)	474	4.3788060434629885e-6	2.924188656990966e-7
Signature#2 (cancer)	475	4.112777052310591e-6	2.7465331612605883e-7
Signature#2 (cancer)	476	4.3399422525512364e-6	2.8982352223277726e-7
Signature#2 (cancer)	477	3.7854509823328635e-6	2.5279431685854785e-7
Signature#2 (cancer)	478	4.41622089713783e-6	2.9491744840938315e-7
Signature#2 (cancer)	479	4.687894313343205e-6	3.130599355209034e-7
Signature#2 (cancer)	480	3.5223007635274915e-6	2.3522101314795925e-7
Signature#2 (cancer)	481	2.914333446110619e-6	1.9462065049737564e-7
Signature#2 (cancer)	482	2.4578442561505233e-6	1.641360732388536e-7
Signature#2 (cancer)	483	2.319469333652549e-6	1.5489532645161812e-7
Signature#2 (cancer)	484	1.882763992970395e-6	1.257319245791706e-7
Signature#2 (cancer)	485	1.6910597840425446e-6	1.1292982127338198e-7
Signature#2 (cancer)	486	1.988728466029615e-6	1.3280828528316611e-7
Signature#2 (cancer)	487	1.6593032887351515e-6	1.108091065753127e-7
Signature#2 (cancer)	488	1.3737628290869912e-6	9.174057134156674e-8
Signature#2 (cancer)	489	1.62491742679293e-6	1.0851280145345395e-7
Signature#2 (cancer)	490	9.695485216193667e-7	6.474693697735774e-8
Signature#2 (cancer)	491	1.2344555099911766e-6	8.243755864147373e-8
Signature#2 (cancer)	492	5.773974338343591e-7	3.8558890479168946e-8
Signature#2 (cancer)	493	6.404973108217495e-7	4.2772731939891137e-8
Signature#2 (cancer)	494	8.168632552389831e-7	5.455053824200608e-8
Signature#2 (cancer)	495	6.744076568093548e-7	4.5037281867596394e-8
Signature#2 (cancer)	496	7.159846433503101e-7	4.781381390003089e-8
Signature#2 (cancer)	497	6.20315652672055e-7	4.142499067766492e-8
Signature#2 (cancer)	498	4.375144445778929e-7	2.921743423676699e-8
Signature#2 (cancer)	499	4.305783005847977e-7	2.8754235059033497e-8
Signature#2 (cancer)	500	5.806235988621033e-7	3.8774335399224136e-8
Signature#2 (cancer)	501	3.140259648332327e-7	2.0970811569442485e-8
Signature#2 (cancer)	502	5.296116682362947e-7	3.5367733064556e-8
Signature#2 (cancer)	503	3.4334286758745e-7	2.292860905215974e-8
Signature#2 (cancer)	504	5.527048654300952e-7	3.690990836571096e-8
Signature#2 (cancer)	505	4.081290667296642e-7	2.7255063952897843e-8
Signature#2 (cancer)	506	4.1831226894833794e-7	2.7935103308926076e-8
Signature#2 (cancer)	507	2.753870595053744e-7	1.8390486075305852e-8
Signature#2 (cancer)	508	3.875209018416143e-7	2.5878840356582155e-8
Signature#2 (cancer)	509	3.2163362164700676e-7	2.14788547104336e-8
Signature#2 (cancer)	510	2.884143743372409e-7	1.9260456699359054e-8
Signature#2 (cancer)	511	3.873397390405935e-7	2.586674221378808e-8
Signature#2 (cancer)	512	3.5960064836127076e-7	2.401431181347809e-8
Signature#2 (cancer)	513	3.198112294653065e-7	2.135715444571709e-8
Signature#2 (cancer)	514	2.598865629956197e-7	1.7355355137290925e-8
Signature#2 (cancer)	515	3.633682570013129e-7	2.4265914609761786e-8
Signature#2 (cancer)	516	2.8120254042637114e-7	1.8778846810523008e-8
Signature#2 (cancer)	517	2.093212685370178e-7	1.3978579390075722e-8
Signature#2 (cancer)	518	3.0121657763290743e-7	2.011539426202109e-8
Signature#2 (cancer)	519	2.1594595263373132e-7	1.4420979119579108e-8
Signature#2 (cancer)	520	1.7852294817401592e-7	1.1921852095787076e-8
Signature#2 (cancer)	521	2.618504349078935e-7	1.7486503489436538e-8
Signature#2 (cancer)	522	1.8517766492953114e-7	1.2366257421321332e-8
Signature#2 (cancer)	523	1.7880801902462133e-7	1.194088927029321e-8
Signature#2 (cancer)	524	1.9361014364561983e-7	1.2929382583001327e-8
Signature#2 (cancer)	525	7.264855735402075e-8	4.8515071289473694e-9
Signature#2 (cancer)	526	1.4178367585784467e-7	9.468385047767592e-9
Signature#2 (cancer)	527	2.297861329305297e-7	1.5345233307430755e-8
Signature#2 (cancer)	528	1.6190490189430337e-7	1.0812090623135608e-8
Signature#2 (cancer)	529	1.448692460133734e-7	9.674440971679016e-9
Signature#2 (cancer)	530	1.797436545854857e-7	1.2003371482727383e-8
Signature#2 (cancer)	531	1.8646862010515204e-7	1.2452468055995824e-8
Signature#2 (cancer)	532	2.017294836025008e-7	1.3471596181148918e-8
Signature#2 (cancer)	533	1.4457760345063037e-7	9.6549649349374e-9
Signature#2 (cancer)	534	1.6928104384498886e-7	1.1304673085351534e-8
Signature#2 (cancer)	535	1.5065710134707963e-7	1.0060956856309143e-8
Signature#2 (cancer)	536	1.3353229927132822e-7	8.917353977211882e-9
Signature#2 (cancer)	537	9.282099445901312e-8	6.1986326051795065e-9
Signature#2 (cancer)	538	1.0476350239691348e-7	6.996159280291485e-9
Signature#2 (cancer)	539	7.615567291803191e-8	5.08571406684881e-9
Signature#2 (cancer)	540	1.2053120049236775e-7	8.049134074331942e-9
Signature#2 (cancer)	541	1.272349301250725e-7	8.496812504408887e-9
Signature#2 (cancer)	542	9.778830896753428e-8	6.530352361600524e-9
Signature#2 (cancer)	543	9.149755542920977e-8	6.110252682416143e-9
Signature#2 (cancer)	544	1.2960485489425077e-7	8.655077270173034e-9
Signature#2 (cancer)	545	1.335019594126284e-7	8.915327866217604e-9
Signature#2 (cancer)	546	1.1926770671267994e-7	7.964757325463208e-9
Signature#2 (cancer)	547	6.255840706377491e-8	4.1776818274106865e-9
Signature#2 (cancer)	548	7.468574068655769e-8	4.987551254539751e-9
Signature#2 (cancer)	549	7.347876364773658e-8	4.90694872199693e-9
Signature#2 (cancer)	550	9.627397942515337e-8	6.429224674582112e-9
Signature#2 (cancer)	551	8.203670992951643e-8	5.4784526706972375e-9
Signature#2 (cancer)	552	7.841882519203291e-8	5.2368485117863e-9
Signature#2 (cancer)	553	1.0227611089958979e-7	6.8300500274546705e-9
Signature#2 (cancer)	554	6.273668454593136e-8	4.189587287162598e-9
Signature#2 (cancer)	555	6.02444257388307e-8	4.023152992935536e-9
Signature#2 (cancer)	556	9.811530566628539e-8	6.55218936529218e-9
Signature#2 (cancer)	557	1.1650997548723781e-7	7.780594649874815e-9
Signature#2 (cancer)	558	7.578724380106075e-8	5.061110185469761e-9
Signature#2 (cancer)	559	6.40341749284628e-8	4.276234346235184e-9
Signature#2 (cancer)	560	7.897790364803247e-8	5.274184051729718e-9
Signature#2 (cancer)	561	1.2462627694982138e-8	8.322605335847932e-10
Signature#2 (cancer)	562	1.2756751107583153e-8	8.519022427252869e-10
Signature#2 (cancer)	563	6.7439959256226484e-9	4.503674333312756e-10
Signature#2 (cancer)	564	0	0
Signature#2 (cancer)	565	5.831964118958643e-13	3.894614914514499e-14
Signature#2 (cancer)	566	1.1955614157070167e-8	7.9840191500733e-10
Signature#2 (cancer)	567	2.926890533250776e-14	1.9545921908012694e-15
Signature#2 (cancer)	568	6.6756764427828235e-9	4.458050239715381e-10
Signature#2 (cancer)	569	6.2602835279888105e-9	4.180648765985243e-10
Signature#2 (cancer)	570	1.129881922063775e-8	7.545408194479141e-10
Signature#2 (cancer)	571	5.923184633182353e-14	3.955532431830909e-15
Signature#2 (cancer)	572	6.250200912215581e-9	4.173915544558162e-10
Signature#2 (cancer)	573	0	0
Signature#2 (cancer)	574	0	0
Signature#2 (cancer)	575	0	0
Signature#2 (cancer)	576	0	0
Signature#2 (cancer)	577	0	0
Signature#2 (cancer)	578	0	0
Signature#2 (cancer)	579	0	0
Signature#2 (cancer)	580	0	0
Signature#2 (cancer)	581	0	0
Signature#2 (cancer)	582	0	0
Signature#2 (cancer)	583	0	0
Signature#2 (cancer)	584	0	0
Signature#2 (cancer)	585	0	0
Signature#2 (cancer)	586	0	0
Signature#2 (cancer)	587	0	0
Signature#2 (cancer)	588	0	0
Signature#2 (cancer)	589	0	0
Signature#2 (cancer)	590	0	0
Signature#2 (cancer)	591	0	0
Signature#2 (cancer)	592	0	0
Signature#2 (cancer)	593	0	0
Signature#2 (cancer)	594	0	0
Signature#2 (cancer)	595	0	0
Signature#2 (cancer)	596	0	0
Signature#2 (cancer)	597	0	0
Signature#2 (cancer)	598	0	0
Signature#2 (cancer)	599	0	0
Signature#2 (cancer)	600	0	0
Signature#2 (cancer)	601	0	0
Signature#2 (cancer)	602	0	0
Signature#2 (cancer)	603	0	0
Signature#2 (cancer)	604	0	0
Signature#2 (cancer)	605	0	0
Signature#2 (cancer)	606	0	0
Signature#2 (cancer)	607	0	0
Signature#2 (cancer)	608	0	0
Signature#2 (cancer)	609	0	0
Signature#2 (cancer)	610	0	0
Signature#2 (cancer)	611	0	0
Signature#2 (cancer)	612	0	0
Signature#2 (cancer)	613	0	0
Signature#2 (cancer)	614	0	0
Signature#2 (cancer)	615	0	0
Signature#2 (cancer)	616	0	0
Signature#2 (cancer)	617	0	0
Signature#2 (cancer)	618	0	0
Signature#2 (cancer)	619	0	0
Signature#2 (cancer)	620	0	0
Signature#2 (cancer)	621	0	0
Signature#2 (cancer)	622	0	0
Signature#2 (cancer)	623	0	0
Signature#2 (cancer)	624	0	0
Signature#2 (cancer)	625	0	0
Signature#2 (cancer)	626	0	0
Signature#2 (cancer)	627	0	0
Signature#2 (cancer)	628	0	0
Signature#2 (cancer)	629	0	0
Signature#2 (cancer)	630	0	0
Signature#2 (cancer)	631	0	0
Signature#2 (cancer)	632	0	0
Signature#2 (cancer)	633	0	0
Signature#2 (cancer)	634	0	0
Signature#2 (cancer)	635	0	0
Signature#2 (cancer)	636	0	0
Signature#2 (cancer)	637	0	0
Signature#2 (cancer)	638	0	0
Signature#2 (cancer)	639	0	0
Signature#2 (cancer)	640	0	0
Signature#2 (cancer)	641	0	0
Signature#2 (cancer)	642	0	0
Signature#2 (cancer)	643	0	0
Signature#2 (cancer)	644	0	0
Signature#2 (cancer)	645	0	0
Signature#2 (cancer)	646	0	0
Signature#2 (cancer)	647	0	0
Signature#2 (cancer)	648	0	0
Signature#2 (cancer)	649	0	0
Signature#2 (cancer)	650	0	0
Signature#2 (cancer)	651	0	0
Signature#2 (cancer)	652	0	0
Signature#2 (cancer)	653	0	0
Signature#2 (cancer)	654	0	0
Signature#2 (cancer)	655	0	0
Signature#2 (cancer)	656	0	0
Signature#2 (cancer)	657	0	0
Signature#2 (cancer)	658	0	0
Signature#2 (cancer)	659	0	0
Signature#2 (cancer)	660	0	0
Signature#2 (cancer)	661	0	0
Signature#2 (cancer)	662	0	0
Signature#2 (cancer)	663	0	0
Signature#2 (cancer)	664	0	0
Signature#2 (cancer)	665	0	0
Signature#2 (cancer)	666	0	0
Signature#2 (cancer)	667	0	0
Signature#2 (cancer)	668	0	0
Signature#2 (cancer)	669	0	0
Signature#2 (cancer)	670	0	0
Signature#2 (cancer)	671	0	0
Signature#2 (cancer)	672	0	0
Signature#2 (cancer)	673	0	0
Signature#2 (cancer)	674	0	0
Signature#2 (cancer)	675	0	0
Signature#2 (cancer)	676	0	0
Signature#2 (cancer)	677	0	0
Signature#2 (cancer)	678	0	0
Signature#2 (cancer)	679	0	0
Signature#2 (cancer)	680	0	0
Signature#2 (cancer)	681	0	0
Signature#2 (cancer)	682	0	0
Signature#2 (cancer)	683	0	0
Signature#2 (cancer)	684	0	0
Signature#2 (cancer)	685	0	0
Signature#2 (cancer)	686	0	0
Signature#2 (cancer)	687	0	0
Signature#2 (cancer)	688	0	0
Signature#2 (cancer)	689	0	0
Signature#2 (cancer)	690	0	0
Signature#2 (cancer)	691	0	0
Signature#2 (cancer)	692	0	0
Signature#2 (cancer)	693	0	0
Signature#2 (cancer)	694	0	0
Signature#2 (cancer)	695	0	0
Signature#2 (cancer)	696	0	0
Signature#2 (cancer)	697	0	0
Signature#2 (cancer)	698	0	0
Signature#2 (cancer)	699	0	0
