# Supplementary material for: Unsupervised detection of fragment length signatures of circulating tumor DNA using non-negative matrix factorization
Source: eLife. 2022 Jul 27;11:e71569. doi: 10.7554/eLife.71569 (PMC9363120; doi:10.7554/eLife.71569)
Supplement: Source code 2. [file elife-71569-code2.gz › figure3/data/panelE_correlation_data.tsv]

bin	Signature#1 weight	DELFI ratio	ATACseq
chr10_1	0.36244391433039647	0.20868770484278867	0.40893151
chr10_10	0.26872054952571356	0.19898968835691422	0.30582283
chr10_100	0.5136800469106042	0.22133269029820754	0.5931657
chr10_101	0.4125892103827702	0.21006029979383362	0.47641373
chr10_102	0.21723802484419386	0.19508418746594494	0.28627748
chr10_103	0.18706529539060046	0.19124232542404096	0.31699879
chr10_104	0.19444640290508045	0.19028984838668916	0.32567166
chr10_105	0.17750735830988576	0.18833471697612272	0.30192003
chr10_106	0.4339205796117596	0.21191314766344618	0.53652097
chr10_107	0.6860341550624157	0.2412623431858045	0.5819301
chr10_108	0.5824312082635971	0.22626028132742937	0.59390227
chr10_109	0.5209640649674464	0.22335814726779757	0.49255007
chr10_11	0.32884687666554496	0.2001831237048817	0.3995371
chr10_110	0.4883683110041818	0.21686634855974884	0.44278697
chr10_111	0.5104240823830923	0.21995297157787475	0.38361799
chr10_112	0.34654322699742207	0.2026832032322322	0.26353012
chr10_113	0.47903756237259626	0.21687818391587355	0.29457087
chr10_114	0.670291329638627	0.23885039291573384	0.42820692
chr10_115	0.6433141617821538	0.23424553508648574	0.50090054
chr10_116	0.3784278709066344	0.2071708945815801	0.30692169
chr10_117	0.27808569888404927	0.19660726121282812	0.27073441
chr10_118	0.417140037644219	0.20925478222818866	0.37519495
chr10_119	0.7268712342300024	0.2420721144469811	0.77729746
chr10_12	0.4965418646316525	0.21663048995823847	0.56848556
chr10_120	0.566441191870936	0.22496313257321446	0.44883803
chr10_121	0.5062184831060207	0.21854545349087875	0.4114171
chr10_122	0.6570926156950453	0.23788199247733482	0.48860908
chr10_123	0.7071694484634746	0.24217124167264123	0.55102139000000006
chr10_124	0.5880940534367955	0.22627620916006522	0.46085954
chr10_125	0.49839427590616375	0.21701737315287076	0.42174601
chr10_126	0.47762549136351706	0.21347916437300452	0.43606573
chr10_127	0.5494195210839841	0.2213473534164969	0.41827075
chr10_128	0.5438497062777836	0.22218861937211615	0.49182724
chr10_129	0.5448064229718034	0.2238230805729748	0.50075607
chr10_13	0.5056751937930485	0.22089367495977225	0.33885999
chr10_130	0.5612464548237657	0.2256878147545395	0.51793953
chr10_131	0.37881296756002836	0.20669880969349097	0.23307565
chr10_132	0.388648095223897	0.20528970905097219	0.27839962
chr10_133	0.4039502712859452	0.20800064451714445	0.46577256
chr10_134	0.34486704966678317	0.20241523646543744	0.44147936
chr10_135	0.350810439593018	0.20272822843030866	0.49106684
chr10_136	0.34312221359609135	0.2022872083942982	0.52074029
chr10_137	0.43486104505684814	0.21161833263856752	0.54686303
chr10_138	0.45159433389269804	0.21305753211877246	0.66486801
chr10_139	0.42821863831267404	0.21004607034668463	0.81574873
chr10_14	0.564754694750099	0.2231885496948875	0.36680893999999997
chr10_140	0.38175668166373816	0.20602734400973868	0.75581146
chr10_141	0.563832773236735	0.22623069498069498	0.49423774
chr10_142	0.6581170214054997	0.23493399717593413	0.59806257
chr10_143	0.4986690192539218	0.21908950848895656	0.46204241
chr10_144	0.22649121386174853	0.19468990614232182	0.37482477
chr10_145	0.24591296614297753	0.19914693785358217	0.22424316
chr10_146	0.27587548232303694	0.20321913325683139	0.17028674
chr10_147	0.26042993050826746	0.2003994756599209	0.17813285
chr10_148	0.22026135920706638	0.1958866192574893	0.19033862
chr10_149	0.2209509465063843	0.1955697960989715	0.15255367
chr10_15	0.7152638205423979	0.24204901841626691	0.55339112
chr10_150	0.2774549925944036	0.20327847339931107	0.16124813
chr10_151	0.2469721980913292	0.19828402638418952	0.17901323
chr10_152	0.3660962929666761	0.21100088408495035	0.27991175
chr10_153	0.5700156524171923	0.23126686662649243	0.35820266
chr10_16	0.5315487990061485	0.22220185766207945	0.42275684
chr10_17	0.37230972298845627	0.20512560337454883	0.25112699
chr10_171	0.20605052719714492	0.18950729262974034	0.12949882
chr10_172	0.48739872474628504	0.21990577213890694	0.32503908
chr10_173	0.45299418789011603	0.20658807028296466	0.38863753
chr10_174	0.6108680030873128	0.22183785294381844	0.60881294
chr10_175	0.6814686949301273	0.2418254421537866	0.52765064
chr10_176	0.41899998723437515	0.2105797389700083	0.29882105
chr10_177	0.3948174230749187	0.20268743199725434	0.40108853
chr10_178	0.2840817096235477	0.19285766954357353	0.31706789
chr10_179	0.27282991088778985	0.1905151020719601	0.36766658
chr10_18	0.33567989186607705	0.2019387710904214	0.27782978
chr10_180	0.21880695203273867	0.19033185064350003	0.30186186
chr10_181	0.5455097409390992	0.2173231599823711	0.5206883
chr10_182	0.4102447494555908	0.20894360678281704	0.34175767
chr10_183	0.6454178201580039	0.2305671793013122	0.34610714
chr10_184	0.5953676398432398	0.22546828563647772	0.36966261
chr10_19	0.3979864287674826	0.2052283635269558	0.32417365
chr10_190	0.5599861042629154	0.21400645255902626	0.38900326
chr10_193	0.39581155550283414	0.2013728160438715	0.49084976
chr10_194	0.40312465328852287	0.20150891632373114	0.41028008
chr10_198	0.5637353858618448	0.22224580664598192	0.65936865
chr10_199	0.5558524523871169	0.2176365607054479	0.6459491
chr10_2	0.37334447448049213	0.21013030409433445	0.43220095
chr10_20	0.38310326201488437	0.2010079779917469	0.23257834
chr10_200	0.4540517421728724	0.20484131747216447	0.71657072
chr10_201	0.4770637984762533	0.2073115936132349	0.57085798
chr10_202	0.5200942268502373	0.2160386947078592	0.49965569
chr10_203	0.3300174330173685	0.1971094330555197	0.44694121
chr10_208	0.5965585340357455	0.22530903556873189	0.64457489
chr10_209	0.5679492377738127	0.21796496531646523	0.51652104
chr10_21	0.5221921174019034	0.22103188496273268	0.35975534
chr10_210	0.22881393821123353	0.188846101996917	0.36112995
chr10_211	0.32909692623172654	0.20108708710020554	0.386815
chr10_212	0.32700661599344066	0.20114032507400847	0.32089911
chr10_213	0.3347884077375036	0.20483267352111872	0.38160002
chr10_214	0.3048724519507537	0.20090274106024766	0.37752214
chr10_215	0.33889956215527683	0.20299401060297545	0.32195658
chr10_216	0.3871088052242333	0.20883592191667227	0.34665618
chr10_217	0.36605598932688427	0.20722783735134043	0.33734197
chr10_218	0.30060606308038046	0.19700730617567397	0.48874058
chr10_219	0.3107501829800682	0.20231465788581668	0.5134347
chr10_22	0.6077371423287699	0.22578583130084726	0.58846045
chr10_220	0.332331031679632	0.20639279009346745	0.35680011
chr10_221	0.2886108539592709	0.20175787299318848	0.31204202
chr10_222	0.30332750949919524	0.20344031697590625	0.3075259
chr10_223	0.3175823607688033	0.20544660000048182	0.40266505
chr10_224	0.30620443307979256	0.2048112649092535	0.31164474
chr10_225	0.329960296106466	0.20710503868541003	0.31946088
chr10_226	0.3165389509428457	0.20513614128457788	0.35516185
chr10_227	0.2968783922517571	0.20280572689287835	0.3376506
chr10_228	0.3130602741032063	0.20666608680963924	0.37208751
chr10_229	0.3424251979493135	0.2058016604505363	0.33216412
chr10_23	0.675720635025248	0.23917585383647627	0.57206611
chr10_230	0.30549979802894706	0.2054472793234768	0.30339893
chr10_231	0.3144720588196804	0.20600761325780886	0.32787006
chr10_232	0.2935369387788727	0.20267891052623277	0.42707691
chr10_233	0.2949498487024212	0.2037539844601625	0.42808907
chr10_234	0.32586917845342905	0.20925592300098717	0.32433166
chr10_235	0.31359264182771895	0.20732480343683546	0.33376672
chr10_236	0.28287575730397085	0.20331443373713096	0.30696801
chr10_237	0.2551950087934993	0.2004245133902362	0.33435507
chr10_238	0.2541684919147151	0.19952133998964303	0.32861045
chr10_239	0.29273487326945424	0.19944884461500775	0.41640242
chr10_24	0.7401246939912897	0.24655198502227912	0.6158405
chr10_240	0.5027421209440488	0.2197699854887267	0.5140779
chr10_241	0.3360733229274998	0.20252995444273278	0.35201027
chr10_242	0.2211982859241104	0.19280108132989535	0.50485524
chr10_243	0.24053712564402427	0.19573182631834082	0.51054123
chr10_244	0.2548483989691749	0.19785802903253055	0.3704619
chr10_245	0.27228308525204986	0.196278469822939	0.36696989
chr10_246	0.4403259710134759	0.21265285466413286	0.48832347
chr10_247	0.2842249100572625	0.19855285047493693	0.49120148
chr10_248	0.3003217493815555	0.20050893826621294	0.50328145
chr10_249	0.32432295686328794	0.20075800681274067	0.40256064
chr10_25	0.7211180661006958	0.2440401353163827	0.58483582
chr10_250	0.4377757408820303	0.2117395532847709	0.47986449
chr10_251	0.36760702723146055	0.20571058081364854	0.34108324
chr10_252	0.3486894800340354	0.20413285795177846	0.36004789
chr10_253	0.29468152677925336	0.2002100345056688	0.35012187
chr10_254	0.4773628246486369	0.21694760092282833	0.58586774
chr10_255	0.5798068250734356	0.22685814449628813	0.55044915
chr10_256	0.33221417872324405	0.2021805374655614	0.37997107
chr10_257	0.42627151173524935	0.2086016236710614	0.55916189
chr10_258	0.33026283389691036	0.20046197218766276	0.51135933
chr10_259	0.5523983894849926	0.22692555561263328	0.55238844
chr10_26	0.5083487018478025	0.21809502641867795	0.53587292
chr10_260	0.6493228945157137	0.23457847754127528	0.64763582
chr10_261	0.5280847939231624	0.22149573631088215	0.60434077
chr10_262	0.21381681885496345	0.18981813520969065	0.38316338
chr10_263	0.20474178111447855	0.19172825592967244	0.37236853
chr10_264	0.23802265655677973	0.19832297080015585	0.37305025000000003
chr10_265	0.31202766324666287	0.20354904257772566	0.32101494
chr10_266	0.27088564886564587	0.1994908005020612	0.27568274
chr10_267	0.30227264323982217	0.2051508175567594	0.27914524
chr10_268	0.28466928160680177	0.20265367383675695	0.35396158
chr10_269	0.3233927059752923	0.20615263482126908	0.45108346
chr10_27	0.32071696840471636	0.19832081170491875	0.33219851
chr10_270	0.3055967006088967	0.20393454346254036	0.55701374
chr10_271	0.2982962920271874	0.20581736437972717	0.34484372
chr10_272	0.26574213408143527	0.20011588417644707	0.27571649
chr10_273	0.2825731691996234	0.20180478436603533	0.30835257
chr10_274	0.3204890367031377	0.20265715956883826	0.38704636
chr10_275	0.28445386482206303	0.20109855787859504	0.35759911
chr10_276	0.24511319960013653	0.19793680941083347	0.37887619
chr10_277	0.21974593702313533	0.19115430397775404	0.3977384
chr10_278	0.5485818013293081	0.2281732454507528	0.52343704
chr10_279	0.46420464646383175	0.21931982831679378	0.52956697
chr10_28	0.5990688549938551	0.22734783611159426	0.42469024
chr10_280	0.5916194036178534	0.23315953252226287	0.49203591
chr10_281	0.46528879056426786	0.2215783966139285	0.48570729
chr10_282	0.5528535814531016	0.2302090468934215	0.49357181
chr10_283	0.7678644968267041	0.2545596719994928	0.55062711
chr10_284	0.6731327371693402	0.23483038183038904	0.54029315
chr10_285	0.34870941848084314	0.1972172611864652	0.39172984
chr10_287	0.5570528090854439	0.22488843584361917	0.45670251
chr10_288	0.6211934513772086	0.22617133425368036	0.60988277
chr10_289	0.5263624088039871	0.21308430832943454	0.62602696
chr10_29	0.5109706732052762	0.21846688292042443	0.61451066
chr10_290	0.5107582994656119	0.2109006358092265	0.5405268
chr10_292	0.604626925926513	0.22167095254365302	0.61599962
chr10_293	0.7267967584569918	0.23528568468875094	0.68838503
chr10_294	0.8090907740701964	0.25455702062607616	0.57795037
chr10_295	0.5488061373433208	0.22338436006043944	0.57321717
chr10_296	0.8225382804647197	0.2596526409606905	0.40588322
chr10_297	0.7058484526524579	0.24541819476500276	0.45251181
chr10_298	0.5639427983440432	0.2252575202953002	0.39210035
chr10_299	0.6222270093620833	0.23458097382809545	0.45302053
chr10_3	0.6190871563130417	0.23403832405931907	0.43308141
chr10_30	0.4303385945293693	0.2115186653144248	0.54127793
chr10_300	0.5712950440685715	0.22951544952061306	0.40113081
chr10_301	0.5150157883703149	0.2179804197661044	0.37504429
chr10_302	0.9562010942083057	0.2810111893516226	0.61261198
chr10_303	0.8186962800557342	0.2609642041309366	0.56037153
chr10_304	0.5965194542262846	0.22828455605620132	0.46283126
chr10_305	0.5558296235335893	0.2244286886472127	0.46945035
chr10_306	0.5676101016638974	0.2257540449344122	0.59947341
chr10_307	0.6844729500239243	0.23810078071714585	0.60077057
chr10_308	0.5167503367916946	0.21582027710161414	0.4609683
chr10_309	0.5790030136402263	0.2233849983565578	0.50174408
chr10_31	0.5346115458900647	0.22251194129727483	0.50825516
chr10_310	0.5353902705839272	0.21725182787287103	0.46226604
chr10_311	0.442786804366027	0.2098849249941472	0.36325021
chr10_312	0.42826261796143594	0.20965723325052665	0.31225784
chr10_313	0.29576131154697116	0.19731826159407362	0.25724512
chr10_314	0.26932398077511915	0.19333576831604216	0.3680925
chr10_315	0.42389662076116913	0.20763590687348465	0.57174502
chr10_317	0.4438945603937297	0.20699209418023298	0.69162766
chr10_318	0.4170403663052201	0.2066136175342888	0.57814654
chr10_319	0.4347089074213655	0.20720963089526206	0.34059015
chr10_32	0.4249215028019361	0.21063558433400664	0.48515157
chr10_320	0.4867828837212031	0.20968959541548046	0.36973997
chr10_322	0.48004980968764893	0.20676089246163304	0.46253393
chr10_323	0.7561343604895958	0.23778867800172962	0.79470021
chr10_324	0.8075696630908887	0.2489369886042663	0.67842399
chr10_325	0.30783905886995444	0.1835628880715913	0.39823528
chr10_327	0.5243942105965417	0.2172794885840623	0.4813836
chr10_328	0.5063785003565041	0.21404792447021398	0.50264001
chr10_329	0.5359892731268278	0.21841252883993992	0.50611442
chr10_33	0.2605827598424159	0.19549890057755584	0.398227
chr10_330	0.17408297214312624	0.18654174008694996	0.42026155
chr10_331	0.2069253601521824	0.19244448285907273	0.44717318
chr10_332	0.24263778284926207	0.1989276854867568	0.31854832
chr10_333	0.2651109739148458	0.20020494413763665	0.24058337
chr10_334	0.2440467091909005	0.19848473034160327	0.32627805
chr10_335	0.25144085389592924	0.20040042051717563	0.3318274
chr10_336	0.26247190336352344	0.20100094742082078	0.38918188
chr10_337	0.2645246741954985	0.202371851935196	0.35809284
chr10_338	0.23991892509799512	0.19893546665985093	0.5799769
chr10_339	0.2532005126402975	0.2005526343100287	0.37919627
chr10_34	0.2455047511896892	0.19694489801081683	0.30952056
chr10_340	0.2813766863570377	0.20358586184040947	0.31048848
chr10_341	0.2641930034576251	0.2015517883110588	0.43237476
chr10_342	0.20425479741476707	0.19027189058804245	0.41203238
chr10_343	0.30940080455713265	0.19862094402835978	0.49536909
chr10_344	0.47872284323922765	0.21626270150300667	0.51132458
chr10_345	0.22806155654969634	0.19090980482734726	0.4425111
chr10_346	0.18924424464756118	0.18983038569923769	0.3096796
chr10_347	0.22927039408315295	0.19639423853685334	0.27785408
chr10_348	0.23754384127635864	0.19777456348796363	0.26491388
chr10_349	0.20807246419009012	0.19175241631001025	0.36017151
chr10_35	0.2548494824257316	0.19848543663769566	0.25843439
chr10_350	0.22862638933695276	0.19133011513008794	0.39198137
chr10_351	0.2561509142871746	0.18760820163331451	0.53345486
chr10_352	0.40033325912526135	0.20319473383399442	0.58449905
chr10_353	0.40163224644927237	0.2040329977740504	0.5634398
chr10_354	0.43904087119975466	0.2095368892389975	0.50475388
chr10_357	0.4885475009012068	0.21515129510886324	0.47009282
chr10_358	0.685282388871602	0.23878654522950749	0.77483887
chr10_359	0.7121663807981992	0.24301633115341054	0.52428774
chr10_36	0.2497928937653121	0.19667185471408197	0.28683216
chr10_360	0.4934440680306982	0.21632696227550227	0.42409491
chr10_361	0.4037437584396527	0.20908206552589273	0.42827981
chr10_362	0.6366127807457514	0.23230773999301	0.53271842
chr10_363	0.5357865091322602	0.22045843555358158	0.48167207
chr10_364	0.6198143837325819	0.23108846534388003	0.47934073
chr10_365	0.4303107492527031	0.21169751932025044	0.45095704
chr10_366	0.2833659169631469	0.19697855806924186	0.50175567
chr10_367	0.20689556142969517	0.19302811362356714	0.36805514
chr10_368	0.21034135521349445	0.19513468253782254	0.35469141
chr10_369	0.21589100354865848	0.19421413247975175	0.34512414
chr10_37	0.29726401385418666	0.19897595034910784	0.3098779
chr10_370	0.3316331060331897	0.2005420489563951	0.55007286
chr10_371	0.42721673480219957	0.20917126607594913	0.48810109
chr10_372	0.3664498438582502	0.20357811676151344	0.38836926
chr10_373	0.2520264530551874	0.19168489864029434	0.35439168
chr10_374	0.5549948739239697	0.22711839995844538	0.44346832
chr10_375	0.5763873573746443	0.22841668505061713	0.49638198
chr10_376	0.49973636664124044	0.22299669130083177	0.49737072
chr10_377	0.6916522459405777	0.24409987624663318	0.51249245
chr10_378	0.6861773917411297	0.24202819294753838	0.46680312
chr10_379	0.49437202645956635	0.2165039179869821	0.40038224
chr10_38	0.3521792352044465	0.2041251641995	0.27410687
chr10_380	0.487576163877064	0.2170642715734872	0.49036717
chr10_381	0.41896788429219195	0.20904205046618396	0.41211375
chr10_382	0.30055938487539613	0.19855139966113822	0.43240223
chr10_383	0.19659087716440235	0.18950193764670076	0.32910925
chr10_384	0.3375674117079429	0.20294398630743454	0.50655721
chr10_385	0.30196059485358095	0.19956167847641124	0.4507904
chr10_386	0.20879421952010369	0.18976381327960906	0.18679566
chr10_387	0.3359266460038931	0.20090128475685864	0.27214338
chr10_388	0.46801245558761306	0.21259098186336592	0.64148127
chr10_389	0.5026583321147494	0.21935991032046598	0.49473486
chr10_39	0.3439588828620547	0.20489307664734527	0.26769729
chr10_390	0.6585886268215451	0.23638821856416445	0.52583245
chr10_391	0.5097159217667637	0.21908444440732744	0.5211413
chr10_392	0.38492733506840354	0.20396925751944095	0.61951517
chr10_393	0.7385294071954628	0.2463290697956635	0.65256429
chr10_394	0.6687492807448058	0.2393443458135512	0.58247628
chr10_395	0.3805029255473666	0.2006362445531585	0.69990168
chr10_396	0.871589437111741	0.27089212620445935	0.53560291
chr10_397	0.6668428304766871	0.2361435118067025	0.63259347
chr10_398	0.32755765720623026	0.1956894067999486	0.5068078
chr10_399	0.3800632956716356	0.204152388964557	0.37406282
chr10_4	0.6013742547927248	0.23083983822735568	0.59688161
chr10_40	0.23777156786505968	0.19552310885623608	0.19961341
chr10_400	0.48786889202657063	0.21205619202074738	0.58666512
chr10_401	0.24217591565376023	0.19030214003859558	0.29057638
chr10_402	0.28236116703904335	0.1974016142595074	0.23197292
chr10_403	0.27050724819691996	0.19545088032661392	0.22621702
chr10_404	0.34115441232264954	0.20111777606499634	0.35465685
chr10_405	0.5666899048960582	0.22619178244062188	0.44565175
chr10_406	0.5482327743923813	0.22214193515187122	0.47193401
chr10_407	0.5709946654499454	0.22971667437703364	0.49915545
chr10_408	0.5561032830243231	0.225577731918136	0.4309457
chr10_409	0.4187457374192088	0.20798539568762878	0.52981345
chr10_41	0.22391986181797766	0.19379499468834152	0.26281928
chr10_410	0.37983476448423226	0.20472658448002456	0.50134575
chr10_411	0.5655035493203112	0.2209559594973771	0.53563846
chr10_412	0.42031283088095067	0.21183465179133396	0.44685122
chr10_413	0.5779414647617349	0.22585675367480193	0.51342667
chr10_414	0.724795500310116	0.24545816750803529	0.58586988
chr10_415	0.7268169864775379	0.24876617026056214	0.52038275
chr10_416	0.8026429003478047	0.25638218869689794	0.56727666
chr10_417	0.7778122830289902	0.2536774220502578	0.54320059
chr10_418	0.6776816239565608	0.24122970412037884	0.4639133
chr10_419	0.7744855564419384	0.25384280239102386	0.45165476
chr10_42	0.21429821123151976	0.18931812545566762	0.28484197
chr10_420	0.5981075005637532	0.23136826767095367	0.48695177
chr10_421	0.5379572758520283	0.2153125183381257	0.72595461
chr10_422	0.5993243947377201	0.22593744116344985	0.62347848
chr10_423	0.47784048755016917	0.21545226449302932	0.45935106
chr10_424	0.6366303204638306	0.23110506631800262	0.47051249
chr10_425	0.25204182324590296	0.1917069973566217	0.39069795
chr10_426	0.15983911415289279	0.1862164978302366	0.54045168
chr10_427	0.1828814559677078	0.1922531350428785	0.3636039
chr10_428	0.21358030459221966	0.19577723090427449	0.27814342
chr10_429	0.23268851978495098	0.20034060023030867	0.29088023
chr10_43	0.28513302974219557	0.19545484300333849	0.2923793
chr10_430	0.24582003918549428	0.1974617943805075	0.48574706
chr10_431	0.2630552003038122	0.2012192291624762	0.32753546
chr10_432	0.25545341854934833	0.20105680977315424	0.33676376
chr10_433	0.20407146846225083	0.19385302999641973	0.5412558
chr10_434	0.2673409296600752	0.19883811226654166	0.53228886
chr10_435	0.24019199212222378	0.19783457668826315	0.4763137
chr10_436	0.24590598306274133	0.19953164023360795	0.42578128
chr10_437	0.3473238377319132	0.20808270288988978	0.44309517
chr10_438	0.26033846762698726	0.2007431368196281	0.45060881
chr10_439	0.23178819146066754	0.19727490027659392	0.44602937
chr10_44	0.5267057702118312	0.21838449464994492	0.52282101
chr10_440	0.26816228228172334	0.1973555532337269	0.4288547
chr10_441	0.22479744386231573	0.19616944909127873	0.41851543
chr10_442	0.2280686953853983	0.1970056374381634	0.38279835
chr10_443	0.20886097686818206	0.1945395997837342	0.29566459
chr10_444	0.1707597317655646	0.1909505786975724	0.3074864
chr10_445	0.15193932274259028	0.18608812603337058	0.2876489
chr10_446	0.4423561814277678	0.2117705142086477	0.47086002
chr10_447	0.7851558674130547	0.2513146381148955	0.57842881
chr10_448	0.6352880765729821	0.23242168267410307	0.69263945
chr10_449	0.5328397941303794	0.22146238124511294	0.64227457
chr10_45	0.709286000175197	0.24142324817950328	0.66783185
chr10_450	0.6442813821454316	0.23215870408879588	0.76026188
chr10_451	0.4525489997424625	0.21184377091748124	0.49829493
chr10_452	0.26181790227663637	0.19625522220102468	0.38750245
chr10_453	0.21529919346927806	0.19208435890611614	0.30020671
chr10_454	0.18864312639048733	0.193112608649485	0.29888635
chr10_455	0.23227544182148321	0.1911936823730296	0.38486456
chr10_456	0.4810572558772072	0.21460597657278885	0.48375351
chr10_457	0.5111876851339108	0.21950038863874083	0.36070312
chr10_458	0.5393620649057075	0.22031678432661247	0.4114285
chr10_459	0.5770787275911794	0.2234120878013287	0.36183903
chr10_46	0.573851315274894	0.2235003348013784	0.59586964
chr10_460	0.4086409871495766	0.20578854145611145	0.35150632
chr10_461	0.362787666198007	0.2012149946850512	0.42652965
chr10_462	0.5490583089838738	0.22285894330556705	0.55975444
chr10_463	0.5391419217470756	0.2221785872073045	0.52654353
chr10_464	0.3957982293888104	0.20519755312026758	0.65399481
chr10_465	0.5094088024472363	0.2191686054408142	0.4958895
chr10_466	0.5124836224119336	0.22131790311553223	0.5367991
chr10_467	0.24943747397037974	0.19352219903037762	0.41266632
chr10_468	0.22219540995366893	0.1935699410350327	0.30667377
chr10_469	0.2380628365028435	0.19707612997933513	0.32037363
chr10_47	0.5923273047303365	0.22681821208281078	0.57955373
chr10_470	0.21023058000109715	0.19255799152593978	0.34408429
chr10_471	0.2569447401711502	0.19268278755133864	0.33770049
chr10_472	0.21567053272574224	0.18994147427885266	0.35486449
chr10_473	0.22754171533125278	0.19033715317972616	0.36244654
chr10_474	0.30715321626429654	0.1959735988991767	0.41967876
chr10_475	0.4045830293156763	0.2061707916901385	0.3778852
chr10_476	0.6980404023840092	0.24055764535767052	0.65362723
chr10_477	0.23870146282697385	0.1881372754172728	0.53010332
chr10_478	0.16529071714008337	0.18714049227100532	0.3759033
chr10_479	0.2808699856174189	0.1964811855383106	0.32524982
chr10_48	0.7528681876174474	0.2528662436509665	0.56621275
chr10_480	0.334672501533422	0.2018078971788624	0.38479184
chr10_481	0.4127413638017512	0.20653580045249292	0.41459313
chr10_482	0.34350094376602675	0.19983786528078784	0.4180404
chr10_483	0.7230875983679501	0.25007944827324513	0.61047522
chr10_484	0.7238150582710473	0.2415331160283078	0.62181394
chr10_485	0.6101599873102291	0.2328256073112547	0.65474262
chr10_486	0.5499196742818911	0.22727772881208994	0.58123745
chr10_487	0.17767282981304314	0.18901944764760675	0.39368402
chr10_488	0.19333160171715738	0.18860188161799826	0.38714889
chr10_489	0.2939126542208822	0.19672491083733518	0.36396245
chr10_49	0.6939356223261921	0.24272194885495754	0.6406161
chr10_490	0.3624551228081583	0.20396415594628486	0.40661453
chr10_491	0.2616449142856088	0.196582745325007	0.27097331
chr10_492	0.23420537088284749	0.19285931009764243	0.36221146
chr10_493	0.25873746994918917	0.19363805092836683	0.35836436
chr10_494	0.6227331348471946	0.2344017106266374	0.46505076
chr10_495	0.27945300549722807	0.19507430386025387	0.36835013
chr10_496	0.3137905221630148	0.1969330511606033	0.37066682
chr10_497	0.23942522979358594	0.1881756212135267	0.34929864
chr10_498	0.36196220063312007	0.20451511261179156	0.32694705
chr10_499	0.47332819178755425	0.2134921023032911	0.42440783
chr10_5	0.3508441531224411	0.20161041711978364	0.50145139
chr10_50	0.6565095645056601	0.23312622899018015	0.57110178
chr10_500	0.3122290474852775	0.1986317626766314	0.46934575
chr10_501	0.28123155362189434	0.19226226531931084	0.40966769
chr10_502	0.31300085832944846	0.1979490942154592	0.45336425
chr10_503	0.7031914293876385	0.2369221881188825	0.56616903
chr10_504	0.5785545313278148	0.22332751441367577	0.53745144
chr10_505	0.8609243886889231	0.2581869007313764	0.59683022
chr10_506	0.6528647263723402	0.232638381971939	0.54847109
chr10_507	0.5104943117338138	0.21520792773965225	0.33707127
chr10_508	0.24086545884113217	0.19234038094876818	0.26721132
chr10_509	0.3764991895468099	0.20491324069407446	0.44801987
chr10_51	0.5077024128984138	0.2162212196553301	0.44737875
chr10_510	0.4118522968043674	0.20713134878011355	0.40883044
chr10_511	0.3617661795531377	0.20363621318635458	0.27341705
chr10_512	0.23401697466808907	0.1908336175483315	0.19824029
chr10_513	0.2530032538166803	0.19155942223316344	0.18788339
chr10_515	0.4339679017274319	0.2075914801181252	0.21754262
chr10_516	0.4363134200818443	0.20956885740000036	0.29949149
chr10_517	0.2273684523827088	0.1897437076832499	0.22093385
chr10_518	0.469023069203072	0.2105034042034512	0.38828598
chr10_519	0.6748138018662289	0.23410454753882654	0.60147303
chr10_52	0.4441236878544657	0.21253753731643651	0.38518764
chr10_520	0.3394874312883058	0.19912400625633775	0.33935785
chr10_521	0.21123716740661527	0.19261671071963457	0.35319038
chr10_522	0.21576836403353733	0.18878430240545047	0.30358618
chr10_523	0.3467129518284814	0.19966000130627204	0.28386091
chr10_524	0.34304490036031493	0.2021126616676542	0.25282193
chr10_525	0.4819683066149076	0.21345132082589935	0.2672246
chr10_526	0.36155790657837694	0.19902732270863555	0.2835929
chr10_527	0.4556340203663572	0.212541128892343	0.36566194
chr10_528	0.26514585661400014	0.19459190758316244	0.21757972
chr10_529	0.25446068664129345	0.19451420330202557	0.18971122
chr10_53	0.44766586519849777	0.21397821679436396	0.46998067
chr10_530	0.28108363390929325	0.19729570758472653	0.20277705
chr10_531	0.29029107222965644	0.19429833363180435	0.19597782
chr10_532	0.2519057488129969	0.19189379453719813	0.19580842
chr10_533	0.25291926600448866	0.19309375876674592	0.2361947
chr10_534	0.3870715822748965	0.20716473728601484	0.38181608
chr10_535	0.45163860079673285	0.21298779864865677	0.35099257
chr10_536	0.7922431762583689	0.25145344715124357	0.51097492
chr10_537	0.85278476726053	0.26183779856420875	0.65283689
chr10_538	0.5940646371990554	0.23192731741612915	0.47427261
chr10_539	0.5290296913299556	0.2221122686905667	0.30988799
chr10_54	0.4877495136434947	0.21675404831104256	0.48510085
chr10_540	0.7736087721923681	0.24610850888057392	0.57561209
chr10_541	0.4013044215114309	0.2027650856196684	0.29166881
chr10_55	0.35421437775655246	0.20257589679640042	0.69028542
chr10_56	0.25070505714339403	0.19423784426533633	0.49347026
chr10_57	0.20702868317123022	0.18913741999905237	0.30742204
chr10_58	0.7156997112271377	0.2446363943033671	0.61822402
chr10_59	0.6495924817067174	0.2339669167424307	0.54428896
chr10_6	0.3093882812836468	0.19929949645574196	0.67718308
chr10_60	0.4425595159839852	0.21372515509553172	0.44196528
chr10_61	0.287063985460865	0.19623670233893042	0.39124067
chr10_62	0.2217868174502032	0.19093440243101528	0.27271612
chr10_63	0.38639426468095706	0.20734174337992953	0.3782319
chr10_64	0.20788990115252398	0.19326459171187318	0.27029226
chr10_65	0.25372641312633637	0.19717877297938818	0.33953384
chr10_66	0.4608857227024338	0.2153036824485892	0.47441997
chr10_67	0.5472190694929823	0.22556849089172437	0.43790701
chr10_68	0.48862955744681447	0.21623695485829048	0.34755349
chr10_69	0.522637919207173	0.22190019243214518	0.38777686
chr10_7	0.3007313410017293	0.1970911190728252	0.34858378
chr10_70	0.5324189432967651	0.2229858952904614	0.4823157
chr10_73	0.26615719565222806	0.19572565954046703	0.38283249
chr10_74	0.3060967830803468	0.19913639224098695	0.7283559
chr10_75	0.45702596029428416	0.21552556769123218	0.55929226
chr10_76	0.25277272467762285	0.19856980369028562	0.28617157
chr10_77	0.24623661901768554	0.1974715226000398	0.36212383
chr10_78	0.28308359765621377	0.2001709958472437	0.28154227
chr10_79	0.43302569584342976	0.21402743369280094	0.25092184
chr10_8	0.3002034304229777	0.20130970070905949	0.25188839
chr10_80	0.5726993006715171	0.2264660604881284	0.46591847
chr10_81	0.5974664261206705	0.22780739391333985	0.40613694
chr10_82	0.4213416737780444	0.2114237848842141	0.31193561
chr10_83	0.26236509759530313	0.19558720646145547	0.25099704
chr10_84	0.2393845139369069	0.19391012075703865	0.37516518
chr10_85	0.26785531552965247	0.19694785852179914	0.39405705
chr10_86	0.2923278950824479	0.20038647690530717	0.54292711
chr10_87	0.628108676096638	0.2342348629416705	0.59089948
chr10_88	0.596453330278007	0.22942449896681502	0.45728524
chr10_89	0.42005509038870353	0.2083309564284818	0.31837594
chr10_9	0.2603745565972583	0.19937276840108917	0.22908987
chr10_90	0.5586099867781238	0.22402811281971163	0.47076016
chr10_91	0.6632243547437474	0.2329474849012417	0.68226385
chr10_92	0.4881398631574697	0.21698448999426662	0.45940157
chr10_93	0.3723650854027532	0.2045987282074296	0.43151871
chr10_94	0.31459350788086343	0.20030435069315872	0.41088631
chr10_95	0.29258421879976776	0.19702268558683234	0.30263531
chr10_96	0.251403105982532	0.1958303210263229	0.26172688
chr10_97	0.31719925674818594	0.20148468142510703	0.32618827
chr10_98	0.25250436500788415	0.19505807970392489	0.67597814
chr10_99	0.40531437327952985	0.20682200842168663	0.64398085
chr1_100	0.7205222881820552	0.2432018578071833	0.64955198
chr1_101	0.722184961205947	0.23420683266560594	0.62857025
chr1_103	0.6663018152658547	0.23435591895375124	0.57310832
chr1_104	0.7329009185858547	0.2418290413391303	0.61220354
chr1_105	0.7221735830257922	0.24290533505476655	0.51044269
chr1_106	0.7908667512373259	0.2520304786504859	0.55024431
chr1_107	0.8585112840063547	0.26628551040893267	0.51953429
chr1_108	0.8975478596890806	0.2710798299434044	0.59021475
chr1_109	0.770362119908383	0.25040181123278155	0.55352549
chr1_11	0.3908727305594271	0.19758831987327088	0.21020773
chr11_1	0.8816406472925237	0.26909840022300335	0.61074973
chr1_110	0.8466365000222261	0.2607674180993498	0.50040525
chr11_10	0.7088112341917786	0.23395225879573306	0.41902492
chr11_100	0.33662668858299166	0.2084574867551914	0.26413939
chr11_101	0.33791334260501954	0.20806066676800314	0.28182166
chr11_102	0.2946823807297426	0.20405914939802877	0.25584595
chr11_103	0.296517548783397	0.20428276555745534	0.31536411
chr11_104	0.2670514743414799	0.2013315347964778	0.42127426
chr11_105	0.24477073700867333	0.19810204378541915	0.44851741
chr11_106	0.23219084447419344	0.19813400979745036	0.63037723
chr11_107	0.2519790644320703	0.2012198019117717	0.41136604
chr11_108	0.23994073521274192	0.19642214011478767	0.42279922
chr11_109	0.3339386946218187	0.2035230841278755	0.48206555
chr1_111	0.9129107418984239	0.2721175779929382	0.70066683
chr11_11	0.792034211012781	0.2450207503987207	0.60567833
chr11_110	0.38502342617662744	0.20743095346214876	0.48564401
chr11_111	0.432403286423213	0.2117571775948125	0.50566226
chr11_112	0.5111732224036596	0.22078332669038445	0.41199485
chr11_113	0.3922215683765061	0.2079453949975263	0.3751113
chr11_114	0.26275069707980486	0.1977645423940367	0.42671249
chr11_115	0.25336183962002495	0.20100542904892843	0.34148556
chr11_116	0.2633833645994005	0.20322701714715974	0.38395099
chr11_117	0.23989050988674937	0.19774788704506674	0.44098215
chr11_118	0.265726891540632	0.2019272586030031	0.35069498
chr11_119	0.251905036339368	0.20160807286135443	0.28744242
chr1_112	0.7620959240864038	0.25546178730487423	0.4046011
chr11_12	0.7670585003733007	0.24382835881686452	0.58713437
chr11_120	0.21014039262718934	0.19349195312770803	0.38183601
chr11_121	0.3246451221990661	0.20308099097545554	0.47966572
chr11_122	0.30197091479861987	0.1997867291104909	0.37711145
chr11_123	0.25337494146701617	0.19672307424837626	0.36111625
chr11_124	0.234780314588692	0.19580846179075106	0.35183274
chr11_125	0.34745388525063897	0.20515976397693952	0.41508856
chr11_126	0.4448617965927302	0.2136750032013081	0.38566313
chr11_127	0.29305854477914695	0.19594294345575325	0.46619507
chr11_128	0.3016722510636695	0.19576042951714073	0.6045617
chr11_129	0.31770872138848616	0.19964445206392037	0.55549844
chr1_113	0.8277223665077631	0.26117763563672286	0.5725544
chr11_130	0.30255743084271225	0.19971851164403023	0.45385028
chr11_131	0.4641206772114843	0.2153738690042272	0.53627693
chr11_132	0.6288273458191372	0.23514137990037418	0.50375623
chr11_133	0.49238784384630024	0.2179723220314783	0.52496526
chr11_134	0.3378226332795152	0.1987048494158434	0.4899823
chr11_135	0.6901600580826673	0.23984561760502507	0.54470126
chr11_136	0.6480343283941781	0.23282696942788278	0.59426129
chr11_137	0.7515056335237534	0.24798570027722458	0.46141583
chr11_138	0.37871979189208377	0.20308575529242914	0.42036663
chr11_139	0.4685589126067991	0.2138921429568084	0.34152194
chr1_114	0.793714247262384	0.2585532821369288	0.52446766
chr11_14	0.40409648137751314	0.19624880118990876	0.30260997
chr11_140	0.7246720472659677	0.24197440696276684	0.56805399
chr11_141	0.4182054863912087	0.2071484053672553	0.50165375
chr11_142	0.32180865758926114	0.19764726352334114	0.42535612
chr11_143	0.43030036782290476	0.20682340172448763	0.51355817
chr11_144	0.4119658341931746	0.20760260035836212	0.6862391
chr11_145	0.6162174875180754	0.2296547826632984	0.67925895
chr11_146	0.40197964420705545	0.2085242336943876	0.43110925
chr11_147	0.193129846098617	0.19023112566760333	0.39482528
chr11_148	0.21145315608588436	0.1957975357277566	0.29115207
chr11_149	0.2707629320633925	0.20013781738516445	0.25965472
chr1_115	0.7748276900222347	0.25658723097330666	0.53010468
chr11_15	0.8455230386131998	0.26446669218418345	0.60682382
chr11_150	0.29080193729053155	0.20292256438278894	0.24781263
chr11_151	0.2900375469625545	0.20212176400935258	0.25882047
chr11_152	0.29480343113209834	0.20187067827424737	0.24337305
chr11_153	0.3047756880800646	0.2044845106414661	0.24556122
chr11_154	0.32649188921552535	0.20482206333577305	0.23256836
chr11_155	0.3039128901000562	0.20497824855242033	0.21351735
chr11_156	0.3225970232550567	0.2080826842573271	0.22567753
chr11_157	0.3089982197178906	0.202985444682727	0.21443365
chr11_158	0.3227721944386967	0.20439285588473596	0.20156875
chr11_159	0.30238718059572167	0.2017666228676943	0.19980158
chr1_116	0.681399492211082	0.24036514322928282	0.53827394
chr11_16	0.572503830372365	0.22478601688651695	0.50026341
chr11_160	0.3004839463422823	0.20297794927299503	0.33032639
chr11_161	0.31888227934127306	0.2067888847242907	0.31437716
chr11_162	0.30828327595912525	0.2061705980810917	0.24613018
chr11_163	0.3081889644082725	0.20608554997666692	0.26061308
chr11_164	0.29720664367632926	0.20711171914330673	0.38218143
chr11_165	0.2794476552298115	0.20316871327309188	0.35907589
chr11_166	0.28063305619085	0.2034469624627881	0.25927778
chr11_167	0.3011429247206997	0.2062141955750043	0.24261541
chr11_168	0.2805273826410857	0.20391623742445564	0.23504854
chr11_169	0.25049624717928765	0.19929455368958843	0.22582376
chr1_117	0.7165826675915536	0.24428520304082266	0.43934348
chr11_170	0.21022345187968985	0.19476776186691364	0.27587947
chr11_171	0.21328572435496054	0.19393573613539877	0.35835141
chr11_172	0.1799259604159926	0.19010664043063283	0.34703682
chr11_173	0.45298615582503043	0.21672608047950442	0.43676161
chr11_174	0.3639847764923025	0.20511644767213094	0.44982062
chr11_175	0.5431516897905123	0.22522137295775652	0.4824302
chr11_176	0.45480309898298144	0.21214860004895592	0.44838468
chr11_177	0.36328329128528186	0.19829128187184197	0.45001922
chr11_178	0.614729885573735	0.22686679110681196	0.47380577
chr11_179	0.5873730736924545	0.22240330960700255	0.59773551
chr1_118	0.4043989194435915	0.20146914849192588	0.46799556
chr11_18	0.3042553634498312	0.19653196418881783	0.41527207
chr11_180	0.5681934327116064	0.2172542523074295	0.41437949
chr11_181	0.31193068120851697	0.19397851746970252	0.42804893
chr11_183	0.5895392798567445	0.22404279933517557	0.49890384
chr11_184	0.5633349317007704	0.22594376340471933	0.48073829
chr11_185	0.7948610898998351	0.2514192646733304	0.67112848
chr11_186	0.7328513006820676	0.24940877537170136	0.64203515
chr11_187	0.5795305272059318	0.2284877759928065	0.5206067
chr11_188	0.5564572877783256	0.22648621720358686	0.45647547
chr11_189	0.8738108838278431	0.2696014947893761	0.6412176
chr11_19	0.1848280924797425	0.187984037539856	0.31491762
chr11_190	0.6814234871620467	0.24222572034450046	0.59726279
chr11_191	0.7546891658316762	0.2548004683324676	0.5862608
chr11_192	0.8238089222154802	0.2622620141709407	0.51866301
chr11_193	0.1613543512405615	0.18521060663967948	0.17469565
chr11_196	0.11414705995141702	0.17115723617067533	0.1741888
chr11_197	0.1319117653393076	0.17634672772857135	0.18736886
chr11_198	0.14770337306797707	0.17720487327515821	0.16237247
chr11_199	0.17520399463702419	0.18316711676828348	0.09225822
chr1_12	0.4634496689478205	0.20301995739010636	0.24627905
chr11_2	0.9210830354639191	0.274732917990237	0.57494959
chr1_120	0.27118003934473156	0.1887835593625579	0.36571763
chr11_20	0.2618945756747101	0.19525811018503728	0.31774269
chr11_200	0.257961149435504	0.20174498483767705	0.13605847
chr1_121	0.2767965730660697	0.18954840123210165	0.27439916
chr11_21	0.3230229558695833	0.19872267431042004	0.42632851
chr1_122	0.37322646595403075	0.19637593018933144	0.26103967
chr11_22	0.46523087365148896	0.21396816143173292	0.5530983
chr11_220	0.24487487282297735	0.19655993572815	0.09817167
chr11_221	0.28202682919995803	0.20249853220260552	0.27752659
chr11_222	0.2368847472879437	0.19602485415329418	0.21608412
chr11_223	0.27324009424360085	0.2016338483969754	0.19291312
chr11_224	0.2769323755751629	0.20407116614759144	0.22342917
chr11_225	0.19534719159898473	0.19162319412311513	0.28453161
chr11_226	0.17166365692406388	0.18988935315902206	0.28519948
chr11_227	0.2022366005502656	0.1882270774020878	0.35793739
chr11_228	0.6074102726492041	0.22695454444122434	0.68719364
chr11_229	0.7446016037249579	0.251611176847829	0.55742765
chr1_123	0.250800855334398	0.1854908466286532	0.30100131
chr11_23	0.34293223681138985	0.20325607605671392	0.36378782
chr11_230	0.4317980698793304	0.21314021244879933	0.46649947
chr11_231	0.19988023599998453	0.1907553027308642	0.27239598
chr11_232	0.20277314075260328	0.1919981585454206	0.23903321
chr11_233	0.4979428443186342	0.21690463748082467	0.57932075
chr11_234	0.39712043020002075	0.2062613578416606	0.39406064
chr11_235	0.535398335890567	0.21670779580401356	0.51718188
chr11_236	0.39232570993636134	0.20435854473066295	0.31661254
chr11_237	0.65442118518524794	0.23854881506859582	0.44261718
chr11_238	0.5684902314413582	0.22576872689013996	0.34597307
chr11_239	0.44439900266846716	0.21161827895160532	0.35678468
chr1_124	0.480929986519964	0.20869759727261797	0.37092835
chr11_24	0.4931903991349831	0.2143513207860179	0.3638496
chr11_240	0.4799793341329477	0.21258932451354354	0.46835871
chr11_241	0.35841167436645693	0.20293832016713456	0.38890961
chr11_242	0.6064180843398388	0.2239014662182266	0.65900972
chr11_243	0.6737259930015141	0.2354147599966637	0.62978654
chr11_244	0.7340237601931314	0.24612275019753257	0.57860423
chr11_245	0.48104666726832196	0.2065782891445723	0.67184253
chr11_246	0.7943932396805526	0.24782228312662785	0.62303747
chr11_247	0.5446104832038658	0.22292852822790882	0.4396608
chr11_248	0.5569800287352158	0.22346289621190826	0.49262713
chr11_249	0.9010422655306576	0.27410546734982183	0.56127261
chr1_125	0.6298342060254685	0.22831404745614817	0.68526225
chr11_25	0.5430256786376405	0.22164226558342634	0.59621945
chr11_250	0.7299114778040593	0.2495185942240781	0.48972189
chr11_251	0.2320604911824734	0.1868618263673763	0.20875768
chr11_252	0.23702528720295374	0.18664639590377602	0.15394943
chr11_253	0.7469597274908113	0.24871809386336083	0.45987724
chr11_254	0.806441777952239	0.2584487399297906	0.55413332
chr11_255	0.7820433186621079	0.24652218388573077	0.68181108
chr11_256	0.8769295579192594	0.2630019875497782	0.44819998
chr11_257	0.723947905630764	0.24052527477402325	0.56707968
chr11_258	0.9039401167851969	0.267959133807764	0.58957233
chr11_259	0.9200205356889088	0.27289211012473424	0.55986712
chr1_126	0.511551401756535	0.22176932383472067	0.50730905
chr11_26	0.7035904533168366	0.24017098295789482	0.61751021
chr11_260	0.9743189896554408	0.29032130672161643	0.56135277
chr11_261	0.9999075952727056	0.2965438487445975	0.53291177
chr11_262	0.8904211508377221	0.26855504630895094	0.52854809
chr11_263	0.8226892000887134	0.25977322201755854	0.52797134
chr11_264	0.7799674221930388	0.25106243685409957	0.51389804
chr11_265	0.6598112788523592	0.23434107855322614	0.58550765
chr11_266	0.5160568382058757	0.21791826115179846	0.42787544
chr11_267	0.6550707786474129	0.2375747983646963	0.52874389
chr11_268	0.9984957490658782	0.2887608865202132	0.54097926
chr11_269	0.6410531150671631	0.23016017756980245	0.40255286
chr1_127	0.523948918205664	0.21747340105303736	0.47482717
chr11_27	0.317673587477641	0.19829671824413705	0.53071691
chr11_270	0.19508151822062164	0.16157477405268678	0.06957628
chr11_271	0.8391512176296015	0.25609246242615286	0.53226482
chr11_272	0.6936583552272049	0.23568091610715555	0.54514075
chr11_273	0.6609121658924784	0.23325467139994507	0.44147415
chr11_274	0.7320236547718065	0.24493842324015486	0.45166198
chr11_275	0.7023134282854997	0.2351286997058403	0.58925295
chr11_276	0.6767199936858438	0.230568019314162	0.528464
chr11_277	0.6710016809988038	0.2298833131638062	0.38980182
chr11_278	0.43195305661721634	0.2048330718802806	0.36462334
chr11_279	0.40997525114717687	0.2034226446634078	0.33036606
chr1_128	0.5545152444738223	0.21552439944740334	0.69507255
chr11_28	0.19996325853780647	0.18955909397554732	0.39858714
chr11_280	0.6696318678525744	0.23651650308865244	0.43470931
chr11_281	0.5500843724318157	0.2152740526001423	0.5307174
chr11_282	0.46771534333149284	0.20661557121017948	0.34364415
chr11_283	0.32246987904244917	0.19827938686157004	0.33933503
chr11_284	0.48032466835822246	0.21330298674477657	0.40505136
chr11_285	0.24561185799154248	0.168549082706732	0.12605595
chr11_286	0.537277180864059	0.21406560947800826	0.34457744
chr11_287	0.7614531981431301	0.25122827887248955	0.47442131
chr11_288	0.6319879938962643	0.23052390031296563	0.44909713
chr11_289	0.8166843176286638	0.25179531066989996	0.73048772
chr1_129	0.806563468089834	0.2577600370628636	0.62630182
chr11_29	0.24422932915023224	0.19091647444258064	0.46308382
chr11_290	0.8255980517043494	0.26015219338635936	0.5707612
chr11_291	0.8030450208954626	0.25093628482615576	0.63786446
chr11_292	0.803655681763404	0.24934331673865162	0.59900859
chr11_293	0.6748061897011584	0.24199280737666434	0.47882908
chr11_294	0.6470120411619847	0.23561686443783939	0.44727189
chr11_295	0.5284604725242873	0.22168534186114558	0.38477791
chr11_296	0.601554182969575	0.2299992948086543	0.30819939
chr11_297	0.566179352058312	0.22301778447447412	0.49314399
chr11_298	0.5947086534383745	0.22755863202478033	0.42500803
chr11_299	0.4791171374416897	0.21187513537333164	0.52081698
chr1_13	0.5146010803118449	0.20494338153743236	0.52876215
chr11_3	0.9180310013278064	0.2701659354236057	0.59371169
chr1_130	0.7758652726277976	0.2523373254657774	0.56962695
chr11_30	0.4165289885187477	0.20356979054525073	0.61594393
chr11_300	0.7706554097715022	0.24695177568358995	0.69345534
chr11_301	0.5510636528971331	0.21845118292636614	0.58449629
chr11_302	0.6514211528948948	0.23396117178059353	0.62136676
chr11_303	0.6339523858590379	0.22694745879463707	0.62041747
chr11_304	0.597848501734419	0.22851516370159008	0.41076619
chr11_305	0.613252443260344	0.22569938085385916	0.61812936
chr11_306	0.6229160834567943	0.23150567784974227	0.39598963
chr11_307	0.47576431303217537	0.20718982184592719	0.58510818
chr11_308	0.6045451474356938	0.22859418474872015	0.49576552
chr11_309	0.5771606026811794	0.23070494149110987	0.48920257
chr1_131	0.6506884649571018	0.2364165225998866	0.53031037
chr11_31	0.19477396297333358	0.18880574748912257	0.28233137
chr11_310	0.49838668640055744	0.21658299953939353	0.43104588
chr11_311	0.6203277911588585	0.23203060578946444	0.50060644
chr11_312	0.6901770808476236	0.24196676847335552	0.4972797
chr11_313	0.2750892776642414	0.19529445454520894	0.36434069
chr11_314	0.24836800160544276	0.1900173957386609	0.37263512
chr11_315	0.18949710083890445	0.18652808843128196	0.41937426
chr11_316	0.2220446843942683	0.19077960729580354	0.52278021
chr11_317	0.2305005033465868	0.19503523412582677	0.33070112
chr11_318	0.22120196422943564	0.19599316906562575	0.28450335
chr11_319	0.25349555716009253	0.2021796998887118	0.28624725
chr1_132	0.6226760727025089	0.23338170655438795	0.56622069
chr11_32	0.34283085227081284	0.19781824032802325	0.57776311
chr11_320	0.2604215554154557	0.20054701597100505	0.38839697
chr11_321	0.263542257406235	0.20056449455178818	0.38197981
chr11_322	0.303910259758966	0.2042697253789253	0.46478288
chr11_323	0.26256147851098977	0.200380158943278	0.31339955
chr11_324	0.2546776640995431	0.20068266078097852	0.28819621
chr11_325	0.2539991310260477	0.20001736683975618	0.30564913
chr11_326	0.26726584891086014	0.19717619952558701	0.36630455
chr11_327	0.21094340842384013	0.1945605181621155	0.30461461
chr11_328	0.19906960308649926	0.1938215825668856	0.34277807
chr11_329	0.25655942305148316	0.1961009940750685	0.49616882
chr1_133	0.7334974737718216	0.24620948839330545	0.62154928
chr11_33	0.32924582948706893	0.19505921517873834	0.50063449
chr11_330	0.5543766279960596	0.22597786298737868	0.57393583
chr11_331	0.5850304013619829	0.2298597697053804	0.59969211
chr11_332	0.20961033868518744	0.1928019489966889	0.38368502
chr11_333	0.20390450633821924	0.19434049025503167	0.41911897
chr11_334	0.2434820272015615	0.19650077490507017	0.37970909
chr11_335	0.26524801295079	0.20358619477283715	0.36349287
chr11_336	0.21890353144975458	0.197131382293636	0.34672173
chr11_337	0.2621565779306345	0.19916444796624602	0.34569595
chr11_338	0.24610613623157226	0.20101913864090068	0.32867981
chr11_339	0.27333226698017876	0.20230345077817055	0.36502012
chr1_134	0.6160605897657656	0.228723863747914	0.5032492
chr11_34	0.432123140397466	0.20994320080187104	0.50278315
chr11_340	0.25916666589516546	0.19950654119807207	0.29158008
chr11_341	0.39123849188618126	0.20856184846238662	0.53705682
chr11_342	0.587530447369055	0.23014913250710678	0.59044266
chr11_343	0.7858600602585537	0.2559028294614451	0.65352489
chr11_344	0.39477747699657806	0.20703950695969198	0.52625293
chr11_345	0.3577290870398275	0.20236945540315793	0.44770206
chr11_346	0.3223065967582933	0.20081129354032207	0.48968044
chr11_347	0.4613263785552474	0.21638205756510037	0.42568291
chr11_348	0.28538277999204653	0.196882141941115	0.43502478
chr11_349	0.1908111595555572	0.19040029297653727	0.30190013
chr1_135	0.5939812818218843	0.22509312043511892	0.42495355
chr11_35	0.4565955110259424	0.21390405038953478	0.51925911
chr11_350	0.24010088097266585	0.1950931749405176	0.39241046
chr11_351	0.32827744029966976	0.2019799245051701	0.45042292
chr11_352	0.5424633098617899	0.2233118737922685	0.56206854
chr11_353	0.2268896631679264	0.1947343424376543	0.42069764
chr11_354	0.135700409266372	0.180739510276045	0.39300018
chr11_355	0.1591832245442651	0.18360629739064646	0.31749831
chr11_356	0.172246257113564	0.18535826737498534	0.29310074
chr11_357	0.14421018983453113	0.17374743971219136	0.33583944
chr1_136	0.22140559634401677	0.1856085760745187	0.27650446
chr11_36	0.530647833878508	0.22036076345583633	0.57716484
chr11_360	0.29372340107610073	0.20182459518719384	0.42552872
chr11_361	0.3049596694606109	0.20505693979407943	0.45319548
chr11_362	0.3061654238910948	0.20704205583626806	0.32478901
chr11_363	0.26446680916153736	0.20218546786269145	0.30200081
chr11_364	0.28736202496914337	0.20497474186384707	0.3567185
chr11_365	0.29245558546364936	0.20601012278989536	0.3172361
chr11_366	0.26265742198609304	0.20225886287071757	0.34381136
chr11_367	0.24140980172040968	0.19896429544835104	0.30671733
chr11_368	0.2098815104974602	0.19611614447239248	0.38287088
chr11_369	0.2001282703857194	0.19384572728927382	0.35218343
chr11_37	0.7007850017095493	0.24913281561782388	0.56818394
chr11_370	0.21641472338891385	0.19199228477510843	0.40468413
chr11_371	0.31864632066816795	0.20380464158922756	0.40752657
chr11_372	0.26758197911832793	0.19642334490524313	0.3834242
chr11_373	0.5371259079911002	0.22366337226970967	0.60304716
chr11_374	0.30809360131251734	0.20152046453336814	0.50414014
chr11_375	0.31496457322158156	0.1974189376443418	0.37499064
chr11_376	0.3107728313119169	0.19940923195150578	0.44926713
chr11_377	0.5077841985400846	0.21871753716192047	0.5360183
chr11_378	0.43189741683776206	0.2124126287420903	0.48789633
chr11_379	0.564941907434195	0.22446885732548943	0.52628449
chr1_138	0.2134426335679764	0.1856817555733591	0.23931261
chr11_38	0.717319963858713	0.24785535284076465	0.55851254
chr11_380	0.5212393125228383	0.2186084689775938	0.43489231
chr11_381	0.4408857791913463	0.2137774602460091	0.51063003
chr11_382	0.4382971007304071	0.21488020120755502	0.52146421
chr11_383	0.538641236979361	0.22405214186036104	0.72294605
chr11_384	0.4157329514567047	0.21174996012917077	0.54174108
chr11_386	0.19417826043933298	0.19472065518820247	0.32745537
chr11_387	0.24460025880994388	0.1984520986983291	0.35810465
chr11_388	0.25240565631370326	0.20082219650086458	0.33627869
chr11_389	0.29111377063053595	0.20461417388062791	0.30912556
chr1_139	0.19366492518123662	0.18513314252402593	0.32341192
chr11_39	0.5239353122131193	0.21949605449686993	0.42633379
chr11_390	0.312444321588227	0.20636285163594226	0.28931791
chr11_391	0.3083486642345006	0.20544011077552518	0.28160185
chr11_392	0.32002028728459553	0.2079926841641524	0.25989376
chr11_393	0.3440369853096252	0.2083346964393248	0.28361542
chr11_394	0.30861700330498515	0.20647189958830825	0.26909079
chr11_395	0.3035587495220207	0.20707372475741295	0.29275601
chr11_396	0.32151248023951207	0.20998228305879468	0.29256471
chr11_397	0.29666250381868925	0.2068268620774479	0.32794315
chr11_398	0.27515383348106864	0.2046565227858481	0.37167415
chr11_399	0.2774396880558141	0.20434077820415333	0.29331796
chr1_14	0.7036470633603685	0.2343208088491368	0.59603186
chr11_4	0.5474375012572213	0.21797932554632213	0.54935738
chr1_140	0.27469464315756664	0.1910695768130553	0.36013415
chr11_40	0.5530150709333269	0.22384098936415853	0.25660017
chr11_400	0.28505135163076467	0.20261587684034552	0.32667906
chr11_401	0.24058285331137047	0.19778282686430768	0.36993318
chr11_402	0.35710761160120097	0.20694478590018567	0.56818936
chr11_403	0.2479313400823623	0.19825053635754794	0.44583007
chr11_404	0.23253685643414415	0.1985303148581837	0.29794156
chr11_405	0.3178050225658192	0.2010115391971439	0.36833868
chr11_406	0.20736451731442831	0.1914813137580208	0.29595962
chr11_407	0.263230600827562	0.19998856416493113	0.39231154
chr11_408	0.4097733294924053	0.212572324478042	0.57498479
chr11_409	0.5919728812314781	0.22905411980374862	0.64914805
chr1_141	0.5514956620136549	0.22114084525897268	0.42541487
chr11_41	0.6846898830314149	0.23735010282687835	0.38789093
chr11_410	0.33766127375244714	0.2038880583208748	0.51523335
chr11_411	0.31270396330214717	0.20268821717540245	0.5474619
chr11_412	0.31721593729794756	0.20495277194140768	0.3773671
chr11_413	0.26377539536789896	0.19736527613582408	0.36536505
chr11_414	0.24183403370036463	0.1962431944241179	0.37213221
chr11_415	0.34262656069397607	0.20459660334467203	0.4381237
chr11_416	0.24742529379726003	0.19888155465903987	0.36841058
chr11_417	0.26812806856503363	0.20177506733702327	0.31412505
chr11_418	0.38529225671127043	0.21132629854077495	0.38962328
chr11_419	0.4952515120542859	0.22187565711081517	0.48231574
chr1_142	0.5579189958454839	0.22885137947214482	0.41199374
chr11_42	0.7749765197078612	0.24860940858409458	0.49472725
chr11_420	0.37048233552370813	0.2111390699468174	0.33016585
chr11_421	0.27693261829544635	0.20329384154307614	0.33525124
chr11_422	0.23520791001590377	0.19940295504098252	0.38738618
chr11_423	0.36791458818699363	0.2096143303151492	0.44662692
chr11_424	0.22964636204279792	0.19857064186000806	0.50169151
chr11_425	0.2655803794640173	0.20338895460984782	0.36408529
chr11_426	0.246886830528888	0.19973754364713386	0.3240912
chr11_427	0.24525340893651265	0.20209455612490693	0.38818653
chr11_428	0.2970819562860899	0.20325081507107992	0.40047522
chr11_429	0.3819737632375353	0.20988607374863183	0.4888744
chr1_143	0.6707586174673292	0.23896626223038372	0.44328453
chr11_43	0.6868707585064197	0.24013092385473747	0.44895219
chr11_430	0.2748913863742603	0.19883829836512537	0.62674646
chr11_431	0.44884908204192114	0.21880488538920057	0.57988624
chr11_432	0.6470621594022262	0.23693092461346787	0.49271913
chr11_433	0.3618576035250084	0.20675767113904334	0.44307873
chr11_434	0.3913139045906446	0.20936805031132524	0.62259613
chr11_435	0.2452634630388457	0.19462188619240384	0.49365202
chr11_436	0.2211244085300731	0.19551065364406206	0.31735288
chr11_437	0.2522446736299919	0.19673571076563764	0.30288407
chr11_438	0.29543861485401385	0.2007727116095328	0.4278439
chr11_439	0.5127024758590231	0.22015370791589256	0.55992474
chr1_144	0.5700755209316991	0.22509473299751945	0.54799632
chr11_44	0.32032978551377067	0.19772276308715075	0.42698897
chr11_440	0.5001988320947494	0.21984596553824634	0.74364396
chr11_441	0.3271989977056095	0.20056331152982523	0.38909618
chr11_442	0.31726162503899497	0.1999422539685912	0.32622727
chr11_443	0.3196452978935444	0.1983961916789778	0.38834246
chr11_444	0.28273297929025015	0.19463752179553093	0.53057471
chr11_445	0.4003630274909919	0.20519984426359814	0.58098153
chr11_446	0.5380160725069626	0.22502538076473602	0.5323063
chr11_447	0.5555580121061078	0.22930015768846468	0.4888265
chr11_448	0.5197429364090074	0.221787341730617	0.45744074
chr11_449	0.2237220838979735	0.19046703432269219	0.38909196
chr1_145	0.728985944876854	0.24915605200032082	0.42979563
chr11_450	0.18903747244294514	0.18775862969837706	0.36958096
chr11_451	0.20340141011872556	0.1918214137444049	0.25889279
chr11_452	0.2346902019909099	0.19117694174225217	0.39997458
chr11_453	0.16824836042687022	0.18370889259142176	0.44903197
chr11_454	0.32938024583800685	0.20291476176545384	0.44521118
chr11_455	0.47112650138703255	0.21425352760620528	0.40179115
chr11_456	0.5362331913152141	0.2196635081228686	0.40342027
chr11_457	0.34686851701111804	0.2083727418782974	0.27284013
chr11_458	0.16389183501743498	0.18889971355037588	0.18447741
chr11_459	0.18309793738532518	0.1916478607697087	0.23864901
chr1_146	0.8232923384309265	0.25975124704728186	0.57434436
chr11_46	0.28085927150997864	0.19023092166986064	0.47658836
chr11_460	0.20513546693010667	0.19252055750979968	0.34704856
chr11_461	0.23623365503552998	0.19637988890363434	0.34987297
chr11_462	0.2652055310820934	0.19343980911194408	0.44034605
chr11_463	0.2450135969039686	0.19121246958979712	0.49831339
chr11_464	0.21625557518373223	0.18885753484197726	0.43695955
chr11_465	0.1976444239102756	0.184682862683412	0.33106951
chr11_466	0.505670065752613	0.21817171227101656	0.5395381
chr11_467	0.6699890958017614	0.23911942626398386	0.6349689
chr11_468	0.6213780714896284	0.23352241868983628	0.50610269
chr11_469	0.34562751043147527	0.19629275928779236	0.58773973
chr1_147	0.889283263934464	0.26871137184707583	0.55487034
chr11_47	0.4766351722961679	0.21258948103566916	0.50152887
chr11_470	0.36562711530431796	0.1973897113563021	0.61961577
chr11_471	0.5974323113228494	0.22611242759961853	0.6065628
chr11_472	0.7098077389430913	0.2433775998478037	0.61147757
chr11_473	0.6701411510564281	0.2406995783861603	0.46423576
chr11_474	0.5884051277035242	0.23017778753292362	0.55130546
chr11_475	0.8533961917760987	0.2650384687803082	0.50904887
chr11_476	0.7931958605550925	0.25534495138880975	0.59509915
chr11_477	0.4324601358196129	0.20640149106070244	0.50187139
chr11_478	0.5054536703183398	0.21038092443941064	0.65165459
chr11_479	0.2930170437143123	0.19108438687963938	0.44243216
chr1_148	0.3013992543047253	0.1916106422889937	0.40218162
chr11_48	0.6884982377807168	0.2354774742021181	0.60156274
chr11_480	0.43145269040290435	0.20366075307969572	0.6199308
chr11_481	0.4748076199098765	0.21452606339577734	0.638726
chr11_482	0.3294761779038335	0.19802623629648256	0.63925831
chr11_483	0.3644156783004782	0.20318716858411218	0.50504284
chr11_484	0.46440839309671955	0.2136559927512483	0.50858551
chr11_485	0.8086027849298262	0.2558794709757166	0.6369772
chr11_486	0.27899805000411787	0.19550632804256687	0.33801128
chr11_487	0.25070067551470326	0.19363389553154695	0.27473389
chr11_488	0.3853146073211291	0.20488299180365419	0.30100235
chr11_489	0.35445923958859443	0.2031296492687058	0.2758498
chr11_49	0.36809137982753865	0.1994695636470509	0.3864194
chr11_490	0.7126342461951365	0.24376023492388368	0.59852691
chr11_491	0.42909899732283896	0.2129554245945812	0.57811738
chr11_492	0.29012255275555926	0.19621487975623123	0.55442503
chr11_493	0.4919866975063004	0.21466852328925812	0.70784263
chr11_494	0.28695961406858134	0.19895723051352981	0.42841634
chr11_495	0.2819949203452675	0.1969918682960188	0.33096206
chr11_496	0.33181592779676994	0.20329698090288043	0.33184391
chr11_497	0.29727260028258606	0.19879839084558942	0.36685043
chr11_498	0.5488127711876168	0.22298403279804513	0.49000231
chr11_499	0.4634804510039014	0.2127156808521186	0.41142221
chr11_5	0.7104438633884571	0.2369587971754775	0.48411886
chr1_150	0.20772543889469056	0.18391269135108282	0.30126404
chr11_50	0.25518881939803123	0.19325693877792363	0.33343076
chr11_500	0.22724866780758016	0.18561080936217297	0.55191506
chr11_501	0.42694632887618406	0.2127015069036083	0.5379329
chr11_502	0.24383736526383243	0.19441819275277075	0.36155914
chr11_503	0.27766039938010456	0.19548689728965446	0.66269666
chr11_504	0.6915577735924032	0.24112923974672815	0.59495523
chr11_505	0.4546050649883941	0.2073144371599452	0.63286152
chr11_506	0.1974322245606515	0.1861085007087906	0.48571618
chr11_507	0.1934869805072962	0.1880547174542236	0.33973161
chr11_508	0.2045778234853473	0.19224533896802015	0.28501326
chr11_509	0.20994106221979822	0.1927321870300289	0.30992381
chr1_151	0.3847319393601633	0.201856111116083	0.41641185
chr11_51	0.2742245617272468	0.19521654528862645	0.46984231
chr11_510	0.19191661568988683	0.1902991788572647	0.32019082
chr11_511	0.32034833561254716	0.20139045986180731	0.34232838
chr11_512	0.5029631581264526	0.21605465668398255	0.50797408
chr11_513	0.6645588417581882	0.23495146197749517	0.59895885
chr11_514	0.8104600390249298	0.2567418278736736	0.58751338
chr11_515	0.4382417639408029	0.21170673402192053	0.48181686
chr11_516	0.43498838989298877	0.20980973064220027	0.42122928
chr11_517	0.16748756408387067	0.18612559848022825	0.33683464
chr11_518	0.28849206107249004	0.19520843077534997	0.3904081
chr11_519	0.7270431903680747	0.24386118676073712	0.46493648
chr1_152	0.434068713529449	0.20998784933171324	0.5780392
chr11_52	0.3122729652255944	0.19644112056469076	0.67430028
chr11_520	0.5567697042172782	0.2246784809702983	0.5364231
chr11_521	0.25186597438642183	0.1898565814780479	0.41932901
chr11_522	0.20849678082522274	0.19120901298342638	0.42304333
chr11_523	0.271473271028912	0.19729166330009856	0.3344804
chr11_524	0.16383486352510085	0.18691839430460705	0.32940299
chr11_525	0.19500611076118882	0.1873196445847336	0.36652608
chr11_526	0.2957741002883601	0.19694626632710258	0.41862119
chr11_527	0.24331077676516313	0.1950368992908874	0.45814183000000003
chr11_528	0.23626968363696868	0.19248626816171133	0.40245214
chr11_529	0.22405740668472005	0.1948568600225791	0.33896354
chr1_153	0.804969456784378	0.2598648269613763	0.47993556
chr11_53	0.6097031384992263	0.22906835329850964	0.59022893
chr11_530	0.22288402076794475	0.19640816186928353	0.29443842
chr11_531	0.260878035899401	0.1961503835828522	0.35145848
chr11_532	0.2764370834570737	0.19711889711254407	0.48935579
chr11_533	0.20904513038806738	0.19241651608013885	0.44602493
chr11_534	0.20213266005977823	0.18928589321418648	0.30430289
chr11_535	0.35770125394763763	0.19964026966966472	0.50477496
chr11_536	0.5112247835417738	0.22064383286460426	0.48130222
chr11_537	0.26374411836939465	0.19366490094908753	0.39554826
chr11_538	0.21961461933047974	0.1925194923332081	0.34391582
chr11_539	0.24564710227147168	0.19688425498859058	0.29384485
chr11_54	0.36676489020353636	0.20664712176596836	0.31429121
chr1_155	0.34598703140030324	0.19904692301958504	0.32598614
chr11_55	0.24190610403793844	0.19178843944259494	0.39421983
chr1_156	0.30517490632934774	0.1925610318977167	0.31706884
chr11_56	0.20869010984431746	0.18959754503994855	0.36484767
chr1_157	0.5652794598988488	0.2279011943409038	0.42371444
chr11_57	0.3787120898706067	0.20718672255870874	0.6349468
chr1_158	0.64384001787409	0.23488934472608933	0.59528041
chr11_58	0.6030190895551051	0.2298521310665265	0.42912966
chr1_159	0.7201242439410579	0.24157266921857767	0.50795013
chr11_59	0.41890652690280844	0.20870246639513626	0.29668481
chr1_16	0.27492999440911353	0.19301904243931672	0.23125497
chr11_6	0.5937391138675157	0.22396823055090093	0.5117528
chr1_160	0.5411862259995648	0.21700059639109456	0.61917492
chr11_60	0.2933164923139823	0.19751735102023818	0.42287411
chr1_161	0.7727066731246459	0.2507266127319852	0.57242347
chr11_61	0.23421002829454957	0.19551691553885123	0.35156899
chr1_162	0.7680602882408745	0.2534120678810677	0.51427694
chr11_62	0.3119194645518866	0.1998510222810411	0.40326963
chr1_163	0.7688924541032622	0.2539413560666619	0.4225569
chr11_63	0.3450189735761368	0.20087674841086003	0.54845564
chr1_164	0.6462554102757965	0.23298127448121214	0.48779586
chr11_64	0.371412031919738	0.20677091340346562	0.35694632
chr1_165	0.6729592911563409	0.23378838258480464	0.59049109
chr11_65	0.28063018178476	0.1988402337470592	0.33149068
chr1_166	0.5485836837795854	0.21995596969489256	0.41572196
chr11_66	0.24978256932741513	0.19431770438312662	0.28476946
chr1_167	0.5103235817554985	0.21148210173749216	0.63308804
chr11_67	0.5606023264523259	0.22303150326118126	0.66119068
chr1_168	0.6941943600879481	0.23028761477789303	0.62685052
chr11_68	0.5609390428788009	0.2278139399901511	0.47681962
chr1_169	0.47984369744987093	0.21031910521579547	0.57554184
chr11_69	0.5498573729717845	0.2235953766968544	0.44458277
chr1_17	0.2897070834436554	0.19567937268860405	0.18377754
chr11_7	0.887845070862424	0.26236376148495333	0.56642515
chr1_170	0.4508028280904642	0.20993309672857574	0.42230625
chr11_70	0.26557979684585864	0.1897487764331136	0.51547185
chr1_171	0.5328858726579454	0.22381710849326877	0.40979605
chr11_71	0.4154407865508111	0.20584635135146503	0.52252305
chr1_172	0.5477811385996001	0.22452836302328474	0.39454672
chr11_72	0.28873988662868993	0.19702158329437433	0.44726105
chr1_173	0.5756036347053117	0.22322968242608363	0.3998467
chr11_73	0.582644226701275	0.23244015761243772	0.51428176
chr1_174	0.44099669311058	0.20765636912046315	0.40631847
chr11_74	0.5430797421057268	0.2267110706858412	0.48692891
chr1_175	0.6293427719203569	0.23029587499344636	0.51791905
chr11_75	0.1896000116797358	0.18491396115291295	0.41692859
chr1_176	0.5747311604703322	0.22331937062756846	0.56280159
chr11_76	0.34794714311648217	0.2011896763194482	0.405841
chr1_177	0.6563992581222398	0.23378036574673938	0.50283136
chr11_77	0.27681702426689003	0.19278499947050726	0.57148831
chr1_178	0.5515373825985368	0.22259674295426696	0.41103226
chr11_78	0.3957177830384755	0.2019814326345051	0.49722008
chr1_179	0.6330972421461819	0.23171835589594025	0.40696952
chr11_79	0.3742106598105816	0.20174044562364973	0.59060278
chr1_18	0.30589824860877907	0.1937600308038683	0.18147422
chr11_8	0.4895278117129206	0.20784830184625303	0.46722183
chr1_180	0.7265885159749624	0.2432239958960741	0.62060865
chr11_80	0.37141779006428843	0.20165684996774955	0.54929833
chr1_181	0.6610395586684964	0.2369821008505592	0.42363174
chr11_81	0.424795674538533	0.21039447836474648	0.43777828
chr1_182	0.3479695060995094	0.20383879238741828	0.29418609
chr11_82	0.2898554019124357	0.1958991319365629	0.42587929
chr1_183	0.6881140021731368	0.24159918102365097	0.49131514
chr11_83	0.2036827339521434	0.19450940174247885	0.36985449
chr1_184	0.723654825637154	0.24837507688958838	0.56925856
chr11_84	0.22610264123776008	0.1963330862269621	0.34291923
chr1_185	0.5922602688492881	0.227401990763755	0.5409637
chr11_85	0.23707833814481996	0.1966294319419089	0.3619613
chr1_186	0.5943277390591549	0.22930630225232693	0.61931015
chr11_86	0.2648694146150385	0.1976564672179122	0.45492955
chr1_187	0.6093138391240016	0.2264546945627163	0.67346593
chr11_87	0.27534601788396224	0.20088967076617195	0.40313551
chr1_188	0.6018455821565257	0.22680089485458613	0.44300457
chr11_88	0.28142087424528683	0.19946097514496502	0.43101508
chr1_189	0.17974521678558056	0.1786080144055547	0.23467032
chr11_89	0.25015393601129826	0.19866333080593884	0.48448203
chr1_19	0.25995891571625246	0.18944699220328864	0.18272823
chr11_9	0.6951246186231511	0.230305950373404	0.42406455
chr1_190	0.39503695339009914	0.20088214750363192	0.38821585
chr11_90	0.27636821804022965	0.19933031064129603	0.52753804
chr1_191	0.5589035324453553	0.22272674641453988	0.5394337
chr11_91	0.38159623047395064	0.20912526007647778	0.59590699
chr11_92	0.29793610174932955	0.2014195386382572	0.42105158
chr11_93	0.28644562728156314	0.20395578622555585	0.31757902
chr1_194	0.3142828647809126	0.19390420431825836	0.34648936
chr11_94	0.298681589909301	0.2050065289082903	0.39523969
chr1_195	0.33132750283785595	0.20032401982968295	0.22338303
chr11_95	0.28654915875685977	0.20377801207796548	0.32163748
chr11_96	0.3286207408399894	0.20711083326724175	0.30757854
chr1_197	0.2315168113251329	0.1907528897219619	0.30186936
chr11_97	0.30767991473706	0.20485335382190115	0.30370095
chr1_198	0.2300147919980343	0.19521227844582256	0.18348695
chr11_98	0.29614526277579917	0.20480692946650014	0.32955125
chr1_199	0.2386644156466418	0.19764628585478128	0.17828057
chr11_99	0.3351596675642997	0.20672264663476858	0.31147791
chr1_20	0.2468439419965074	0.1920783371213111	0.13395673
chr1_200	0.257775049597481	0.19937216631421306	0.14138166
chr1_201	0.23157944755219936	0.19538356624802902	0.17451889
chr1_202	0.2275428620669098	0.18972317026924534	0.34472654
chr1_203	0.4125061398896376	0.20707778328379467	0.44719447
chr1_204	0.5466705944107872	0.224268790821598	0.42684639
chr1_205	0.5776034211520948	0.2265948731545974	0.37283837
chr1_206	0.5386654972617143	0.2228639590878381	0.43110901
chr1_207	0.6596637653979426	0.23418663313943772	0.63161327
chr1_208	0.6722871959013148	0.23776488852277974	0.6240261
chr1_209	0.5309654295286791	0.2226753990352563	0.55171274
chr1_21	0.267155475636081	0.1941555493712992	0.17199767999999999
chr12_1	0.5951654743954139	0.22850506400301837	0.52351632
chr1_210	0.46986720847339164	0.21681792552490534	0.43673749
chr12_10	0.4970396007764096	0.21337969594750705	0.3411599
chr12_100	0.5632279087499739	0.22778577895274485	0.66638106
chr12_101	0.4879440672060939	0.21904353318587577	0.55107197
chr12_102	0.33322745251288177	0.20070859703842775	0.34915586
chr12_103	0.30087596865540167	0.1979365411761056	0.3399202
chr12_104	0.32495390019152826	0.20248576919482694	0.39612031
chr12_105	0.4444902493563727	0.21159520123765369	0.53177699
chr12_106	0.5570069328116384	0.22418478260869565	0.61937457
chr12_107	0.6175755917377496	0.23088201545248235	0.65637804
chr12_108	0.6618014054084749	0.23765091173450123	0.55657381
chr12_109	0.6088122801682911	0.2296454628936769	0.59058573
chr1_211	0.5872388064195291	0.2286008719954288	0.4613771
chr12_11	0.5412355900764008	0.2200380912112741	0.44329918
chr12_110	0.4557764021932579	0.21237743578577686	0.51332658
chr12_111	0.4722774653150027	0.21617729999487276	0.49915218
chr12_112	0.31842217986265614	0.20105874783083433	0.42408904
chr12_113	0.4917301839956907	0.21890816089717594	0.40594041
chr12_114	0.4436367359343928	0.21389345390123438	0.4268693
chr12_115	0.22263006160573579	0.19482481096437315	0.31201974
chr12_116	0.2900675104512548	0.19900486273647033	0.40591001
chr12_117	0.6231608950199686	0.23053232330924744	0.37683826
chr12_118	0.3677143902292713	0.2039004051822781	0.49304643
chr12_119	0.35860290736659367	0.2048355851380886	0.62010895
chr1_212	0.706522774365136	0.24436985094753116	0.4897341
chr12_12	0.5038857352201926	0.21623979808322494	0.49066334
chr12_120	0.19300248609513915	0.19285559091805243	0.30344972
chr12_121	0.19436369252225968	0.19303695044128943	0.32523322
chr12_122	0.220950703206639	0.19360306172626582	0.27301849
chr12_123	0.4548624647777893	0.21448177494723836	0.41790888
chr12_124	0.379681529729762	0.19592849906614748	0.53060871
chr12_125	0.4346800769497147	0.2038962279251638	0.5675129
chr12_126	0.3964583130888922	0.21112632634024028	0.41051799
chr12_127	0.7141758622662053	0.25032866003758636	0.48197817
chr12_128	0.7519522000394027	0.2584913080712605	0.53451682
chr12_129	0.40039460785464553	0.21356848452233895	0.4394187
chr1_213	0.5075520517307297	0.22044370869975088	0.42087224
chr12_13	0.4047742291708244	0.20028905376453648	0.49206961
chr12_130	0.6328711550134869	0.23333575833614595	0.45938076
chr12_131	0.5824385806694556	0.23118673080205876	0.52111994
chr12_132	0.27677649923567854	0.19947460087683874	0.28562845
chr12_133	0.19415627248439374	0.19477923078211073	0.14447929
chr12_134	0.22477625821816044	0.19869488766450843	0.20205908
chr12_135	0.24565706413687638	0.2002573612380694	0.17637444
chr12_136	0.22722069875406944	0.19300117526838304	0.1951492
chr12_137	0.21602398677644108	0.19189373287850675	0.20990097
chr1_214	0.5058260734110911	0.21567092221906628	0.58934421
chr12_14	0.28575749661881006	0.19058771152448833	0.32284369
chr1_215	0.4350949677370884	0.20309678486895588	0.66751806
chr12_15	0.6218316270192532	0.22993994792148162	0.39967303
chr12_154	0.24115962982359798	0.19584245196847105	0.3000593
chr12_155	0.2613623312937656	0.19869264472985837	0.47283023
chr12_156	0.4223708388814476	0.21232625204382977	0.59471368
chr12_157	0.3215863494702546	0.20385560014544385	0.472624
chr12_158	0.23336844532551995	0.19455900645366989	0.38396374
chr12_159	0.24359219320834724	0.1963844286327073	0.51232817
chr1_216	0.32306010228466503	0.19392329334315334	0.57690491
chr12_16	0.4958929973875878	0.2149083418927616	0.42782106
chr12_160	0.2845501484612794	0.19901787056481554	0.45962113
chr12_161	0.39643252594023015	0.20868598479414718	0.45708235
chr12_162	0.7415533750443422	0.2497819500242874	0.59827101
chr12_163	0.29941817981487895	0.20234021495415427	0.48242232
chr12_164	0.23559441191364972	0.19688131728195377	0.39404749
chr12_165	0.23545276571139445	0.19610423230495214	0.34608736
chr12_166	0.33015776150846343	0.20143477687125724	0.35725147
chr12_167	0.4045447057439106	0.20970651429151477	0.38845474
chr12_168	0.35022325199070725	0.20390251880581609	0.29092997
chr12_169	0.367756430819166	0.20409691030352525	0.41070068
chr1_217	0.5774020287362481	0.2279160433288282	0.44997032
chr12_17	0.6763095431376851	0.23657760698023308	0.55858624
chr12_170	0.569653606342011	0.22820360278312304	0.5541797
chr12_171	0.45560841468404456	0.21550673091590278	0.59271481
chr12_172	0.2076986367743311	0.19254568180695958	0.37833507
chr12_173	0.25821310168854594	0.1988238357753806	0.35199417
chr12_174	0.2888054023586229	0.20056069848000685	0.43163543
chr12_175	0.22531991944778884	0.19610942772618675	0.33391086
chr12_176	0.3961992582282884	0.2106145537528241	0.4626661
chr12_177	0.27666776252633674	0.19862006986933442	0.45461877
chr12_178	0.2832159891447418	0.2033379549991658	0.39214252
chr12_179	0.21431147843816717	0.1974324159059765	0.42504553
chr1_218	0.5949764251751438	0.22395107750545237	0.52167663
chr12_18	0.45584643895308874	0.21248240764264428	0.41191056
chr12_180	0.19577630436106747	0.19246919010721658	0.34270702
chr12_181	0.1969882929644933	0.19191449036458116	0.30642801
chr12_182	0.5986207427586628	0.22720163464418675	0.52893427
chr12_183	0.48158870840995377	0.2164670540583745	0.3877057
chr12_184	0.6149592523853528	0.2307636714634995	0.54126079
chr12_185	0.524296926075917	0.22261718580665385	0.43343876
chr12_186	0.4958132895400732	0.21744758351280621	0.51807456
chr12_187	0.6367149544668073	0.2336343289171649	0.4915504
chr12_188	0.3828973900806496	0.20691608918442697	0.37517771
chr12_189	0.3355049535308459	0.20256476662638023	0.34534437
chr1_219	0.5808901239022551	0.22355155538824817	0.55558791
chr12_19	0.359489862539848	0.2019516479355446	0.38616397
chr12_190	0.5470534084272916	0.22449201037735744	0.42825979
chr12_191	0.3984545781417061	0.20857546556368775	0.31432038
chr12_192	0.7932138709793981	0.2530635011564851	0.53534366
chr12_193	0.5786960295934993	0.22394411971574785	0.56527981
chr12_194	0.5518867475868269	0.22512203831197392	0.37738507
chr12_195	0.28231422571435527	0.19539444895767025	0.33369251
chr12_196	0.6180388964923262	0.23499519877515915	0.59231872
chr12_197	0.7962951305658632	0.2564292083288937	0.58326926
chr12_198	0.8101693018654782	0.2616012238653748	0.53410263
chr12_199	0.571923337536487	0.2285111544983243	0.58072287
chr1_22	0.2638373188670887	0.1891430248314791	0.25091146
chr12_2	0.6826953248608822	0.2434306695613815	0.50507139
chr1_220	0.5166158996245666	0.21529520700972116	0.53179943
chr12_20	0.21396797524710165	0.18439738176909073	0.46783158
chr12_200	0.7197418104343816	0.2437295423500202	0.59955332
chr12_201	0.6877312242647537	0.2378632745907014	0.62584192
chr12_202	0.5673428968189205	0.23175057823211814	0.47328721
chr12_203	0.6472085853459609	0.24081067348106636	0.52387901
chr12_204	0.6799540683386063	0.24185320263132676	0.44198234
chr12_205	0.6296094619287738	0.2366724338429248	0.34729632
chr12_206	0.7675211202041294	0.2570694889050673	0.49341655
chr12_207	0.5064634231092523	0.2183092845127693	0.42450881
chr12_208	0.42666166406935063	0.2086207538736591	0.28301717
chr12_209	0.6956638780177362	0.23720589123835598	0.53633442
chr1_221	0.4941966097987017	0.21050220333423653	0.51822916
chr12_21	0.2053231419576637	0.18706784801685938	0.23303698
chr12_210	0.45845175939524246	0.20310510099281068	0.66042743
chr12_211	0.23513655323732535	0.18409268507590837	0.39431707
chr12_213	0.62973702841841	0.2331276902234493	0.56186705
chr12_214	0.791742400658743	0.258089280210196	0.55587938
chr12_215	0.8287856099476189	0.264856954615716	0.58337768
chr12_216	0.5364747623301642	0.22366911180126656	0.51630851
chr12_217	0.39582584108780444	0.20348769137652184	0.44227869
chr12_218	0.6719922800591563	0.23930296962578998	0.58425362
chr12_219	0.7286735612429072	0.24645617180049714	0.65494146
chr1_222	0.6075356367382807	0.227817483059704	0.52978609
chr12_22	0.2945175302460771	0.19412884892906912	0.2879631
chr12_220	0.2987476586515341	0.1964963888429291	0.40226341
chr12_221	0.41131152309831337	0.20805536819009973	0.33496697
chr12_222	0.17914714810249427	0.18686189533508113	0.21147687
chr12_223	0.17258899814229622	0.18608357018773014	0.21679446
chr12_224	0.6951617787112682	0.2443394803622208	0.61736861
chr12_225	0.7120970600830921	0.2503582280486309	0.55957236
chr12_226	0.8861074145653184	0.27624791594400744	0.5651643
chr12_227	0.6189118662451084	0.23794821771199035	0.53945956
chr12_228	0.6789986697891705	0.24373531619532263	0.44292155
chr12_229	0.5842108889818612	0.22647706825906172	0.39480722
chr1_223	0.3856101959492136	0.2037663887264844	0.38230503
chr12_23	0.3457495486588758	0.2003848711041654	0.2650403
chr12_230	0.7221667272019997	0.24454415311566804	0.62195898
chr12_231	0.7975307810839809	0.25993840146032676	0.54389151
chr12_232	0.7735958165113357	0.25266761060074006	0.51010479
chr12_233	0.4240960501825988	0.21373191435031694	0.38155279
chr12_234	0.18594688330433645	0.19102904237826715	0.31737816
chr12_235	0.20075181443426218	0.19136025959492503	0.39746625
chr12_236	0.2334979324050596	0.19779831679400178	0.27108379
chr12_237	0.23051348280309206	0.19536302819159168	0.35188874
chr12_238	0.21901791822461542	0.19467191974432513	0.27815342
chr12_239	0.40785487845049173	0.20902216404179993	0.34522323
chr1_224	0.2881377633295237	0.195815994198254	0.2646956
chr12_24	0.5268365731466286	0.21902739600842386	0.42097929
chr12_240	0.45468617701048275	0.21371564659576095	0.38497942
chr12_241	0.32730505810975014	0.20467058396012314	0.26868797
chr12_242	0.3312769461036022	0.2054783916084762	0.24318411
chr12_243	0.28842641421287896	0.20314286338447646	0.22894029
chr12_244	0.26426722217824167	0.19969505605243634	0.28953878
chr12_245	0.25633403640927055	0.198081497890243	0.36254948
chr12_246	0.24256902003403338	0.1973767416493687	0.21184413
chr12_247	0.20904506475995133	0.19409790224717302	0.19064224
chr12_248	0.3847753243301436	0.209218665617979	0.17637592
chr12_249	0.47344321372910303	0.21599538679914834	0.28543245
chr1_225	0.2908837087663765	0.19611145517524467	0.46083513
chr12_25	0.8227303276055015	0.2584865677919608	0.63384124
chr12_250	0.7073326742017207	0.24177925836274197	0.53389956
chr12_251	0.6530341603295878	0.23759286015675946	0.55371292
chr12_252	0.5596553626173775	0.2221689351724978	0.68271901
chr12_253	0.41795446850108886	0.20925107329947967	0.38935515
chr12_254	0.35493249129704785	0.2033288039941483	0.35928834
chr12_255	0.33638840032756	0.1988742196295159	0.35887121
chr12_256	0.28720208039797496	0.1874940622821443	0.43480596
chr12_257	0.4009426905975633	0.2097199920700575	0.45409625
chr12_258	0.35010746500988216	0.2065888848984504	0.43580435
chr12_259	0.5674207947828986	0.23018733663854446	0.49310759
chr1_226	0.379901442512851	0.2037589404905397	0.65879284
chr12_26	0.8771542140818709	0.2702439169440937	0.47923203
chr12_260	0.7436529227017532	0.2525397040697777	0.58212277
chr12_261	0.2637170198030102	0.19423718311209512	0.491587
chr12_262	0.5516328539718005	0.2240122741928256	0.48960797
chr12_263	0.3911519221732942	0.2078672942593495	0.34777131
chr12_264	0.34073109813123137	0.20280420535069799	0.48736581
chr12_265	0.4176797473513825	0.207925240633971	0.66087749
chr12_266	0.7443690168442095	0.25056825401307337	0.56294076
chr12_267	0.28421120140766576	0.19646985301715866	0.37226406
chr12_268	0.34004195657896186	0.2024326792409662	0.41210624
chr12_269	0.25671838796963886	0.19637253405672592	0.37343445
chr1_227	0.6072276971719268	0.22602478344403373	0.73241907
chr12_27	0.875531983240368	0.2699580505935266	0.55130248
chr12_270	0.301465097237895	0.20072425848110442	0.39829185
chr12_271	0.3236617771808775	0.20126620363886724	0.35615293
chr12_272	0.30521153559906344	0.19797701149425287	0.40530758
chr12_273	0.24495799669737117	0.19367492286951826	0.41345949
chr12_274	0.48137495482016956	0.21666686480103348	0.53112067
chr12_275	0.7653305956850847	0.25146566164154105	0.57216738
chr12_276	0.7331906971464722	0.24906979455975575	0.60022669
chr12_277	0.44296266236296933	0.21196875427148143	0.52572244
chr12_278	0.5298670500640897	0.2244293923005764	0.49642051
chr12_279	0.54997841300975	0.22764293616904552	0.61099499
chr1_228	0.3502941372262411	0.201897545463078	0.41128085
chr12_28	0.8272205480273942	0.26140970179726475	0.54247237
chr12_280	0.40320125291872094	0.21118664072916438	0.49852378
chr12_281	0.2888736952862413	0.19802727361216793	0.45918521
chr12_282	0.4777198565041668	0.2180181886624164	0.45663946
chr12_283	0.2784015538797226	0.19987830513333807	0.45158169
chr12_284	0.22811603574730677	0.19435525997606937	0.3872148
chr12_285	0.20010703087383358	0.19511701235210738	0.32372958
chr12_286	0.27986434714270864	0.20099003570096446	0.31093938
chr12_287	0.28191397049251893	0.1988323423682291	0.49769518
chr12_288	0.6269566297216272	0.23778266471189302	0.56724447
chr12_289	0.34667559990756086	0.2042988492979152	0.45761275
chr1_229	0.2557359722532742	0.18853625633769117	0.3923894
chr12_29	0.5110662401315065	0.21864105460164976	0.36375043
chr12_290	0.23464138533021697	0.1948936345731462	0.39082517
chr12_291	0.30178198999303457	0.20257424743620234	0.28491544
chr12_292	0.342403992944101	0.20460686727924504	0.26400682
chr12_293	0.3707584023034834	0.2078815516841316	0.20520104
chr12_294	0.34185485040055064	0.20544041222195752	0.16308281
chr12_295	0.32104753115961954	0.20687902039861764	0.18783205
chr12_296	0.3012477688217367	0.20448881777394431	0.18101501
chr12_297	0.2703191023548013	0.20133939342562585	0.26464337
chr12_298	0.2631845142875834	0.20140554837915975	0.32494159
chr12_299	0.26818397305254094	0.19868724185270947	0.4459876
chr1_23	0.36228342124358287	0.19754603583018107	0.37170221
chr12_3	0.8091823563035448	0.25939666746661305	0.64509478
chr1_230	0.2754589820649938	0.19393213257495961	0.46284827
chr12_30	0.3874276484962718	0.20700002085201327	0.21156647
chr12_300	0.2318332873797411	0.1996189428185978	0.37717309
chr12_301	0.2620673672423113	0.20206163043586203	0.47307834
chr12_302	0.2582273194216737	0.20048310357447846	0.42152173
chr12_303	0.44871261979909893	0.2156322203597155	0.48581085
chr12_304	0.2918029098919432	0.1998594620741686	0.56737189
chr12_305	0.5629445254181592	0.22718598412644908	0.62854775
chr12_306	0.41674554762472227	0.21138231631382318	0.42951472
chr12_307	0.6862227342091703	0.2426734600215483	0.49562359
chr12_308	0.5785459868379567	0.22856808453338576	0.51088127
chr12_309	0.34537399772345273	0.2043956704449264	0.51101308
chr1_231	0.22855232388863803	0.1914179396471004	0.2763328
chr12_31	0.5356441720415626	0.22666337249263202	0.33958848
chr12_310	0.21707573561771953	0.19409875064733298	0.37324663
chr12_311	0.2965125572874155	0.20201530981299887	0.3825884
chr12_312	0.28647100037662926	0.20215063060439273	0.4756884
chr12_313	0.32512972005568525	0.2050753650494583	0.47938873
chr12_314	0.25689037123771835	0.20025300547547398	0.39570221
chr12_315	0.2510722836011184	0.19949719792594145	0.35976991
chr12_316	0.2590316756476471	0.20277664938230305	0.34125561
chr12_317	0.24818653715574482	0.19914038115940744	0.47799303
chr12_318	0.23054917936807254	0.19747472015841777	0.45085699
chr12_319	0.3230705492171586	0.20207100622208846	0.53148921
chr1_232	0.2459309588648017	0.19385892433353233	0.29584522
chr12_32	0.8224890246880902	0.26638778526584134	0.47370399
chr12_320	0.4990911267624419	0.21993968795703522	0.6087069
chr12_321	0.4579078120052574	0.21323669275107163	0.47763741
chr12_322	0.25221141532002195	0.19637698039012208	0.46492247
chr12_323	0.19452816703252993	0.19219386628853213	0.39450418
chr12_324	0.2824837579957048	0.2001491580511396	0.50833798
chr12_325	0.3575149418471357	0.20822886012412706	0.41674763
chr12_326	0.26282148084585555	0.20115715758347166	0.39548978
chr12_327	0.24172665417587055	0.20008389159151888	0.36946603
chr12_328	0.22595464733459214	0.19538936204097446	0.42333015
chr12_329	0.32247872765662733	0.20360221935807676	0.49154452
chr1_233	0.21847932091674413	0.1895235060438043	0.36033729
chr12_33	0.3286048380116534	0.18124399391425966	0.12554795
chr12_330	0.2390790105015145	0.19970957497855596	0.3933037
chr12_331	0.3807377801992448	0.2101790297785509	0.50097018
chr12_332	0.3464737278665298	0.2072675186633565	0.4992889
chr12_333	0.3621739331829958	0.2097027933884677	0.48594304
chr12_334	0.2699061065435115	0.20209947277091989	0.39671087
chr12_335	0.2477778085930415	0.20052627020522032	0.30225223
chr12_336	0.27529105824628836	0.202330058076242	0.3204853
chr12_337	0.2849729095844103	0.20473424417054403	0.40560495
chr12_338	0.31431296924105817	0.20768788159282459	0.33715274
chr12_339	0.2876447568350238	0.20182342627956995	0.35434891
chr1_234	0.3217962401343333	0.19670431795462556	0.38024687
chr12_34	0.4845010523270997	0.2107708988172497	0.24308722
chr12_340	0.24150363132769018	0.1994423807621363	0.40934067
chr12_341	0.2466006994700853	0.19843243348355136	0.40073637
chr12_342	0.24100188978362405	0.19691534447541645	0.34703408
chr12_343	0.2558520648744912	0.1968037884459815	0.46519366
chr12_344	0.3031655080123728	0.20173056854075275	0.39476218
chr12_345	0.25569763892863373	0.19866243958165464	0.32994782
chr12_346	0.2739441466717143	0.20288974505315152	0.34611334
chr12_347	0.2923700784148459	0.20334883120237635	0.30394746
chr12_348	0.27788928633892357	0.20383344680356982	0.33644321
chr12_349	0.27770265694193075	0.20153627463411705	0.30103062
chr1_235	0.3666094933581447	0.2002468763286747	0.38237884
chr12_35	0.48264352257001714	0.21671435496394423	0.38395279
chr12_350	0.28349125552904914	0.2033618324890375	0.37983926
chr12_351	0.26036786180696936	0.2028220550972662	0.25284415
chr12_352	0.22993067590600866	0.19745804670344072	0.39163444
chr12_353	0.2611376241480737	0.19954491480449027	0.4171016
chr12_354	0.338081001579836	0.20690521949377505	0.52629525
chr12_355	0.35747800187064965	0.20472826174421038	0.48147238
chr12_356	0.2546281258961907	0.19786405455503972	0.40361223
chr12_357	0.38100898425537	0.20913441092248225	0.53264035
chr12_358	0.7688478673198218	0.2525839723219418	0.44747888
chr12_359	0.6010125821024312	0.23151126120339205	0.59597915
chr1_236	0.5598227208055189	0.22260625713465215	0.47350751
chr12_36	0.5003951460040055	0.22025360049750534	0.35496931
chr12_360	0.5591484435161185	0.22576538196521198	0.65019201
chr12_361	0.3850747736212059	0.2104220243556773	0.62149264
chr12_362	0.25799880870546044	0.19835673824237307	0.4311499
chr12_363	0.25577672068795987	0.2017657994829548	0.33992107
chr12_364	0.2508569110022172	0.20000171392613958	0.35109231
chr12_365	0.2576107628367387	0.19727967515646608	0.35298395
chr12_366	0.21609782574867903	0.19662248887582953	0.36650835
chr12_367	0.23694969955106457	0.19769493561587265	0.43919319
chr12_368	0.25502379467891095	0.19956267270309563	0.52036693
chr12_369	0.4484907924412406	0.21604534229865222	0.6124737
chr1_237	0.5961173455994853	0.2221695187360893	0.46489746
chr12_37	0.445689563505273	0.20826100078743195	0.35805696
chr12_370	0.47499074044815814	0.21700774903571415	0.52638124
chr12_371	0.426455325068985	0.20990179674716916	0.55926958
chr12_372	0.35535531306296875	0.20434107995508044	0.48591374
chr12_373	0.509157269444786	0.22315828278064198	0.54115635
chr12_374	0.5774961105915121	0.23009482968788092	0.51206835
chr12_375	0.5537794540159537	0.2265951234945575	0.57552423
chr12_376	0.5319040444758496	0.22268837156706023	0.49004967
chr12_377	0.3601233052928058	0.20559125911156476	0.32599926
chr12_378	0.7560435644967939	0.24965918056010752	0.63641351
chr12_379	0.45722273544016767	0.21482440220102822	0.53728778
chr1_238	0.40327807862824033	0.20319609474245331	0.39584326
chr12_380	0.5403565749800034	0.22100541999717427	0.67143979
chr12_381	0.4445548189605842	0.2160904726616619	0.49016116
chr12_382	0.44499051966508524	0.21661967972789425	0.55624946
chr12_383	0.3606414576541371	0.20819351425483898	0.45802224
chr12_384	0.23743727290869238	0.195325693094933	0.34130936
chr12_385	0.5841835231822957	0.23006752413001166	0.43640051
chr12_386	0.624859236739641	0.23296592466113214	0.66522948
chr12_387	0.5353916507793547	0.2244942751582105	0.60512041
chr12_388	0.19462812047182076	0.19042377142665984	0.43017872
chr12_389	0.2531381033440775	0.19862347954689705	0.44847804
chr1_239	0.5160915330904681	0.21616449700478305	0.4205073
chr12_39	0.632480007641037	0.23249255710045735	0.43711229
chr12_390	0.19039168121894556	0.19334858883416411	0.35954823
chr12_391	0.196616735999706	0.19619608910346031	0.35408069
chr12_392	0.2026104883488661	0.1960442555093725	0.25321314
chr12_393	0.1875330023722396	0.19475561970149657	0.38019273
chr12_394	0.14749784328119978	0.18710613147015323	0.6133188
chr12_395	0.5544167002657392	0.22741583918624364	0.63860229
chr12_396	0.46489459786005205	0.2165628783854982	0.52446195
chr12_397	0.16670786337676502	0.1894720790859997	0.45862579
chr12_398	0.20017496832158158	0.19467603766946762	0.38283166
chr12_399	0.22218720828687258	0.19847382880675657	0.40773697
chr1_24	0.6703763419921176	0.2303331724676956	0.66825592
chr12_4	0.6352222791818262	0.23783555630592604	0.56238081
chr1_240	0.5144992764461072	0.21548488280223818	0.41054769
chr12_40	0.6976002424394635	0.24159453269626172	0.3305193
chr12_400	0.20375284819376058	0.19573166007389145	0.33050363
chr12_401	0.31079705046427947	0.2040970473304953	0.38604392
chr12_402	0.610346524755268	0.2345412190711816	0.52281959
chr12_403	0.27269611536067256	0.19808243679141643	0.40395189
chr12_404	0.2319733589927669	0.19374178285366694	0.35733496
chr12_405	0.1698708000474315	0.18908296736354893	0.29668693
chr12_406	0.2217954126916903	0.19659056670595884	0.3528257
chr12_407	0.34951660321651956	0.2078499103177788	0.41388457
chr12_408	0.6076620856524375	0.2329505558387409	0.56623449
chr12_409	0.5535016746133924	0.2283043070699097	0.66492981
chr1_241	0.35648336778152445	0.201200169877342	0.41660231
chr12_41	0.573745012671543	0.23090913232538426	0.36794144
chr12_410	0.32021575264248403	0.20420833804576716	0.37078405
chr12_411	0.22099228828128953	0.1943180356668865	0.41497471
chr12_412	0.20153184772132082	0.19347872361374585	0.36479145
chr12_413	0.22360869562394517	0.19383064905005304	0.43783616
chr12_414	0.21746148241317723	0.1960531201923927	0.38247839
chr12_415	0.26559393447082547	0.19558750306949135	0.43250077
chr12_416	0.52875811988982	0.22116906342867979	0.47110647
chr12_417	0.5008057979446625	0.22131286328992517	0.48653585
chr12_418	0.5855222088299815	0.23132403185127465	0.47921235
chr12_419	0.6975674462446048	0.24038290298335516	0.58629818
chr1_242	0.348422458250097	0.20161829099455875	0.30119497
chr12_42	0.350739355419612	0.20349888839050648	0.39192063
chr12_420	0.7203671486600375	0.24127323637340678	0.54348151
chr12_421	0.459713778562888	0.2147929465338714	0.43987876
chr12_422	0.6403015406046385	0.23411310450477155	0.51207036
chr12_423	0.29245497813692906	0.1972690987165887	0.32420913
chr12_424	0.23233826328995727	0.19282541048306387	0.26208956
chr12_425	0.23653220238390693	0.19153728875249967	0.35348252
chr12_426	0.47833972443881184	0.21364730049738942	0.44244234
chr12_427	0.36147769608846725	0.2051226208589056	0.3413388
chr12_428	0.31432952405663983	0.20151129368206272	0.43775418
chr12_429	0.4777462532497417	0.2178666720590724	0.41242277
chr1_243	0.40909042976877674	0.20973133092187554	0.23804225
chr12_43	0.41662829176936367	0.211363238128614	0.4001654
chr12_430	0.3246816017392542	0.19873900618090787	0.2723835
chr12_431	0.4139076110847209	0.2051648214825675	0.36825088
chr12_432	0.4571751644855067	0.21257894055986545	0.47147476
chr12_433	0.25553268879334384	0.1924948065705481	0.38463965
chr12_435	0.4502929238654779	0.2119710175746621	0.49917344
chr12_436	0.8480691570354483	0.26477373600239246	0.65495233
chr12_437	0.4986467499340426	0.2196682455327164	0.43238974
chr12_438	0.5599298032944021	0.22156836006127636	0.40499468
chr12_439	0.46068951861707075	0.21212781840000233	0.38587653
chr1_244	0.4184495039553254	0.20866185198483783	0.24474793
chr12_44	0.4642831074577201	0.21568679787933284	0.42516284
chr12_440	0.5303690843755862	0.2175588072557611	0.51145729
chr12_441	0.830296343367517	0.2620915233380304	0.57814693
chr12_442	0.6230183680570934	0.2364925028423195	0.50867936
chr12_443	0.7628497242878562	0.2543900780276736	0.58463306
chr12_444	0.6887681488143372	0.2434995730260017	0.62816592
chr12_445	0.41079635391210834	0.2083781710672808	0.42455477
chr12_446	0.47704147833923327	0.21090057840163645	0.36985933
chr12_447	0.7535910055431044	0.24936278573402318	0.46960431
chr12_448	0.6705964770692968	0.24007568136089263	0.4937816
chr12_449	0.5995331492052692	0.23241699069298177	0.44449717
chr1_245	0.4530955550875959	0.21234238430403707	0.33646448
chr12_45	0.3423417611821595	0.20391089882889188	0.30854156
chr12_450	0.6730391552827292	0.24327959176556743	0.55786788
chr12_451	0.5653120107976872	0.22961408650857093	0.541219
chr12_452	0.26446181506631455	0.19421554952794176	0.28201399
chr12_453	0.4538652600365121	0.20924794223927742	0.52377073
chr12_454	0.7020220146757645	0.23931444019667023	0.71000212
chr12_455	0.5122495472581948	0.21767429616362757	0.54280161
chr12_456	0.3897182085861589	0.20503660550489824	0.37015859
chr12_457	0.430757578069036	0.20622351831203362	0.50375148
chr12_459	0.2125063811667618	0.19183211905509928	0.25460541
chr1_246	0.5638444783860478	0.2233416662839196	0.33143952
chr12_46	0.328155689989525	0.2000154114616406	0.33025818
chr12_460	0.2709970398366297	0.1978536795311479	0.26712996
chr12_461	0.2814557800282196	0.19994387986295062	0.20522629
chr12_462	0.22975855171451676	0.19468703601008927	0.19760372
chr12_463	0.2543199498819212	0.1972157690077308	0.35052642
chr12_464	0.19646930160722012	0.1908007075984916	0.27057539
chr12_465	0.4048127824002817	0.20780091032506368	0.41172932
chr12_466	0.6973439609855113	0.23864516097815883	0.61526796
chr12_467	0.7368529568362581	0.24654570780247334	0.54016176
chr12_468	0.5645027179306998	0.2271815535887531	0.47892435
chr12_469	0.5352705994541678	0.22107195897340698	0.51590924
chr1_247	0.4577799465231952	0.2123373558313507	0.39444502
chr12_47	0.7586305118946768	0.2487724298272813	0.66899922
chr12_470	0.5019809248205954	0.2172570857121651	0.52386664
chr12_471	0.26978755049638203	0.1945673013669045	0.29396997
chr12_472	0.19146877537807458	0.19014417700393993	0.26377938
chr12_473	0.3120684457520169	0.20252873999127746	0.48561233
chr12_474	0.6959067695231373	0.2451898577187603	0.5893256
chr12_475	0.44801205843847	0.21461824056890158	0.40867011
chr12_476	0.21496625976725384	0.1939659852835369	0.24596384
chr12_477	0.20784438322699866	0.19101323059748498	0.24287981
chr12_478	0.24060169250041133	0.19343612709829042	0.24437158
chr12_479	0.22674385173894984	0.19399810713743382	0.29086137
chr1_248	0.5177561655422885	0.22029385703233761	0.446107
chr12_48	0.48368640636234317	0.21380880714578895	0.57703131
chr12_480	0.4859349822371252	0.21747556725402745	0.37659395
chr12_481	0.38349987875134767	0.21084273477435522	0.4400596
chr12_482	0.8383782212028463	0.2636543887386678	0.64000536
chr12_483	0.6595668894485962	0.24246391665730652	0.52500226
chr12_484	0.7101716758713894	0.24338885382593753	0.59709439
chr12_485	0.6740353485190959	0.24039911494097907	0.67166697
chr12_486	0.7775034153773512	0.25380839949736	0.56843977
chr12_487	0.7746378831836458	0.2553707340656267	0.62208765
chr12_488	0.8130782809940846	0.26446677359499327	0.54128859
chr12_489	0.7069930621515628	0.24543093143446726	0.56237715
chr1_249	0.37743758965099755	0.20631663045408047	0.38554856
chr12_49	0.40973725758531054	0.21149488392621657	0.47743292
chr12_490	0.7390701538315311	0.24857818587347538	0.57034967
chr12_491	0.720703576783187	0.25082173708885197	0.49883499
chr12_492	0.6789705960052295	0.24179108227446597	0.53079945
chr12_493	0.7953793399939088	0.25283015667631054	0.62441156
chr12_494	0.6769334488961726	0.23566450321323415	0.56056687
chr12_495	0.802008367239271	0.2624802463896779	0.59367456
chr12_496	0.6932000133665405	0.24598291432075367	0.52692151
chr12_497	0.5238097351635647	0.22046169442660865	0.46606124
chr12_498	0.45185041696828593	0.2112820587663857	0.3986275
chr12_499	0.8107362053229127	0.24960339362762268	0.7464023
chr1_25	0.6165464512654253	0.22427077397548129	0.59272164
chr12_5	0.559535744889711	0.2258293497188363	0.41745611
chr1_250	0.3590734030939614	0.20420137390250753	0.43108451
chr12_50	0.6491323721102286	0.23723015204324344	0.65929683
chr12_500	0.7877824945751124	0.24795228864773217	0.67768308
chr12_501	0.8488525042567577	0.26312826488262786	0.66475399
chr12_502	0.4057483434371716	0.20834943413221096	0.55629319
chr12_503	0.18546547609736275	0.18794920441483984	0.462185
chr12_504	0.2504402257900603	0.196159809728543	0.31939881
chr12_505	0.22678271091297314	0.19605869980510585	0.21939273
chr12_506	0.22974059145633222	0.19644637285179942	0.22436352
chr12_507	0.24261489880005416	0.1992198155655188	0.20786598
chr12_508	0.2472054571625935	0.20085293549489577	0.21859059
chr12_509	0.2503515896508837	0.1978031138899105	0.33151249
chr1_251	0.41566311452989196	0.20899560644196039	0.46702927
chr12_51	0.6449103330804967	0.2396877783614645	0.55105294
chr12_510	0.2564216351895868	0.1971969387673415	0.36449823
chr12_511	0.2562600400540189	0.19494231926916522	0.25763633
chr12_512	0.2945996621296057	0.20106737254778034	0.21728061
chr12_513	0.3670442228503919	0.20637523840097624	0.19112093
chr12_514	0.24773335025351173	0.1959651986153353	0.22804932
chr12_515	0.19673856515289984	0.19191364128179086	0.28367488
chr12_516	0.27784959091768835	0.19981053157777906	0.44726869
chr12_517	0.6401404866098283	0.23734408416466307	0.65706905
chr12_518	0.21842661813599334	0.1932285918982711	0.32287111
chr12_519	0.22264063930226424	0.19906965603865462	0.2390906
chr1_252	0.47374882462254025	0.21434270333945799	0.4144065
chr12_52	0.5081961209032059	0.22080805150240354	0.46431388
chr12_520	0.23322767686112558	0.19907573543759785	0.24627391
chr12_521	0.23747044340813767	0.19690520875936962	0.21965377
chr12_522	0.28916855762383764	0.19886341371394514	0.23219222
chr12_523	0.23155022574169648	0.19260763089306893	0.29759435
chr12_524	0.31758478234848425	0.20331049578475535	0.35949514
chr12_525	0.45286115266102855	0.21344618470353957	0.50709157
chr12_526	0.39015483259643763	0.20282501795006933	0.56694832
chr12_527	0.36371704727181986	0.1984210110272321	0.42921543
chr12_528	0.5211125586603651	0.22162961409395973	0.48268694
chr12_529	0.7746269120193713	0.24927006464367715	0.60603661
chr1_253	0.32041698323240386	0.199635102644905	0.44458087
chr12_53	0.4072128726551421	0.20613748995886977	0.35711096
chr12_530	0.7076011788508967	0.24210268083024475	0.55708565
chr12_531	0.5814837950053495	0.23249382672394994	0.38749185
chr12_532	0.8158572813941168	0.2547135769601637	0.81058741
chr12_533	0.8290552978312634	0.2682645990027888	0.53510245
chr1_254	0.2589833315621871	0.19574963021525288	0.36656032
chr12_54	0.19756001621327746	0.18945677944165143	0.42082841
chr1_255	0.555370018658723	0.22519884339573493	0.4067737
chr12_55	0.1640874547710355	0.1879894089481352	0.37979034
chr1_256	0.4505351581128333	0.2110273843505228	0.49558352
chr12_56	0.1597977532502204	0.18694423613851296	0.33222113
chr1_257	0.32388653441727894	0.1990537409227965	0.42892328
chr12_57	0.4802885536898489	0.21958522556845989	0.44452158
chr1_258	0.42963432892011344	0.20885785886322195	0.43537685
chr12_58	0.732915561052887	0.24640012226118044	0.52972741
chr1_259	0.42028164725756445	0.20775983673706816	0.32913541
chr12_59	0.5304489875040951	0.2222150814777733	0.48242135
chr1_26	0.680940397236225	0.23401165990761902	0.58109626
chr12_6	0.5912583282540991	0.22782962021345968	0.55872788
chr1_260	0.42714633692545123	0.2099627033254574	0.31475257
chr12_60	0.5487152311842259	0.22451730006623238	0.49423419
chr1_261	0.7303862081726609	0.242435811567545	0.58319845
chr12_61	0.26426611641072406	0.19646173939528472	0.39042463
chr1_262	0.6078011741246048	0.22942197602443215	0.45030729
chr12_62	0.2623160707702776	0.19639621605781574	0.4568195
chr1_263	0.44239448180494306	0.21238743910640182	0.37341292
chr12_63	0.42040921622513266	0.20996960738143827	0.73369359
chr1_264	0.3467269799532106	0.20115408501242066	0.29232493
chr12_64	0.4981614127281796	0.2181896533378732	0.55995046
chr1_265	0.28108556339770613	0.19602589516420982	0.31745957
chr12_65	0.2648268206822091	0.19926895673407172	0.40461936
chr1_266	0.2858740271262953	0.19635748498210795	0.41080748
chr12_66	0.27442465910102126	0.19969113727208487	0.5082569
chr1_267	0.6215384060128284	0.23132916767326822	0.49391155
chr12_67	0.25032705774455066	0.20238640305237598	0.63926964
chr1_268	0.39914136874194456	0.20752770370848478	0.49284752
chr12_68	0.2610213063427179	0.20186839439363474	0.39056635
chr1_269	0.51556507458594	0.2208888862112385	0.46569169
chr12_69	0.26981640415900965	0.2033430565946649	0.29212519
chr1_27	0.5714788242623549	0.22678715666210486	0.56771659
chr12_7	0.5971093783709267	0.22552501650165016	0.53973344
chr1_270	0.3952021209388164	0.20838818647953636	0.44090661
chr12_70	0.2686782304215183	0.2023401383007653	0.27504838
chr1_271	0.4643174667628537	0.21509850595087363	0.55842145
chr12_71	0.23302996800041081	0.19683550885393972	0.22180059
chr1_272	0.5649239212920492	0.22310892265896934	0.65549738
chr12_72	0.2765316501862303	0.20344236915995126	0.24584205
chr1_273	0.28784699906196215	0.19784318034521034	0.45980609
chr12_73	0.3214217448368604	0.20223015846490996	0.31558822
chr1_274	0.39228977231039486	0.20668336557021902	0.44946138
chr12_74	0.37420766666457733	0.20850716371217778	0.34082711
chr1_275	0.3583647133463908	0.20404068969191738	0.41732198
chr12_75	0.3546523092935343	0.20502446113541653	0.26634717
chr1_276	0.37009638479622714	0.20899684236094243	0.29884776
chr12_76	0.32557269762252805	0.20191148714993798	0.36294458
chr1_277	0.2967029604118044	0.2005736590899916	0.28058147
chr12_77	0.41513340237571184	0.2120089606512063	0.46242199
chr1_278	0.24720062970166468	0.19629545512434093	0.38815229
chr12_78	0.4918863589182567	0.2202422205378026	0.57237321
chr1_279	0.2825104535743774	0.19891297295826646	0.3742595
chr12_79	0.3449794719845777	0.20376423853976044	0.44495239
chr1_28	0.43479547532617335	0.20769198454416826	0.31888408
chr12_8	0.4513558010963448	0.21110812262084003	0.36342476
chr1_280	0.30505961380935065	0.20154043938569505	0.35516434
chr12_80	0.40156086499105725	0.21022090849226197	0.5817145
chr1_281	0.23707105841606543	0.19542365520722074	0.33588117
chr12_81	0.41309215610461353	0.20998321287610847	0.46695259
chr1_282	0.4570867771550091	0.2165290113671186	0.5986779
chr12_82	0.4007647111262666	0.2067063624404795	0.42944729
chr1_283	0.39431388611671087	0.2109501097392912	0.59303322
chr12_83	0.3405604048664635	0.20326645033970278	0.29543623
chr1_284	0.28109656102289293	0.197299494080088	0.38475336
chr12_84	0.2822134015048812	0.20293491038974493	0.27619661
chr1_285	0.3374283251608505	0.20146000688117996	0.38732638
chr12_85	0.2735537049760655	0.20008808439006903	0.31785033
chr1_286	0.316202477611972	0.20323245621632857	0.44534502
chr12_86	0.4350353751782249	0.213394479194047	0.43274627
chr1_287	0.2722097874851241	0.2014781353032765	0.35871683
chr12_87	0.3305416255500717	0.2014026594507748	0.42685026
chr1_288	0.3680993860879038	0.20686046331722044	0.39899311
chr12_88	0.3361489317257784	0.2026904629352062	0.37055689000000003
chr1_289	0.4235941596393833	0.21249767103610345	0.38865789
chr12_89	0.26995929393971213	0.19648308308777318	0.38803884
chr1_29	0.3121985656012052	0.19364641829135307	0.28921438
chr12_9	0.5270235488778561	0.21541468309629366	0.45991045
chr1_290	0.35838728010932547	0.20521770741369974	0.34612843
chr12_90	0.4712845810329794	0.21705522767187513	0.52819617
chr1_291	0.33241011245835467	0.2047586400941583	0.23812436
chr12_91	0.41707373375113277	0.2134645844395732	0.48636478
chr1_292	0.29446094195966804	0.20276270522753334	0.34332846
chr12_92	0.23105411752014612	0.19697738833714232	0.33589326
chr1_293	0.26528799464814123	0.20056011782558245	0.2732575
chr12_93	0.2574553216578893	0.20094359854171134	0.30157983
chr1_294	0.31575385388948723	0.2057949567336875	0.31957175
chr12_94	0.2745388958552034	0.20222614086661833	0.32143547
chr1_295	0.29576145451838254	0.20391922437466142	0.34155769
chr12_95	0.29182278352424573	0.2049421216245819	0.54774611
chr1_296	0.2888720966559373	0.20291267663368365	0.33974223
chr12_96	0.28774589493008507	0.20204086501186827	0.67894562
chr1_297	0.2643548255077633	0.20199891170362802	0.44204099
chr12_97	0.3186978218428781	0.20368619780760105	0.46428322
chr1_298	0.32728174851082265	0.20558226664047044	0.31974187
chr12_98	0.28288873506020534	0.19746265766845808	0.33272234
chr1_299	0.25503448938571743	0.1997593394466137	0.41844995
chr12_99	0.3416530890957809	0.2037443330388076	0.45486276
chr1_3	0.7162992564304504	0.23304413506689026	0.54962242
chr1_30	0.4452125526814334	0.20379045592715647	0.48054618
chr1_300	0.3330116764979852	0.2060461465886842	0.4859517
chr1_301	0.22421073683747003	0.1957854695959454	0.33169293
chr1_302	0.2362465907251275	0.1965621352391146	0.35877103
chr1_303	0.2275855497436065	0.19698324877536738	0.36954469
chr1_304	0.3227940351700189	0.20401893298893578	0.43768781
chr1_305	0.2923337575315269	0.19906481546557964	0.48608578
chr1_306	0.4547223489528298	0.21189838677927295	0.52373076
chr1_307	0.4020153170246786	0.20882819374499753	0.40653968
chr1_308	0.288332156502599	0.197782961030694	0.38054839
chr1_309	0.21471648137934135	0.18887553411123315	0.48404343
chr1_31	0.6307565962755003	0.23442270686677052	0.36199085
chr1_310	0.3885163560170315	0.20720076399786283	0.38692362
chr13_100	0.45914159810595906	0.20996513099887656	0.49118658
chr13_101	0.3342178642125596	0.20103666103226928	0.50896637
chr13_102	0.28478725618329476	0.19335513872286023	0.45908783
chr13_103	0.446174352857996	0.21446141013413653	0.48630753
chr13_104	0.19521049164628723	0.19091987765849322	0.29698979
chr13_105	0.2757343446506286	0.1968711379219693	0.30026374
chr13_106	0.219377333668066	0.19012919089074315	0.28092023
chr13_107	0.5045841737890752	0.21990538836023252	0.38761964
chr13_108	0.3438576729744372	0.201988986398843	0.29886415
chr13_109	0.3078062561628713	0.19756635761829955	0.34797471
chr1_311	0.43740611443119143	0.21191386802424442	0.42678466
chr13_110	0.5755270909956453	0.22642875326996473	0.65898119
chr13_111	0.5967784764266032	0.23027770490574523	0.53302964
chr13_112	0.5933197573351596	0.22995406634473475	0.49757885
chr13_113	0.30754273463190845	0.1980994690103878	0.37184155
chr13_114	0.49424078451713127	0.22048375283355537	0.61737457
chr13_115	0.6141958926237213	0.2339062489478091	0.57156846
chr13_116	0.6093801512207464	0.23005945411159795	0.57579861
chr13_117	0.36165520451541505	0.20448343479879355	0.33883722
chr13_118	0.22637996667216065	0.19586700444415367	0.18275873
chr13_119	0.22953811777205238	0.19349810093331304	0.20815357
chr1_312	0.6202662303033019	0.23358156409246597	0.6026083
chr13_120	0.4049327761972302	0.20599804615784323	0.48920356
chr13_121	0.47932576414864286	0.2136660681007627	0.62070137
chr13_122	0.45677572184195936	0.2113060355148903	0.55504992
chr13_123	0.5653373913491989	0.22607780386675588	0.54961714
chr13_124	0.5936197580701048	0.23025764333069348	0.6016702
chr13_125	0.600071368845241	0.22931130450480267	0.59817098
chr13_126	0.2761962977747611	0.19503357881296082	0.50123514
chr13_127	0.30537806009188606	0.1994159006935582	0.33152986
chr13_128	0.204860646723829	0.19046601467807533	0.33822694
chr13_129	0.46651896282452365	0.2158585382119243	0.43328707
chr1_313	0.6168926727816453	0.2332413966353262	0.60084968
chr13_130	0.677818839619518	0.23912684786728802	0.49313799
chr13_131	0.6223599656876473	0.23319018445776257	0.52711885
chr13_132	0.6296888696339117	0.23443955119048324	0.53729652
chr13_133	0.4068757191571767	0.20949575481905472	0.54961482
chr13_134	0.40219558902394603	0.20903960751465836	0.58656192
chr13_135	0.45249171227884594	0.21490731604954713	0.46572713
chr13_136	0.4227618570014568	0.2148260414710695	0.43152312
chr13_137	0.40941064858868353	0.21334764569967954	0.5127539
chr13_138	0.2320019290536771	0.19782607587321496	0.41883766
chr13_139	0.2499794951555863	0.20023737138954825	0.2466871
chr1_314	0.3106931229013493	0.20198080595595044	0.53821062
chr13_140	0.22698536791070942	0.19889258185133046	0.20363072
chr13_141	0.26756995561898234	0.20186005406529425	0.27758625
chr13_142	0.33753910606654797	0.20625950502486048	0.30689696
chr13_143	0.33216021733821194	0.2043741406030979	0.3107397
chr13_144	0.3217204849080543	0.20189963108274286	0.34764347
chr13_145	0.22117705284361097	0.195622162446807	0.38552376
chr13_146	0.20792805322075966	0.1968395231916964	0.29704985
chr13_147	0.37409258127560263	0.2082220848280273	0.49721624
chr13_148	0.26507630495714274	0.1977097797650335	0.33000245
chr13_149	0.312215245562627	0.2019098249622026	0.45204732
chr1_315	0.2196209519354513	0.19417374394913883	0.37345098
chr13_150	0.5073599494341208	0.22431518426830613	0.39468381
chr13_151	0.3177935485802427	0.2071935031370232	0.19178421
chr13_152	0.252497067491426	0.2018587381895065	0.19608109
chr13_153	0.30393987948242907	0.20498028193354664	0.22462065
chr13_154	0.2702060958523082	0.20032997162244048	0.21299743
chr13_155	0.3081144253229111	0.20485945906903744	0.37002173
chr13_156	0.2092892702946723	0.1960501060037586	0.34665386
chr13_157	0.22088628725645362	0.19500527538551893	0.53831528
chr13_158	0.3549835802307624	0.20471976645307854	0.49190582
chr13_159	0.3998220675692678	0.20906435096877823	0.46954013
chr1_316	0.33531829190391776	0.20351338046789183	0.47142474
chr13_160	0.3807430007076728	0.20795374527465835	0.47496056
chr13_161	0.38398771406192467	0.20673857513676744	0.39364165
chr13_162	0.3384352327068967	0.20093418035259358	0.48683709
chr13_163	0.42958141355595175	0.2093584529376734	0.51063839
chr13_164	0.6262155712209622	0.2310032167763481	0.73078507
chr13_165	0.5386369348591811	0.2263985139149602	0.44049323
chr13_166	0.7360237704096706	0.2461314681456716	0.58948164
chr13_167	0.5521894817607106	0.227785171937316	0.55163019
chr13_168	0.5278548208511786	0.21734697711447637	0.41861627
chr13_169	0.5321769757070435	0.22053549344546128	0.47528663
chr1_317	0.25611833175244125	0.1994084643673308	0.36844265
chr13_170	0.4718218476821296	0.21474494461506607	0.58613992
chr13_171	0.4484467395383507	0.21367210759519153	0.57896006
chr13_172	0.34697635976676183	0.20214710474483874	0.4831094
chr13_173	0.3726619827166446	0.20601863166305398	0.42793556
chr13_174	0.4792077294910175	0.21569389261621452	0.54341533
chr13_175	0.3407579517910386	0.19977395693380298	0.5120049
chr13_176	0.2839049389428553	0.19737948199243238	0.38584039999999997
chr13_177	0.35300377978480796	0.20301276615131963	0.37366677
chr13_178	0.41154950638488985	0.20944027511736543	0.25586164
chr13_179	0.5360630464496705	0.2194437427047241	0.39933163
chr1_318	0.2843619899821639	0.20144383162531485	0.35580842
chr13_180	0.42344674092187556	0.21041215932091867	0.36661628
chr13_181	0.32947517250414143	0.20022068935228773	0.45416458
chr13_182	0.496749022915186	0.22220241156140502	0.50905271
chr13_183	0.6963251154206547	0.24346366880886225	0.58845199
chr13_184	0.39952375105066096	0.20741060850597218	0.44606394
chr13_185	0.3285742525549603	0.1985582068339626	0.57886623
chr13_186	0.6418106994605554	0.23573147352792267	0.57773059
chr13_187	0.6370813030159617	0.23303878025498884	0.53755625
chr13_188	0.5189305071830079	0.21791511275253697	0.57884331
chr13_189	0.4725162166349269	0.21566316344320605	0.54148042
chr1_319	0.2705166625227325	0.20144754683016858	0.35792805
chr13_190	0.36713056110911935	0.204580575530745	0.41707511
chr13_191	0.3355948425205505	0.2036057156194082	0.24042381
chr13_192	0.36770020793201985	0.20601366733829451	0.24469459
chr13_193	0.28638446312550986	0.19685779671187742	0.3593826
chr13_194	0.6376194739180268	0.23884091889762302	0.47358073
chr13_195	0.7210213105906795	0.24577004908654548	0.46250313
chr13_196	0.7204344403255172	0.24693078398633883	0.47383464
chr13_197	0.5435364178212223	0.22247434962125917	0.35812046
chr13_198	0.5535373867613756	0.22482431453772136	0.47916475
chr13_199	0.5630495452681782	0.2267305988981941	0.53262583
chr1_32	0.5891971162501495	0.23052674094433115	0.54316584
chr1_320	0.30463507433303877	0.20525077309382878	0.35464053
chr13_200	0.6724222516665798	0.2411603597236043	0.52561924
chr13_201	0.5235608534595153	0.22395202578175688	0.47140261
chr13_202	0.7588614371757807	0.2510897648753732	0.56158065
chr13_203	0.5099441649053615	0.2185918843864662	0.31830231
chr13_204	0.4907850005533977	0.21508381627025377	0.33471264
chr13_205	0.5376928638787233	0.22198384197467316	0.42910766
chr13_206	0.4128712490357828	0.20715051988777025	0.43134719
chr13_207	0.43232379647817526	0.21021113296861707	0.56892861
chr13_208	0.6286179637225499	0.23161291642606746	0.52473465
chr13_209	0.6159670472191	0.2307284177743732	0.63891394
chr1_321	0.30994247004541065	0.20638908393812094	0.2867138
chr13_210	0.4656483697793093	0.21542980324123776	0.46399233
chr13_213	0.3234732401846804	0.2012463160688515	0.56681785
chr13_214	0.3691405141430005	0.2043417404274834	0.363541
chr13_215	0.19250541708365781	0.19280781585100068	0.26936811
chr13_216	0.23626363923947796	0.2003544130491771	0.27205917
chr13_217	0.24758318981675004	0.20125129867905786	0.26639534
chr13_218	0.27910523280515165	0.20416187290180599	0.17376165
chr13_219	0.2955090391121529	0.2065639455571771	0.1530134
chr1_322	0.3169296493974881	0.2064760634266137	0.32164454
chr13_220	0.3074041745146323	0.20629552484997388	0.16144085
chr13_221	0.30101362815402327	0.2060883198938236	0.14666315
chr13_222	0.3223781261982324	0.20933393463364525	0.1473948
chr13_223	0.33695604481307695	0.21032350885289067	0.13909797
chr13_224	0.3392357545307322	0.21039198996624478	0.14720383
chr13_225	0.3637744309521731	0.2119007868673633	0.1501802
chr13_226	0.36949657308126443	0.21248431973526055	0.13541289
chr13_227	0.3692181065835822	0.21443776781304733	0.14208382
chr13_228	0.38259667243874323	0.21562075332196068	0.14224101
chr13_229	0.3689037885785322	0.21532538355366238	0.14805244
chr1_323	0.3121657575889143	0.20720257781349488	0.29812577
chr13_231	0.3675065648336232	0.21383455510955127	0.15170285
chr13_232	0.34404157000102276	0.2083671083299874	0.2738397
chr13_233	0.3463471713949868	0.20958516413654196	0.21889686
chr13_234	0.30306939542004085	0.2064502599918882	0.25270049
chr13_235	0.30613867774839504	0.20585203637122207	0.41786861
chr13_236	0.31200643594509037	0.20692139697235548	0.39040652
chr13_237	0.30794481354718894	0.20472051360264007	0.40704288
chr13_238	0.2516226280463991	0.20145851414010704	0.41695225
chr13_239	0.2761010217905353	0.2000612277633674	0.37225178
chr1_324	0.3346130468467756	0.20882719046245835	0.38056801
chr13_240	0.3474357038448533	0.20342622916819858	0.37743437
chr13_241	0.3729120374487859	0.20593507561000327	0.53481666
chr13_242	0.41579000902479757	0.21271658724856793	0.53897105
chr13_243	0.3063991884395837	0.2017390408467495	0.48071146
chr13_244	0.36262729941903105	0.2082284213582724	0.52470033
chr13_245	0.2283115704432874	0.19671298953879898	0.30959817
chr13_246	0.2755295804477729	0.20150697703891118	0.45050532
chr13_247	0.27788275322743805	0.19967998146663427	0.44271908
chr13_248	0.3218031503609801	0.20691825258690724	0.41952185
chr13_249	0.31325206997994187	0.20843459382392016	0.38375004
chr1_325	0.2996585339903804	0.20345462781216972	0.3307907
chr13_250	0.3081260440717121	0.20602840123607383	0.45552288
chr13_251	0.34379802139150245	0.21146498334749206	0.55430982
chr13_252	0.34761754435952386	0.2121021826441839	0.45523471
chr13_253	0.3726488601036292	0.21318839783558108	0.39030754
chr13_254	0.36893908026646743	0.21177695296836446	0.39300831
chr13_255	0.36001586019400883	0.2119485571962752	0.35238304
chr13_256	0.3790527987006067	0.21421554244516866	0.42373672
chr13_258	0.3998941294712947	0.21372367686870983	0.58937848
chr13_259	0.3716227278476064	0.212083253159702	0.3800655
chr1_326	0.3368863861225282	0.20658544570846227	0.34325471
chr13_260	0.3530270885201197	0.21097839338054108	0.4172426
chr13_261	0.3601022094072297	0.21188231733700832	0.44144978
chr13_262	0.3590006534404222	0.2106624146776452	0.4468562
chr13_263	0.38068472038214396	0.21154849864817732	0.42999072
chr13_264	0.3518545131122982	0.20730603853893706	0.47345469
chr13_265	0.352468497533197	0.2092148512085835	0.36752687
chr13_266	0.33790915695842705	0.2070538677752083	0.38107476
chr13_267	0.31988019998184514	0.20424956061295196	0.37602528
chr13_268	0.36389588125982353	0.20985287274202974	0.51266288
chr13_269	0.34468731330366487	0.20817757533453057	0.42493595
chr1_327	0.31759365129990985	0.20349798751293893	0.46109178
chr13_270	0.37205600654344156	0.20901258374743503	0.54340661
chr13_271	0.3602689951735409	0.2072051900063773	0.44425002
chr13_272	0.4438531432392502	0.21580071227610484	0.36221665
chr13_273	0.3840069084265232	0.2085485745202801	0.34222993
chr13_274	0.3947557033204118	0.21213512117062208	0.46069759
chr13_275	0.3477321302928446	0.20832775687639102	0.45240673
chr13_276	0.3418468625377613	0.20864181529442108	0.47405951
chr13_277	0.3578217762562205	0.21053157221213883	0.39043851
chr13_278	0.3598377027138281	0.21288363472339517	0.39466755
chr13_279	0.3179502319526853	0.2081972939494752	0.41495096
chr1_328	0.2845842090602027	0.20175512926642203	0.69000422
chr13_280	0.29059014251024623	0.20337456380030916	0.4249379
chr13_281	0.29435583891894607	0.20428503591690378	0.46583688
chr13_282	0.3023612838494562	0.20526530054753503	0.41600356
chr13_283	0.2680552342860187	0.20063157090633998	0.37900793
chr13_284	0.3054047663369262	0.2033733737196053	0.37007848
chr13_285	0.40280602109937014	0.213297448776454	0.39000419
chr13_286	0.3102074650082447	0.20370029997337236	0.40979388
chr13_287	0.337359586448236	0.20467396510353966	0.46729939
chr13_288	0.49323846003814475	0.21762827438834065	0.38560695
chr13_289	0.4973356669109021	0.22016045558418887	0.38771866
chr1_329	0.3097040405684363	0.20400662716715948	0.65473191
chr13_290	0.3280380436003088	0.2039617688442645	0.3640261
chr13_291	0.2653732287526278	0.19803237515006067	0.37468406
chr13_292	0.2814854236797067	0.19914897427096812	0.44643743
chr13_293	0.574892678402903	0.22960448745145787	0.5127535
chr13_294	0.44840926952407145	0.2191378276720622	0.48584751
chr13_295	0.30222984813562603	0.2019245457449109	0.4136815
chr13_296	0.25291348708199995	0.19625882464170874	0.36927868
chr13_297	0.4042909188282272	0.21052414780828776	0.54382793
chr13_298	0.4227856337693473	0.21297159550003109	0.57805747
chr13_299	0.2854341610709466	0.2013528323893243	0.36817946
chr1_33	0.6532745184684069	0.23309796648625095	0.57754047
chr1_330	0.2734974652913345	0.20058813248938095	0.53679649
chr13_300	0.26126407609020663	0.19904731653912192	0.35120798
chr13_301	0.24188307597913894	0.19761197180475246	0.39592185
chr13_302	0.21893429044986862	0.19731644127118322	0.36687514
chr13_303	0.3291846098665258	0.20313117197209174	0.59996247
chr13_304	0.5120472358489727	0.22107123570131082	0.58683097
chr13_305	0.3557317272372631	0.20555982426868158	0.54370874
chr13_306	0.27429239296092306	0.19845575538075727	0.40439803
chr13_307	0.33594994027515146	0.20374428999512134	0.3436692
chr13_308	0.37647101615272366	0.20829587200704436	0.3883282
chr13_309	0.5515647864137952	0.22445970379497043	0.52184671
chr1_331	0.2749791903563322	0.20207025634976392	0.36259923
chr13_310	0.5652735191625861	0.22716822591723262	0.79202762
chr13_311	0.5866295558951772	0.22872979334797075	0.6898144
chr13_312	0.37003516815365667	0.20568989354138997	0.56085968
chr13_313	0.410580583305574	0.2109125328986071	0.52836863
chr13_314	0.3411214358812112	0.20370285207822939	0.39226298
chr13_315	0.24415043383577403	0.1974310155033138	0.46505602
chr13_316	0.3732463111953089	0.21012388423045714	0.43608661
chr13_317	0.21743431678108283	0.19432188346481197	0.38841355
chr13_318	0.2023392683477578	0.19490453463119603	0.4915753
chr13_319	0.3695597744267537	0.2075686661608056	0.61881475
chr1_332	0.3626856430490421	0.20754146206609006	0.35399147
chr13_320	0.31174103332250447	0.20199110113175772	0.62538614
chr13_321	0.4051176541539232	0.21062054938129018	0.48901442
chr13_322	0.3944695823089169	0.20937027468128985	0.51863633
chr13_323	0.4681037661698119	0.21871035869095776	0.627895
chr13_324	0.3779557480967429	0.2095013661420298	0.55907945
chr13_325	0.2868066739109106	0.20078975064905913	0.48251014
chr13_326	0.2733365562152301	0.20186399903078972	0.49121442
chr13_327	0.287532244895281	0.2053662893178364	0.45981971
chr13_328	0.27649419528490465	0.20417657890307653	0.48376367
chr13_329	0.3042990646128996	0.20562328039099015	0.40476397
chr1_333	0.2917205578865216	0.20216163289092956	0.35416619
[truncated: 8,304 more rows]
