# Supplementary material for: Unsupervised detection of fragment length signatures of circulating tumor DNA using non-negative matrix factorization
Source: eLife. 2022 Jul 27;11:e71569. doi: 10.7554/eLife.71569 (PMC9363120; doi:10.7554/eLife.71569)
Supplement: Source code 2. [file elife-71569-code2.gz › figure3/data/panelD_bin_wise_signatures_data.tsv]

Signature	frag_len	count	dens
Signature#1 (open chromatin)	29	1.1488801291232487e-5	9.430117830827545e-7
Signature#1 (open chromatin)	30	1.2235618770970994e-5	1.0043112751144447e-6
Signature#1 (open chromatin)	31	1.3696160266776893e-5	1.1241939160717171e-6
Signature#1 (open chromatin)	32	1.4583695167752468e-5	1.1970436284395222e-6
Signature#1 (open chromatin)	33	1.7376675919691234e-5	1.4262941561696471e-6
Signature#1 (open chromatin)	34	1.8141242929157108e-5	1.4890505465541584e-6
Signature#1 (open chromatin)	35	2.031452993807565e-5	1.667436019979907e-6
Signature#1 (open chromatin)	36	2.1154453158992702e-5	1.736377720173995e-6
Signature#1 (open chromatin)	37	2.5197840354281292e-5	2.0682628030531704e-6
Signature#1 (open chromatin)	38	2.721294668970207e-5	2.233664655717875e-6
Signature#1 (open chromatin)	39	2.7964299553673013e-5	2.295336416419166e-6
Signature#1 (open chromatin)	40	3.052788411920655e-5	2.505757886069971e-6
Signature#1 (open chromatin)	41	3.295537665015984e-5	2.705008791539218e-6
Signature#1 (open chromatin)	42	3.567000346221464e-5	2.9278279530468356e-6
Signature#1 (open chromatin)	43	3.7941389534114533e-5	3.1142654912577405e-6
Signature#1 (open chromatin)	44	4.1237818759847225e-5	3.3848395505668305e-6
Signature#1 (open chromatin)	45	4.380244449183999e-5	3.59534648015504e-6
Signature#1 (open chromatin)	46	4.876774607215366e-5	4.00290317628908e-6
Signature#1 (open chromatin)	47	5.536275244899923e-5	4.544227598673977e-6
Signature#1 (open chromatin)	48	6.122513848750606e-5	5.025417843953144e-6
Signature#1 (open chromatin)	49	6.716428145585475e-5	5.512908371345239e-6
Signature#1 (open chromatin)	50	6.620785353431103e-5	5.434403854048611e-6
Signature#1 (open chromatin)	51	6.959178987994313e-5	5.712160581338193e-6
Signature#1 (open chromatin)	52	7.16229141539062e-5	5.878877201697385e-6
Signature#1 (open chromatin)	53	7.803304942921935e-5	6.405027227495788e-6
Signature#1 (open chromatin)	54	8.424204572224437e-5	6.914667573517616e-6
Signature#1 (open chromatin)	55	9.199051912678895e-5	7.55066967122689e-6
Signature#1 (open chromatin)	56	1.0228210587354513e-4	8.395412941024382e-6
Signature#1 (open chromatin)	57	1.1569041864210503e-4	9.49598005951569e-6
Signature#1 (open chromatin)	58	1.2401834045653408e-4	1.0179543836146733e-5
Signature#1 (open chromatin)	59	1.3047884336969985e-4	1.0709828085766845e-5
Signature#1 (open chromatin)	60	1.3267863730489872e-4	1.0890389273018782e-5
Signature#1 (open chromatin)	61	1.3411187128357124e-4	1.1008030486887993e-5
Signature#1 (open chromatin)	62	1.3644731363411625e-4	1.1199725825631046e-5
Signature#1 (open chromatin)	63	1.4475428807549695e-4	1.1881570221875183e-5
Signature#1 (open chromatin)	64	1.5355663643256272e-4	1.26040753822566e-5
Signature#1 (open chromatin)	65	1.64429318245317e-4	1.349651549008241e-5
Signature#1 (open chromatin)	66	1.6954710828043535e-4	1.3916588584230459e-5
Signature#1 (open chromatin)	67	1.8250371273768266e-4	1.4980079053096946e-5
Signature#1 (open chromatin)	68	2.089613411880509e-4	1.7151746466316364e-5
Signature#1 (open chromatin)	69	2.3133091488513152e-4	1.89878624408335e-5
Signature#1 (open chromatin)	70	2.2523620569827395e-4	1.8487602889642948e-5
Signature#1 (open chromatin)	71	2.165411868623432e-4	1.777390743886807e-5
Signature#1 (open chromatin)	72	2.099369897533901e-4	1.7231828632413602e-5
Signature#1 (open chromatin)	73	2.210693080188814e-4	1.8145579948262106e-5
Signature#1 (open chromatin)	74	2.441462658152101e-4	2.0039758685276962e-5
Signature#1 (open chromatin)	75	2.7461847075353394e-4	2.2540946371000196e-5
Signature#1 (open chromatin)	76	3.091192374950457e-4	2.5372802257259065e-5
Signature#1 (open chromatin)	77	3.7680406482596654e-4	3.0928437531209626e-5
Signature#1 (open chromatin)	78	5.141705640172668e-4	4.220361098530001e-5
Signature#1 (open chromatin)	79	6.68573544474482e-4	5.4877155093453884e-5
Signature#1 (open chromatin)	80	6.779418051975323e-4	5.564611088134532e-5
Signature#1 (open chromatin)	81	5.561956846971398e-4	4.5653073029424506e-5
Signature#1 (open chromatin)	82	4.6694813129999547e-4	3.832754860512786e-5
Signature#1 (open chromatin)	83	4.6022440667454497e-4	3.7775658865957056e-5
Signature#1 (open chromatin)	84	5.066952458737817e-4	4.159002973231251e-5
Signature#1 (open chromatin)	85	5.631118939082907e-4	4.6220762087234045e-5
Signature#1 (open chromatin)	86	6.342777508974769e-4	5.206212360031017e-5
Signature#1 (open chromatin)	87	7.500352737636588e-4	6.156361163863017e-5
Signature#1 (open chromatin)	88	9.961013038799205e-4	8.176094641132845e-5
Signature#1 (open chromatin)	89	0.0013842328805999857	1.1361915693785456e-4
Signature#1 (open chromatin)	90	0.0017035091860432368	1.3982566103344548e-4
Signature#1 (open chromatin)	91	0.0017877219089845115	1.4673792176509454e-4
Signature#1 (open chromatin)	92	0.0015748179733099694	1.2926256337770546e-4
Signature#1 (open chromatin)	93	0.0014249387011584186	1.1696032956793114e-4
Signature#1 (open chromatin)	94	0.0014562147571181034	1.1952749811325588e-4
Signature#1 (open chromatin)	95	0.001619110937090209	1.3289817214955348e-4
Signature#1 (open chromatin)	96	0.0019177570740997435	1.5741133231597198e-4
Signature#1 (open chromatin)	97	0.002396246294853197	1.9668618456647913e-4
Signature#1 (open chromatin)	98	0.0030130509968166823	2.473141036215588e-4
Signature#1 (open chromatin)	99	0.0036527643550815525	2.998223870662015e-4
Signature#1 (open chromatin)	100	0.004063852427059851	3.335648886495603e-4
Signature#1 (open chromatin)	101	0.004320579816263861	3.546373179589789e-4
Signature#1 (open chromatin)	102	0.004394608796329954	3.6071368734881233e-4
Signature#1 (open chromatin)	103	0.004435564594903236	3.6407537841310494e-4
Signature#1 (open chromatin)	104	0.004518927619264586	3.709178950737559e-4
Signature#1 (open chromatin)	105	0.004818088750094641	3.954733264248398e-4
Signature#1 (open chromatin)	106	0.0053210312453304915	4.367553268004917e-4
Signature#1 (open chromatin)	107	0.006063447674559722	4.976935764028819e-4
Signature#1 (open chromatin)	108	0.0071416783197982385	5.861957775956893e-4
Signature#1 (open chromatin)	109	0.008665954491341247	7.11309821611253e-4
Signature#1 (open chromatin)	110	0.009979352992748916	8.191148250501971e-4
Signature#1 (open chromatin)	111	0.0102301711886873	8.397022221324283e-4
Signature#1 (open chromatin)	112	0.009656558699051849	7.926195611186581e-4
Signature#1 (open chromatin)	113	0.009249268114914543	7.591887609643163e-4
Signature#1 (open chromatin)	114	0.009636042145526914	7.909355428097136e-4
Signature#1 (open chromatin)	115	0.010492895594389174	8.612668922838174e-4
Signature#1 (open chromatin)	116	0.011583013603588972	9.507448196643374e-4
Signature#1 (open chromatin)	117	0.013033390698462077	0.0010697931568848993
Signature#1 (open chromatin)	118	0.015595799859075823	0.0012801181481772441
Signature#1 (open chromatin)	119	0.02008189413766862	0.0016483410512891236
Signature#1 (open chromatin)	120	0.025852607700002302	0.0021220067321664655
Signature#1 (open chromatin)	121	0.029683153480613372	0.0024364215884414018
Signature#1 (open chromatin)	122	0.02825245916477706	0.002318988832523449
Signature#1 (open chromatin)	123	0.023404950645075768	0.0019211007033101042
Signature#1 (open chromatin)	124	0.020337087997014745	0.0016692876070031133
Signature#1 (open chromatin)	125	0.02024282794573749	0.0016615506519653176
Signature#1 (open chromatin)	126	0.021943769612639594	0.001801165568575389
Signature#1 (open chromatin)	127	0.024482795398957605	0.0020095712301717856
Signature#1 (open chromatin)	128	0.028181647583202452	0.0023131765502747747
Signature#1 (open chromatin)	129	0.03461838808649487	0.0028415103585967046
Signature#1 (open chromatin)	130	0.044936763746020125	0.0036884524879407105
Signature#1 (open chromatin)	131	0.05804339614963439	0.004764257393938574
Signature#1 (open chromatin)	132	0.068864019746992	0.005652424513723171
Signature#1 (open chromatin)	133	0.0701559157472783	0.0057584645713327645
Signature#1 (open chromatin)	134	0.06448898942812326	0.005293317846504025
Signature#1 (open chromatin)	135	0.06138845742036056	0.005038823217949805
Signature#1 (open chromatin)	136	0.06538848759627527	0.005367149515267939
Signature#1 (open chromatin)	137	0.07571750712665723	0.006214965303697958
Signature#1 (open chromatin)	138	0.08994178706238967	0.007382507786611274
Signature#1 (open chromatin)	139	0.10495497602072766	0.00861480467559697
Signature#1 (open chromatin)	140	0.11572740531817424	0.00949901596121389
Signature#1 (open chromatin)	141	0.12156878048488638	0.0099784816140684
Signature#1 (open chromatin)	142	0.1251494632076028	0.010272387471904
Signature#1 (open chromatin)	143	0.13015428183641406	0.01068318776512195
Signature#1 (open chromatin)	144	0.13476860688723272	0.01106193597249295
Signature#1 (open chromatin)	145	0.13793845017420447	0.011322119737044722
Signature#1 (open chromatin)	146	0.1411477617798915	0.011585543098893331
Signature#1 (open chromatin)	147	0.14455383812284683	0.011865117098309395
Signature#1 (open chromatin)	148	0.14991195643111802	0.012304916566658377
Signature#1 (open chromatin)	149	0.15653144573801783	0.01284825057132608
Signature#1 (open chromatin)	150	0.16353290065742668	0.013422936678288679
Signature#1 (open chromatin)	151	0.16864305730687337	0.013842383216850053
Signature#1 (open chromatin)	152	0.16949832149078364	0.01391258411793897
Signature#1 (open chromatin)	153	0.16892816537441643	0.013865785159344283
Signature#1 (open chromatin)	154	0.17409183532724767	0.01428962412095869
Signature#1 (open chromatin)	155	0.1858236235090141	0.015252580500096301
Signature#1 (open chromatin)	156	0.2007434239632769	0.01647721197147097
Signature#1 (open chromatin)	157	0.2151008271575501	0.01765568133859301
Signature#1 (open chromatin)	158	0.22793212878065158	0.018708886831154497
Signature#1 (open chromatin)	159	0.23701928362781138	0.019454769180265084
Signature#1 (open chromatin)	160	0.24510318857688912	0.020118303819524522
Signature#1 (open chromatin)	161	0.2559625277808884	0.02100964875328003
Signature#1 (open chromatin)	162	0.27560795563266155	0.022622164234948422
Signature#1 (open chromatin)	163	0.3015029054630411	0.024747646449617754
Signature#1 (open chromatin)	164	0.32010800267442996	0.026274770598690544
Signature#1 (open chromatin)	165	0.32397394487920256	0.02659209082726823
Signature#1 (open chromatin)	166	0.31938086291163414	0.026215086272459946
Signature#1 (open chromatin)	167	0.3123384393289234	0.025637037418483843
Signature#1 (open chromatin)	168	0.30292936020384914	0.024864731217168114
Signature#1 (open chromatin)	169	0.288883600437565	0.02371184184026997
Signature#1 (open chromatin)	170	0.27268859170052023	0.022382540055077112
Signature#1 (open chromatin)	171	0.25831535379208587	0.02120277095949279
Signature#1 (open chromatin)	172	0.24737251751781253	0.020304572506460086
Signature#1 (open chromatin)	173	0.23835957647680478	0.019564781697440997
Signature#1 (open chromatin)	174	0.22918846844527047	0.018812008390772204
Signature#1 (open chromatin)	175	0.21907408479023358	0.01798181011999193
Signature#1 (open chromatin)	176	0.20679850921132256	0.01697421915191852
Signature#1 (open chromatin)	177	0.19201866877354903	0.015761075732374858
Signature#1 (open chromatin)	178	0.17599948395502593	0.01444620574234589
Signature#1 (open chromatin)	179	0.15986819405236793	0.013122134059938156
Signature#1 (open chromatin)	180	0.1445313272067149	0.011863269380812828
Signature#1 (open chromatin)	181	0.1308552615328161	0.01074072484811714
Signature#1 (open chromatin)	182	0.11988467286703383	0.009840248452282728
Signature#1 (open chromatin)	183	0.11099489203835344	0.009110566751123332
Signature#1 (open chromatin)	184	0.10420291707841035	0.008553074959310625
Signature#1 (open chromatin)	185	0.09827452791879285	0.008066467114810284
Signature#1 (open chromatin)	186	0.09221662476544742	0.0075692286380043125
Signature#1 (open chromatin)	187	0.08627822851483588	0.007081799401917282
Signature#1 (open chromatin)	188	0.07932592822327927	0.006511147953757
Signature#1 (open chromatin)	189	0.06986529415235208	0.005734610073244886
Signature#1 (open chromatin)	190	0.06336542599800524	0.005201094687030396
Signature#1 (open chromatin)	191	0.05681484600026307	0.0046634168242744994
Signature#1 (open chromatin)	192	0.051444670754278665	0.004222627710962283
Signature#1 (open chromatin)	193	0.04713171778817316	0.003868616412148802
Signature#1 (open chromatin)	194	0.043518629176642044	0.003572050648008021
Signature#1 (open chromatin)	195	0.040736598045902614	0.0033436988756440585
Signature#1 (open chromatin)	196	0.03830923990600765	0.0031444590011212373
Signature#1 (open chromatin)	197	0.03567879632837541	0.002928549679899488
Signature#1 (open chromatin)	198	0.03311177219373112	0.0027178458871308965
Signature#1 (open chromatin)	199	0.03051400919615515	0.0025046190191337987
Signature#1 (open chromatin)	200	0.02775473195176113	0.00227813490749359
Signature#1 (open chromatin)	201	0.02512438987119872	0.002062233917248274
Signature#1 (open chromatin)	202	0.022707833339380517	0.0018638806490331448
Signature#1 (open chromatin)	203	0.020701290838021687	0.0016991817240476705
Signature#1 (open chromatin)	204	0.0189908318590144	0.0015587856173699011
Signature#1 (open chromatin)	205	0.017600318585042695	0.0014446509597456133
Signature#1 (open chromatin)	206	0.016333801514689016	0.0013406940289446242
Signature#1 (open chromatin)	207	0.015220134102326319	0.0012492831440601628
Signature#1 (open chromatin)	208	0.01421799993040424	0.001167027014077866
Signature#1 (open chromatin)	209	0.013226257482924721	0.001085623846763081
Signature#1 (open chromatin)	210	0.012148656256058906	9.971733088314704e-4
Signature#1 (open chromatin)	211	0.011138067877561584	9.142232494987587e-4
Signature#1 (open chromatin)	212	0.010118269725633818	8.305172431665059e-4
Signature#1 (open chromatin)	213	0.009184913641060536	7.539064842846133e-4
Signature#1 (open chromatin)	214	0.008456553094742648	6.941219549765365e-4
Signature#1 (open chromatin)	215	0.0078079201178118465	6.408815407125543e-4
Signature#1 (open chromatin)	216	0.007249910962058611	5.950796162467765e-4
Signature#1 (open chromatin)	217	0.006796110845948233	5.578312692862468e-4
Signature#1 (open chromatin)	218	0.006459374501316761	5.30191628497784e-4
Signature#1 (open chromatin)	219	0.006143636985406584	5.042755916270102e-4
Signature#1 (open chromatin)	220	0.00575816365864868	4.7263557279630616e-4
Signature#1 (open chromatin)	221	0.005370556783158952	4.408204302479149e-4
Signature#1 (open chromatin)	222	0.004961269513870022	4.072257402692687e-4
Signature#1 (open chromatin)	223	0.004596370670136224	3.7727449465613043e-4
Signature#1 (open chromatin)	224	0.0042362484238900695	3.4771531672696623e-4
Signature#1 (open chromatin)	225	0.003953144428759495	3.2447787041046765e-4
Signature#1 (open chromatin)	226	0.0037175653192939445	3.0514131210096935e-4
Signature#1 (open chromatin)	227	0.0036191273814401887	2.970614321426224e-4
Signature#1 (open chromatin)	228	0.0035552413729911607	2.9181760755079726e-4
Signature#1 (open chromatin)	229	0.0034557729677987883	2.8365314584908436e-4
Signature#1 (open chromatin)	230	0.003328875275117537	2.7323726203222736e-4
Signature#1 (open chromatin)	231	0.0031382082399735037	2.5758712967912544e-4
Signature#1 (open chromatin)	232	0.0029443945943785636	2.4167872053484587e-4
Signature#1 (open chromatin)	233	0.0027849914521816	2.2859475837537618e-4
Signature#1 (open chromatin)	234	0.002633519255362856	2.1616177578749626e-4
Signature#1 (open chromatin)	235	0.002507958853528072	2.0585565808058058e-4
Signature#1 (open chromatin)	236	0.0024435367473211755	2.0056783007275586e-4
Signature#1 (open chromatin)	237	0.002465865083739762	2.0240056125206795e-4
Signature#1 (open chromatin)	238	0.002503632843130154	2.055005750152926e-4
Signature#1 (open chromatin)	239	0.0025556942150773343	2.0977382214918734e-4
Signature#1 (open chromatin)	240	0.0025629640377976175	2.1037053614156716e-4
Signature#1 (open chromatin)	241	0.00251069197667975	2.0607999543931056e-4
Signature#1 (open chromatin)	242	0.0024288796780066557	1.993647638242691e-4
Signature#1 (open chromatin)	243	0.0023669443387796304	1.942810520252946e-4
Signature#1 (open chromatin)	244	0.002338060088653616	1.919102051872413e-4
Signature#1 (open chromatin)	245	0.0023133831204694487	1.8988469606940264e-4
Signature#1 (open chromatin)	246	0.00229925684345212	1.8872519775963573e-4
Signature#1 (open chromatin)	247	0.0022847398744514085	1.875336310787179e-4
Signature#1 (open chromatin)	248	0.0022943691871879068	1.883240142652072e-4
Signature#1 (open chromatin)	249	0.002315830463861471	1.9008557635250822e-4
Signature#1 (open chromatin)	250	0.002352861614705573	1.9312512858270933e-4
Signature#1 (open chromatin)	251	0.002397596605660453	1.9679701936723752e-4
Signature#1 (open chromatin)	252	0.0023940017432785192	1.965019496294302e-4
Signature#1 (open chromatin)	253	0.0023951847679180923	1.9659905342176806e-4
Signature#1 (open chromatin)	254	0.002382287826417694	1.955404601453846e-4
Signature#1 (open chromatin)	255	0.0023486821902496194	1.9278207743154388e-4
Signature#1 (open chromatin)	256	0.002327107225698337	1.9101118373465503e-4
Signature#1 (open chromatin)	257	0.0022838328586859305	1.8745918235838532e-4
Signature#1 (open chromatin)	258	0.0022165372803331297	1.8193549701233543e-4
Signature#1 (open chromatin)	259	0.002204348502400791	1.8093503047799422e-4
Signature#1 (open chromatin)	260	0.002244871708881165	1.842612139701267e-4
Signature#1 (open chromatin)	261	0.0022918790876755874	1.8811962451891073e-4
Signature#1 (open chromatin)	262	0.0023370192755673568	1.918247742550275e-4
Signature#1 (open chromatin)	263	0.0023529717876019057	1.9313417167926783e-4
Signature#1 (open chromatin)	264	0.0023414715087302002	1.921902178054175e-4
Signature#1 (open chromatin)	265	0.002312987363667846	1.898522119731348e-4
Signature#1 (open chromatin)	266	0.0022776036895685403	1.869478862076723e-4
Signature#1 (open chromatin)	267	0.0022665836630080226	1.8604335190221925e-4
Signature#1 (open chromatin)	268	0.0023148351756828254	1.9000388214819277e-4
Signature#1 (open chromatin)	269	0.002387536735353074	1.959712956040994e-4
Signature#1 (open chromatin)	270	0.0024900948672618474	2.0438936502573126e-4
Signature#1 (open chromatin)	271	0.002581682569212346	2.1190697107839252e-4
Signature#1 (open chromatin)	272	0.0026438854732895186	2.1701264485582167e-4
Signature#1 (open chromatin)	273	0.0026556099812693546	2.1797500366903141e-4
Signature#1 (open chromatin)	274	0.002655541880664718	2.179694139063591e-4
Signature#1 (open chromatin)	275	0.0026753924430791306	2.1959876702885554e-4
Signature#1 (open chromatin)	276	0.002704370787708154	2.2197733723358664e-4
Signature#1 (open chromatin)	277	0.002783971150215547	2.2851101101549934e-4
Signature#1 (open chromatin)	278	0.0029390995825760023	2.4124410090875937e-4
Signature#1 (open chromatin)	279	0.0031630256705366617	2.59624168083189e-4
Signature#1 (open chromatin)	280	0.003437218336232171	2.821301639683348e-4
Signature#1 (open chromatin)	281	0.0036720857137088458	3.01408302636402e-4
Signature#1 (open chromatin)	282	0.003816156999776788	3.132338114011533e-4
Signature#1 (open chromatin)	283	0.0038643111636417035	3.171863511638322e-4
Signature#1 (open chromatin)	284	0.003940394224411749	3.234313214597243e-4
Signature#1 (open chromatin)	285	0.004082837753380791	3.351232223671066e-4
Signature#1 (open chromatin)	286	0.004248908333274596	3.487544541808866e-4
Signature#1 (open chromatin)	287	0.004466749934234622	3.666351008509343e-4
Signature#1 (open chromatin)	288	0.00470081676718156	3.858475300593905e-4
Signature#1 (open chromatin)	289	0.00496135456958858	4.072327217238857e-4
Signature#1 (open chromatin)	290	0.00521697154311819	4.282140070541776e-4
Signature#1 (open chromatin)	291	0.005466795435841331	4.487197907788303e-4
Signature#1 (open chromatin)	292	0.005725272020977415	4.699357957610326e-4
Signature#1 (open chromatin)	293	0.005990834766531356	4.917334395584133e-4
Signature#1 (open chromatin)	294	0.006256097939234894	5.135064941301072e-4
Signature#1 (open chromatin)	295	0.006577664149402163	5.399009557925622e-4
Signature#1 (open chromatin)	296	0.006977065218318918	5.726841770022262e-4
Signature#1 (open chromatin)	297	0.007343027340248415	6.027226975052177e-4
Signature#1 (open chromatin)	298	0.007620487222898675	6.254968696785694e-4
Signature#1 (open chromatin)	299	0.007820251413326451	6.418937052261683e-4
Signature#1 (open chromatin)	300	0.007962980806592019	6.53609070148042e-4
Signature#1 (open chromatin)	301	0.008142859816150167	6.683737110572758e-4
Signature#1 (open chromatin)	302	0.00839785398643354	6.893038761022692e-4
Signature#1 (open chromatin)	303	0.008756591474661643	7.187493917707121e-4
Signature#1 (open chromatin)	304	0.009210760937355823	7.560280550516078e-4
Signature#1 (open chromatin)	305	0.009713972292699751	7.973321237217223e-4
Signature#1 (open chromatin)	306	0.010171490383786494	8.348856456193965e-4
Signature#1 (open chromatin)	307	0.010547342855415514	8.657359754721222e-4
Signature#1 (open chromatin)	308	0.010764245254133175	8.835395315250727e-4
Signature#1 (open chromatin)	309	0.010816351641157799	8.878164735395185e-4
Signature#1 (open chromatin)	310	0.01080092346676665	8.865501142498499e-4
Signature#1 (open chromatin)	311	0.01082259500291352	8.883289346355412e-4
Signature#1 (open chromatin)	312	0.010868208136571505	8.920729042118655e-4
Signature#1 (open chromatin)	313	0.011001106027529553	9.029812900341467e-4
Signature#1 (open chromatin)	314	0.011132544647256626	9.137698974800211e-4
Signature#1 (open chromatin)	315	0.011207523209064936	9.199242094462132e-4
Signature#1 (open chromatin)	316	0.011323762489779742	9.294652406288813e-4
Signature#1 (open chromatin)	317	0.01136839027669395	9.331283320033591e-4
Signature#1 (open chromatin)	318	0.011386941365812892	9.3465102311662e-4
Signature#1 (open chromatin)	319	0.011273528073558574	9.253419517659259e-4
Signature#1 (open chromatin)	320	0.011056661872935816	9.075413668871784e-4
Signature#1 (open chromatin)	321	0.010844696685609388	8.901430618608128e-4
Signature#1 (open chromatin)	322	0.010673733645923843	8.761102522744772e-4
Signature#1 (open chromatin)	323	0.010521822701058751	8.636412568278992e-4
Signature#1 (open chromatin)	324	0.010339976100303822	8.487151141539625e-4
Signature#1 (open chromatin)	325	0.010128336871903338	8.313435641475659e-4
Signature#1 (open chromatin)	326	0.00991451275006543	8.137926760010065e-4
Signature#1 (open chromatin)	327	0.009724169692065446	7.981691360013228e-4
Signature#1 (open chromatin)	328	0.009502200211708618	7.799496690477961e-4
Signature#1 (open chromatin)	329	0.009302948098130913	7.635948652571421e-4
Signature#1 (open chromatin)	330	0.00914097891246121	7.503002797985696e-4
Signature#1 (open chromatin)	331	0.008960656930390715	7.354992792824338e-4
Signature#1 (open chromatin)	332	0.008740934581180878	7.174642589997154e-4
Signature#1 (open chromatin)	333	0.00845964776577198	6.943759685303831e-4
Signature#1 (open chromatin)	334	0.008223026292165729	6.749538519766411e-4
Signature#1 (open chromatin)	335	0.007870281605251784	6.460002311638642e-4
Signature#1 (open chromatin)	336	0.0074964888633263374	6.153189658924816e-4
Signature#1 (open chromatin)	337	0.007085659705299311	5.815977162135351e-4
Signature#1 (open chromatin)	338	0.006857274956587991	5.628516779061683e-4
Signature#1 (open chromatin)	339	0.006666535730789154	5.471956200751699e-4
Signature#1 (open chromatin)	340	0.006518402689017409	5.350367185228166e-4
Signature#1 (open chromatin)	341	0.006296945171552391	5.168592739724319e-4
Signature#1 (open chromatin)	342	0.006111054104572882	5.016011576478612e-4
Signature#1 (open chromatin)	343	0.005913730595281916	4.8540465553909695e-4
Signature#1 (open chromatin)	344	0.0056854619141440245	4.666681441690149e-4
Signature#1 (open chromatin)	345	0.005402463205120698	4.4343933983675927e-4
Signature#1 (open chromatin)	346	0.005188716772907221	4.2589482852877544e-4
Signature#1 (open chromatin)	347	0.0049926897366904055	4.0980474216821517e-4
Signature#1 (open chromatin)	348	0.004795724859072157	3.9363767688968115e-4
Signature#1 (open chromatin)	349	0.00458090805730612	3.760053086264998e-4
Signature#1 (open chromatin)	350	0.0044018607596055465	3.613089354209142e-4
Signature#1 (open chromatin)	351	0.004270816304648102	3.5055268139580253e-4
Signature#1 (open chromatin)	352	0.004128911884163793	3.389050310277564e-4
Signature#1 (open chromatin)	353	0.003958472671310881	3.2491521764815677e-4
Signature#1 (open chromatin)	354	0.003800480425183741	3.1194706318566273e-4
Signature#1 (open chromatin)	355	0.003663695712431226	3.007196433181394e-4
Signature#1 (open chromatin)	356	0.003517770788711203	2.887419862044727e-4
Signature#1 (open chromatin)	357	0.003385716989279945	2.779028842209128e-4
Signature#1 (open chromatin)	358	0.0032437177348283884	2.662474497902579e-4
Signature#1 (open chromatin)	359	0.0031156070686560186	2.557320039507237e-4
Signature#1 (open chromatin)	360	0.002990870585711685	2.4549351429327144e-4
Signature#1 (open chromatin)	361	0.002854583277632256	2.3430692187639246e-4
Signature#1 (open chromatin)	362	0.0027372452222144497	2.2467570221664863e-4
Signature#1 (open chromatin)	363	0.0026230838819427216	2.1530523037021544e-4
Signature#1 (open chromatin)	364	0.002499297775440795	2.0514474851887247e-4
Signature#1 (open chromatin)	365	0.002397982125253305	1.9682866318363344e-4
Signature#1 (open chromatin)	366	0.002304047615628537	1.891184289156027e-4
Signature#1 (open chromatin)	367	0.002217244934983717	1.819935819819455e-4
Signature#1 (open chromatin)	368	0.0021195957086062806	1.739784402148831e-4
Signature#1 (open chromatin)	369	0.0020220501461072162	1.6597180727796816e-4
Signature#1 (open chromatin)	370	0.0019383334845836948	0.00015910026374128277
Signature#1 (open chromatin)	371	0.0018485763324872081	1.5173291096902e-4
Signature#1 (open chromatin)	372	0.0017532311819880933	1.4390688995070204e-4
Signature#1 (open chromatin)	373	0.0016537348474999422	1.3574013578571603e-4
Signature#1 (open chromatin)	374	0.0015658596699961182	1.2852725728551657e-4
Signature#1 (open chromatin)	375	0.0014845887902707967	1.2185646585482434e-4
Signature#1 (open chromatin)	376	0.0014238595437223774	1.1687175129486406e-4
Signature#1 (open chromatin)	377	0.0013566565059666255	1.1135566176940663e-4
Signature#1 (open chromatin)	378	0.0012898348738083767	1.0587087837967753e-4
Signature#1 (open chromatin)	379	0.0012219382402080823	1.0029785784483795e-4
Signature#1 (open chromatin)	380	0.0011757124746255199	9.650360285501201e-5
Signature#1 (open chromatin)	381	0.0010966884522908673	9.00172356249476e-5
Signature#1 (open chromatin)	382	0.0010455069355245462	8.581620784465855e-5
Signature#1 (open chromatin)	383	9.862876378485682e-4	8.095543133031938e-5
Signature#1 (open chromatin)	384	9.305366139773959e-4	7.637933404247052e-5
Signature#1 (open chromatin)	385	8.795970832629522e-4	7.219816870844349e-5
Signature#1 (open chromatin)	386	8.331984575219105e-4	6.838972519170866e-5
Signature#1 (open chromatin)	387	7.839266370399067e-4	6.434544710641128e-5
Signature#1 (open chromatin)	388	7.461619712470996e-4	6.124568726863113e-5
Signature#1 (open chromatin)	389	7.092435566897038e-4	5.8215388540518706e-5
Signature#1 (open chromatin)	390	6.763897481492119e-4	5.551871655643e-5
Signature#1 (open chromatin)	391	6.493779682961783e-4	5.330156386680285e-5
Signature#1 (open chromatin)	392	6.027863605642224e-4	4.9477280203934255e-5
Signature#1 (open chromatin)	393	5.801672825980678e-4	4.762068468070687e-5
Signature#1 (open chromatin)	394	5.410810600812878e-4	4.441245020478759e-5
Signature#1 (open chromatin)	395	5.139534443873678e-4	4.218578959870421e-5
Signature#1 (open chromatin)	396	4.8728611741808065e-4	3.999690993076624e-5
Signature#1 (open chromatin)	397	4.633019518614617e-4	3.802826671430124e-5
Signature#1 (open chromatin)	398	4.384229345005657e-4	3.598617320705698e-5
Signature#1 (open chromatin)	399	4.198715028673791e-4	3.446345397989969e-5
Signature#1 (open chromatin)	400	4.0262838630589735e-4	3.30481225034161e-5
Signature#1 (open chromatin)	401	3.867228877532575e-4	3.174258399067401e-5
Signature#1 (open chromatin)	402	3.7095689991925465e-4	3.0448496650966085e-5
Signature#1 (open chromatin)	403	3.5087062311918085e-4	2.879979586656081e-5
Signature#1 (open chromatin)	404	3.386491910354072e-4	2.7796649048281405e-5
Signature#1 (open chromatin)	405	3.223617862711455e-4	2.6459763308925973e-5
Signature#1 (open chromatin)	406	3.0585227364487386e-4	2.510464674411876e-5
Signature#1 (open chromatin)	407	2.882354900734419e-4	2.36586443225644e-5
Signature#1 (open chromatin)	408	2.781953329387047e-4	2.2834538635465005e-5
Signature#1 (open chromatin)	409	2.7140847703209503e-4	2.2277467020439174e-5
Signature#1 (open chromatin)	410	2.601412060429818e-4	2.1352638656140744e-5
Signature#1 (open chromatin)	411	2.580564070703856e-4	2.1181516365252365e-5
Signature#1 (open chromatin)	412	2.497517982234595e-4	2.049986613926047e-5
Signature#1 (open chromatin)	413	2.4677199743382066e-4	2.025528124440176e-5
Signature#1 (open chromatin)	414	2.3892409309641182e-4	1.9611117760755255e-5
Signature#1 (open chromatin)	415	2.3591625616308718e-4	1.936423163244514e-5
Signature#1 (open chromatin)	416	2.2744905186603115e-4	1.8669235416609624e-5
Signature#1 (open chromatin)	417	2.2051640329289992e-4	1.8100197000267298e-5
Signature#1 (open chromatin)	418	2.2045295002168358e-4	1.8094988695160844e-5
Signature#1 (open chromatin)	419	2.1231626497586047e-4	1.7427121815149616e-5
Signature#1 (open chromatin)	420	2.1376517770256125e-4	1.7546049955631958e-5
Signature#1 (open chromatin)	421	2.1270359420880487e-4	1.7458914168532707e-5
Signature#1 (open chromatin)	422	2.148623187628332e-4	1.763610434175228e-5
Signature#1 (open chromatin)	423	2.1117574035197563e-4	1.7333506464691757e-5
Signature#1 (open chromatin)	424	2.0883098060282636e-4	1.71410463449721e-5
Signature#1 (open chromatin)	425	2.1380043447033264e-4	1.7548943864804815e-5
Signature#1 (open chromatin)	426	2.0944710450330234e-4	1.7191618383190843e-5
Signature#1 (open chromatin)	427	2.1295841600978705e-4	1.7479830185340824e-5
Signature#1 (open chromatin)	428	2.1112880707102835e-4	1.7329654136165038e-5
Signature#1 (open chromatin)	429	2.1743323726903916e-4	1.784712778825822e-5
Signature#1 (open chromatin)	430	2.2060309773891577e-4	1.8107312963199235e-5
Signature#1 (open chromatin)	431	2.2919176166450562e-4	1.881227870135242e-5
Signature#1 (open chromatin)	432	2.3009288503853965e-4	1.8886243768567386e-5
Signature#1 (open chromatin)	433	2.314579432953094e-4	1.899828905406733e-5
Signature#1 (open chromatin)	434	2.3388776092032697e-4	1.91977308054781e-5
Signature#1 (open chromatin)	435	2.333708911768136e-4	1.915530564326174e-5
Signature#1 (open chromatin)	436	2.299237886814545e-4	1.887236417807178e-5
Signature#1 (open chromatin)	437	2.367050499817457e-4	1.9428976582467513e-5
Signature#1 (open chromatin)	438	2.379787515332542e-4	1.953352322234368e-5
Signature#1 (open chromatin)	439	2.4089973373793064e-4	1.9773280231570305e-5
Signature#1 (open chromatin)	440	2.434089614978578e-4	1.9979240042700072e-5
Signature#1 (open chromatin)	441	2.524631105071566e-4	2.072241324111474e-5
Signature#1 (open chromatin)	442	2.8534090123689384e-4	2.3421053706202386e-5
Signature#1 (open chromatin)	443	2.8740721269682467e-4	2.359065852439353e-5
Signature#1 (open chromatin)	444	2.8477389939251976e-4	2.337451365326558e-5
Signature#1 (open chromatin)	445	2.8442013294828e-4	2.3345476165635605e-5
Signature#1 (open chromatin)	446	2.7751473536699194e-4	2.2778674536731532e-5
Signature#1 (open chromatin)	447	2.7433296298136513e-4	2.2517511620368522e-5
Signature#1 (open chromatin)	448	2.7377004253906857e-4	2.2471306572812437e-5
Signature#1 (open chromatin)	449	2.762874708731626e-4	2.267793949490229e-5
Signature#1 (open chromatin)	450	2.779533228436345e-4	2.2814674215714757e-5
Signature#1 (open chromatin)	451	2.835395972182758e-4	2.3273200951906125e-5
Signature#1 (open chromatin)	452	2.891525505549923e-4	2.3733917522786038e-5
Signature#1 (open chromatin)	453	2.9163456829133866e-4	2.3937643909191657e-5
Signature#1 (open chromatin)	454	2.894483482962061e-4	2.3758196883905004e-5
Signature#1 (open chromatin)	455	2.886602427338676e-4	2.369350842661874e-5
Signature#1 (open chromatin)	456	2.8265347843016496e-4	2.3200467475434805e-5
Signature#1 (open chromatin)	457	2.7975409937205817e-4	2.296248367311205e-5
Signature#1 (open chromatin)	458	2.793116297318084e-4	2.292616534243204e-5
Signature#1 (open chromatin)	459	2.833793900162825e-4	2.3260050991750608e-5
Signature#1 (open chromatin)	460	2.8598196454868234e-4	2.3473672795121603e-5
Signature#1 (open chromatin)	461	2.9258226670136943e-4	2.4015431899845636e-5
Signature#1 (open chromatin)	462	2.97479252879646e-4	2.4417381202531574e-5
Signature#1 (open chromatin)	463	3.0227836365358626e-4	2.4811296798547558e-5
Signature#1 (open chromatin)	464	3.0077598888406744e-4	2.4687980442528443e-5
Signature#1 (open chromatin)	465	2.939733603043805e-4	2.4129614191431755e-5
Signature#1 (open chromatin)	466	2.894087315722415e-4	2.3754945105363558e-5
Signature#1 (open chromatin)	467	2.8788614579249586e-4	2.3629969810321236e-5
Signature#1 (open chromatin)	468	2.8618553324662383e-4	2.3490381908279663e-5
Signature#1 (open chromatin)	469	2.9236145850972063e-4	2.3997307752578423e-5
Signature#1 (open chromatin)	470	2.9875934398274735e-4	2.452245230290522e-5
Signature#1 (open chromatin)	471	3.050429359912038e-4	2.5038215536496962e-5
Signature#1 (open chromatin)	472	3.0879829782426036e-4	2.534645922254749e-5
Signature#1 (open chromatin)	473	3.083738228946964e-4	2.5311617914907547e-5
Signature#1 (open chromatin)	474	3.0607416818138775e-4	2.5122860059610076e-5
Signature#1 (open chromatin)	475	3.04257835085501e-4	2.4973773704297143e-5
Signature#1 (open chromatin)	476	3.065428863695983e-4	2.5161332896177026e-5
Signature#1 (open chromatin)	477	3.101267594191578e-4	2.5455500619087027e-5
Signature#1 (open chromatin)	478	3.1174772013783003e-4	2.5588550623075584e-5
Signature#1 (open chromatin)	479	3.161726984742305e-4	2.595175707127971e-5
Signature#1 (open chromatin)	480	3.167243063140521e-4	2.599703356961984e-5
Signature#1 (open chromatin)	481	3.1359086894799395e-4	2.573983803782841e-5
Signature#1 (open chromatin)	482	3.112966309971873e-4	2.5551524795570725e-5
Signature#1 (open chromatin)	483	3.0697406690292646e-4	2.5196724606178544e-5
Signature#1 (open chromatin)	484	3.0654641202679516e-4	2.5161622285487142e-5
Signature#1 (open chromatin)	485	3.0336571090124525e-4	2.4900547299174417e-5
Signature#1 (open chromatin)	486	3.015181818933245e-4	2.4748900353606124e-5
Signature#1 (open chromatin)	487	3.030307077302827e-4	2.4873049918936078e-5
Signature#1 (open chromatin)	488	3.023414046233268e-4	2.481647126155508e-5
Signature#1 (open chromatin)	489	2.992629742633085e-4	2.4563790757357284e-5
Signature#1 (open chromatin)	490	2.958908105991279e-4	2.4287000343005477e-5
Signature#1 (open chromatin)	491	2.9129435094284883e-4	2.390971854428175e-5
Signature#1 (open chromatin)	492	2.878301663839147e-4	2.3625374966998262e-5
Signature#1 (open chromatin)	493	2.8254909632894997e-4	2.3191899692870425e-5
Signature#1 (open chromatin)	494	2.782676175769535e-4	2.284047182761243e-5
Signature#1 (open chromatin)	495	2.787089371441494e-4	2.287669575919773e-5
Signature#1 (open chromatin)	496	2.782312553167881e-4	2.2837487178568004e-5
Signature#1 (open chromatin)	497	2.784610914736715e-4	2.2856352349844393e-5
Signature#1 (open chromatin)	498	2.766150420498851e-4	2.2704826849955015e-5
Signature#1 (open chromatin)	499	2.492380721816658e-4	2.045769901508385e-5
Signature#1 (open chromatin)	500	2.4125728609642147e-4	1.980262847065798e-5
Signature#1 (open chromatin)	501	2.3432613834946747e-4	1.923371324356174e-5
Signature#1 (open chromatin)	502	2.295958393161176e-4	1.8845445780936375e-5
Signature#1 (open chromatin)	503	2.216520038016553e-4	1.8193408174652247e-5
Signature#1 (open chromatin)	504	2.1755207181583974e-4	1.7856881841359978e-5
Signature#1 (open chromatin)	505	2.133641972239302e-4	1.751313709496443e-5
Signature#1 (open chromatin)	506	2.090420159828256e-4	1.7158368330524983e-5
Signature#1 (open chromatin)	507	2.063298386360132e-4	1.6935750223463976e-5
Signature#1 (open chromatin)	508	2.0151608474418213e-4	1.6540632706345687e-5
Signature#1 (open chromatin)	509	1.9762021489413777e-4	1.6220855988059826e-5
Signature#1 (open chromatin)	510	1.9396449518188131e-4	1.592079102245401e-5
Signature#1 (open chromatin)	511	1.8798449570016734e-4	1.5429946953422324e-5
Signature#1 (open chromatin)	512	1.8217236137399722e-4	1.4952881416687796e-5
Signature#1 (open chromatin)	513	1.797283139992425e-4	1.4752271673827588e-5
Signature#1 (open chromatin)	514	1.7546856963110042e-4	1.4402627787555146e-5
Signature#1 (open chromatin)	515	1.7296085059499523e-4	1.4196791813917689e-5
Signature#1 (open chromatin)	516	1.673595641165916e-4	1.3737032869911261e-5
Signature#1 (open chromatin)	517	1.6809292426541076e-4	1.3797227771367826e-5
Signature#1 (open chromatin)	518	1.6003354076088926e-4	1.3135705875698305e-5
Signature#1 (open chromatin)	519	1.590689315580118e-4	1.3056529831015758e-5
Signature#1 (open chromatin)	520	1.5599785389946283e-4	1.280445284357722e-5
Signature#1 (open chromatin)	521	1.5179835007709015e-4	1.245975355883803e-5
Signature#1 (open chromatin)	522	1.4847684784989484e-4	1.2187121483621352e-5
Signature#1 (open chromatin)	523	1.422648579138646e-4	1.1677235416522388e-5
Signature#1 (open chromatin)	524	1.398508105832572e-4	1.1479088105939214e-5
Signature#1 (open chromatin)	525	1.3360072760940626e-4	1.0966075325912789e-5
Signature#1 (open chromatin)	526	1.318492172814693e-4	1.0822309685306215e-5
Signature#1 (open chromatin)	527	1.3043546858727159e-4	1.0706267842197334e-5
Signature#1 (open chromatin)	528	1.2891888604437475e-4	1.0581785298569329e-5
Signature#1 (open chromatin)	529	1.248350689162607e-4	1.0246581688188704e-5
Signature#1 (open chromatin)	530	1.2141103684840617e-4	9.965533865723176e-6
Signature#1 (open chromatin)	531	1.1668760652224907e-4	9.577830193144578e-6
Signature#1 (open chromatin)	532	1.1445652400384226e-4	9.394700809098816e-6
Signature#1 (open chromatin)	533	1.1169769000968413e-4	9.168253079861322e-6
Signature#1 (open chromatin)	534	1.0848251092427295e-4	8.904348109672852e-6
Signature#1 (open chromatin)	535	1.0623350498227427e-4	8.719747553899782e-6
Signature#1 (open chromatin)	536	1.038651266322684e-4	8.525348796863395e-6
Signature#1 (open chromatin)	537	1.0227212543778685e-4	8.394593737324905e-6
Signature#1 (open chromatin)	538	9.633340456494884e-5	7.907137855935474e-6
Signature#1 (open chromatin)	539	9.572782216173878e-5	7.857431073880635e-6
Signature#1 (open chromatin)	540	9.354872720987667e-5	7.678568878950838e-6
Signature#1 (open chromatin)	541	9.093937184255187e-5	7.464390498172739e-6
Signature#1 (open chromatin)	542	8.694470300144384e-5	7.136504264336216e-6
Signature#1 (open chromatin)	543	8.589257503677269e-5	7.050144596095375e-6
Signature#1 (open chromatin)	544	8.355748222575771e-5	6.858477947890798e-6
Signature#1 (open chromatin)	545	8.034832034011024e-5	6.595066875206036e-6
Signature#1 (open chromatin)	546	7.667283633783646e-5	6.293379637798475e-6
Signature#1 (open chromatin)	547	7.509742513454395e-5	6.164068381537201e-6
Signature#1 (open chromatin)	548	7.411679826626644e-5	6.083577591579947e-6
Signature#1 (open chromatin)	549	7.098273362450918e-5	5.826330572400014e-6
Signature#1 (open chromatin)	550	6.0495949435581643e-5	4.965565310113567e-6
Signature#1 (open chromatin)	551	5.926572521865709e-5	4.8645873313858005e-6
Signature#1 (open chromatin)	552	5.8155346190167876e-5	4.7734463601904515e-6
Signature#1 (open chromatin)	553	5.5033262144492054e-5	4.517182719779701e-6
Signature#1 (open chromatin)	554	5.32888571745737e-5	4.374000293745708e-6
Signature#1 (open chromatin)	555	5.222261884192729e-5	4.28648243302447e-6
Signature#1 (open chromatin)	556	5.161461363699638e-5	4.236576785090334e-6
Signature#1 (open chromatin)	557	4.859987808449808e-5	3.989124411529487e-6
Signature#1 (open chromatin)	558	4.7205067128064e-5	3.874636996023918e-6
Signature#1 (open chromatin)	559	4.532708311927433e-5	3.7204902748963505e-6
Signature#1 (open chromatin)	560	4.3637810570176215e-5	3.5818331706209514e-6
Signature#1 (open chromatin)	561	4.2514774746413365e-5	3.489653317580878e-6
Signature#1 (open chromatin)	562	4.178900091171552e-5	3.4300811080331754e-6
Signature#1 (open chromatin)	563	4.058170476725206e-5	3.3309850873919054e-6
Signature#1 (open chromatin)	564	3.81704835687907e-5	3.1330697484345496e-6
Signature#1 (open chromatin)	565	3.738848674695938e-5	3.06888270240365e-6
Signature#1 (open chromatin)	566	3.5583148174864246e-5	2.920698788104539e-6
Signature#1 (open chromatin)	567	3.6043351136909785e-5	2.9584726867748653e-6
Signature#1 (open chromatin)	568	3.501650688218578e-5	2.874188329595276e-6
Signature#1 (open chromatin)	569	3.4408823479220184e-5	2.8243090954738106e-6
Signature#1 (open chromatin)	570	3.231896333985648e-5	2.6527713791831737e-6
Signature#1 (open chromatin)	571	3.166826735875202e-5	2.599361631566217e-6
Signature#1 (open chromatin)	572	3.119062509739496e-5	2.560156298551907e-6
Signature#1 (open chromatin)	573	2.8713216945133784e-5	2.3568082712106716e-6
Signature#1 (open chromatin)	574	2.7496830357298422e-5	2.256966098295039e-6
Signature#1 (open chromatin)	575	2.9043163535273058e-5	2.383890602465435e-6
Signature#1 (open chromatin)	576	2.7087212619652736e-5	2.223344283158036e-6
Signature#1 (open chromatin)	577	2.6106701991891527e-5	2.1428630343333822e-6
Signature#1 (open chromatin)	578	2.627573333320797e-5	2.1567372882725923e-6
Signature#1 (open chromatin)	579	2.4262557385979e-5	1.9914938837144095e-6
Signature#1 (open chromatin)	580	2.3583828196132393e-5	1.9357831435490274e-6
Signature#1 (open chromatin)	581	2.3103858869846976e-5	1.8963868028227891e-6
Signature#1 (open chromatin)	582	2.2029813251276233e-5	1.8082281126160441e-6
Signature#1 (open chromatin)	583	2.162019240719659e-5	1.7746060424999748e-6
Signature#1 (open chromatin)	584	2.1596377465384393e-5	1.7726512893300796e-6
Signature#1 (open chromatin)	585	2.031015327168225e-5	1.6670767790221277e-6
Signature#1 (open chromatin)	586	2.0332422029657008e-5	1.6689046199458662e-6
Signature#1 (open chromatin)	587	2.0242727698475216e-5	1.6615424235742826e-6
Signature#1 (open chromatin)	588	1.844096241905363e-5	1.5136518085507136e-6
Signature#1 (open chromatin)	589	1.8003747880151136e-5	1.4777648216085002e-6
Signature#1 (open chromatin)	590	1.9116341244311587e-5	1.5690875475906843e-6
Signature#1 (open chromatin)	591	1.8118152159396748e-5	1.4871552341179438e-6
Signature#1 (open chromatin)	592	1.6937748752163465e-5	1.390266595034118e-6
Signature#1 (open chromatin)	593	1.8271753510302427e-5	1.4997629797068612e-6
Signature#1 (open chromatin)	594	1.7351032134072818e-5	1.424189289753386e-6
Signature#1 (open chromatin)	595	1.568441110441787e-5	1.2873914438286326e-6
Signature#1 (open chromatin)	596	1.543656456595817e-5	1.267047963230519e-6
Signature#1 (open chromatin)	597	1.5479969946534134e-5	1.2706107183252182e-6
Signature#1 (open chromatin)	598	1.5298082491986754e-5	1.255681222332977e-6
Signature#1 (open chromatin)	599	1.5207879973077843e-5	1.248277313427375e-6
Signature#1 (open chromatin)	600	1.5186611327285313e-5	1.2465315626667735e-6
Signature#1 (open chromatin)	601	1.4397890218033147e-5	1.1817925807019195e-6
Signature#1 (open chromatin)	602	1.4570293259529024e-5	1.1959435870122111e-6
Signature#1 (open chromatin)	603	1.4658166378496425e-5	1.2031562965457747e-6
Signature#1 (open chromatin)	604	1.429470380771212e-5	1.1733229415881333e-6
Signature#1 (open chromatin)	605	1.4362489326598733e-5	1.1788868417211468e-6
Signature#1 (open chromatin)	606	1.3591766232637441e-5	1.115625154041498e-6
Signature#1 (open chromatin)	607	1.292108028859957e-5	1.0605746111743018e-6
Signature#1 (open chromatin)	608	1.3006873600618945e-5	1.0676166081671218e-6
Signature#1 (open chromatin)	609	1.2464435362812305e-5	1.0230927595183798e-6
Signature#1 (open chromatin)	610	1.3193785267394459e-5	1.0829584962977362e-6
Signature#1 (open chromatin)	611	1.3260805045292873e-5	1.0884595436790696e-6
Signature#1 (open chromatin)	612	1.236415948327489e-5	1.0148620195511971e-6
Signature#1 (open chromatin)	613	1.2474393284796381e-5	1.023910115265769e-6
Signature#1 (open chromatin)	614	1.208979878664078e-5	9.923422315261224e-7
Signature#1 (open chromatin)	615	1.2955251149448862e-5	1.06337938806983e-6
Signature#1 (open chromatin)	616	1.2565930777145146e-5	1.0314236000663642e-6
Signature#1 (open chromatin)	617	1.279882683769065e-5	1.0505399311578914e-6
Signature#1 (open chromatin)	618	1.1910635062266222e-5	9.776363019079355e-7
Signature#1 (open chromatin)	619	1.1732468826057919e-5	9.630122470711484e-7
Signature#1 (open chromatin)	620	1.1199394004050705e-5	9.192569565343393e-7
Signature#1 (open chromatin)	621	1.1466992922366936e-5	9.41221731336823e-7
Signature#1 (open chromatin)	622	1.1315903983882571e-5	9.288202069590838e-7
Signature#1 (open chromatin)	623	1.1351215881826604e-5	9.317186412691672e-7
Signature#1 (open chromatin)	624	1.113149057022088e-5	9.136833778301649e-7
Signature#1 (open chromatin)	625	1.1650004220273594e-5	9.562434734653905e-7
Signature#1 (open chromatin)	626	1.0595427746486703e-5	8.696828292577287e-7
Signature#1 (open chromatin)	627	1.0508179193979372e-5	8.625213847357388e-7
Signature#1 (open chromatin)	628	1.0530734115615175e-5	8.643727142460944e-7
Signature#1 (open chromatin)	629	1.027739196773707e-5	8.435781487779926e-7
Signature#1 (open chromatin)	630	1.0107429354854328e-5	8.296274551791511e-7
Signature#1 (open chromatin)	631	1.0282634537900318e-5	8.440084639442366e-7
Signature#1 (open chromatin)	632	1.0153972937366644e-5	8.334477968861222e-7
Signature#1 (open chromatin)	633	9.548037494482753e-6	7.837120369976614e-7
Signature#1 (open chromatin)	634	1.0708378859762984e-5	8.789539645164726e-7
Signature#1 (open chromatin)	635	1.0387424302533342e-5	8.526097079113354e-7
Signature#1 (open chromatin)	636	1.049909706201897e-5	8.617759146699708e-7
Signature#1 (open chromatin)	637	8.46228120568587e-6	6.945921237937467e-7
Signature#1 (open chromatin)	638	9.585257065308575e-6	7.867670549199244e-7
Signature#1 (open chromatin)	639	9.749047838517984e-6	8.002111580235772e-7
Signature#1 (open chromatin)	640	9.36797074799136e-6	7.689319864616371e-7
Signature#1 (open chromatin)	641	8.691251619933158e-6	7.133862340876823e-7
Signature#1 (open chromatin)	642	8.755870374979309e-6	7.186902032200547e-7
Signature#1 (open chromatin)	643	8.416298243956604e-6	6.908177983761044e-7
Signature#1 (open chromatin)	644	8.009120470118792e-6	6.573962577988915e-7
Signature#1 (open chromatin)	645	7.864330394786369e-6	6.45511750124787e-7
Signature#1 (open chromatin)	646	7.371968676445151e-6	6.050982300224795e-7
Signature#1 (open chromatin)	647	7.00099988406587e-6	5.746487572270358e-7
Signature#1 (open chromatin)	648	6.409971003810009e-6	5.261365422365289e-7
Signature#1 (open chromatin)	649	6.703350031021521e-6	5.50217373000043e-7
Signature#1 (open chromatin)	650	6.404554013224649e-6	5.256919104754469e-7
Signature#1 (open chromatin)	651	6.0059124904765955e-6	4.929710335407621e-7
Signature#1 (open chromatin)	652	5.964283039537219e-6	4.895540484468466e-7
Signature#1 (open chromatin)	653	5.593803108331694e-6	4.591447018434623e-7
Signature#1 (open chromatin)	654	5.4502767733453375e-6	4.473639231839772e-7
Signature#1 (open chromatin)	655	5.166305409371848e-6	4.2405528240441724e-7
Signature#1 (open chromatin)	656	5.016048852148687e-6	4.1172208067561546e-7
Signature#1 (open chromatin)	657	4.315357854359077e-6	3.5420869433827285e-7
Signature#1 (open chromatin)	658	4.405237070490682e-6	3.6158606624312304e-7
Signature#1 (open chromatin)	659	4.093902235499664e-6	3.360314056272496e-7
Signature#1 (open chromatin)	660	3.8808729338039236e-6	3.185457570771019e-7
Signature#1 (open chromatin)	661	3.2876922872521706e-6	2.698569230538492e-7
Signature#1 (open chromatin)	662	3.4232107088896734e-6	2.809804045372018e-7
Signature#1 (open chromatin)	663	3.2390327566965644e-6	2.658629023105163e-7
Signature#1 (open chromatin)	664	3.2662678868369136e-6	2.6809838780505103e-7
Signature#1 (open chromatin)	665	2.5503097607990335e-6	2.093318609992645e-7
Signature#1 (open chromatin)	666	2.6483001964049393e-6	2.1737500954569288e-7
Signature#1 (open chromatin)	667	2.6814792545353778e-6	2.2009837832677436e-7
Signature#1 (open chromatin)	668	2.4205062327995187e-6	1.9867746344408464e-7
Signature#1 (open chromatin)	669	1.761120315403523e-6	1.445544375564509e-7
Signature#1 (open chromatin)	670	1.811588567695998e-6	1.486969199074788e-7
Signature#1 (open chromatin)	671	1.8630137394428576e-6	1.5291794712128838e-7
Signature#1 (open chromatin)	672	1.7828844276987315e-6	1.463408566808186e-7
Signature#1 (open chromatin)	673	1.3669025444101873e-6	1.1219666639097417e-7
Signature#1 (open chromatin)	674	1.4442388426430904e-6	1.1854450361480051e-7
Signature#1 (open chromatin)	675	1.431959350519975e-6	1.1753659117303806e-7
Signature#1 (open chromatin)	676	1.3466677011327982e-6	1.1053577112821315e-7
Signature#1 (open chromatin)	677	1.1736871130868379e-6	9.633735924546875e-8
Signature#1 (open chromatin)	678	1.2083059391610248e-6	9.917890555451355e-8
Signature#1 (open chromatin)	679	1.1886034425062323e-6	9.75617058109862e-8
Signature#1 (open chromatin)	680	1.1939356054382764e-6	9.799937483726417e-8
Signature#1 (open chromatin)	681	9.871259751532197e-7	8.102424285699166e-8
Signature#1 (open chromatin)	682	1.0031446832318115e-6	8.233907371575173e-8
Signature#1 (open chromatin)	683	8.666491237321072e-7	7.113538782339298e-8
Signature#1 (open chromatin)	684	8.653567042194662e-7	7.102930479538931e-8
Signature#1 (open chromatin)	685	8.51594833595766e-7	6.989971731046054e-8
Signature#1 (open chromatin)	686	7.891827153316655e-7	6.477687103274523e-8
Signature#1 (open chromatin)	687	6.57597340620825e-7	5.397621779763558e-8
Signature#1 (open chromatin)	688	5.771338762047679e-7	4.7371699786700275e-8
Signature#1 (open chromatin)	689	5.186642841724122e-7	4.25724598276429e-8
Signature#1 (open chromatin)	690	4.018442406996629e-7	3.2983759083109065e-8
Signature#1 (open chromatin)	691	3.9074861133880436e-7	3.207301922759485e-8
Signature#1 (open chromatin)	692	3.442303791247206e-7	2.825475829731508e-8
Signature#1 (open chromatin)	693	3.3818102086695185e-7	2.7758221193699382e-8
Signature#1 (open chromatin)	694	4.324876707143491e-7	3.549900108663934e-8
Signature#1 (open chromatin)	695	3.431565435425909e-7	2.8166616847100025e-8
Signature#1 (open chromatin)	696	1.9751830467203935e-7	1.6212491099694257e-8
Signature#1 (open chromatin)	697	4.6484334720939426e-7	3.8154785916665594e-8
Signature#1 (open chromatin)	698	2.5660287508244453e-7	2.1062209071395508e-8
Signature#1 (open chromatin)	699	2.1241727126644217e-7	1.743541250795294e-8
Signature#2 (closed chromatin)	29	1.2344849412372007e-5	7.321465202235678e-7
Signature#2 (closed chromatin)	30	1.3840548748850597e-5	8.208532373266552e-7
Signature#2 (closed chromatin)	31	1.4188099506653458e-5	8.414657267484712e-7
Signature#2 (closed chromatin)	32	1.4542161371168385e-5	8.624643759331811e-7
Signature#2 (closed chromatin)	33	1.4333004658734993e-5	8.500597402771123e-7
Signature#2 (closed chromatin)	34	1.5927022321594888e-5	9.445975062759551e-7
Signature#2 (closed chromatin)	35	1.567550120216466e-5	9.296803285768069e-7
Signature#2 (closed chromatin)	36	1.6324966932978068e-5	9.681987469823763e-7
Signature#2 (closed chromatin)	37	1.5974298216510605e-5	9.474013381249129e-7
Signature#2 (closed chromatin)	38	1.6289548807408836e-5	9.660981739804597e-7
Signature#2 (closed chromatin)	39	1.7488207357475956e-5	1.0371880396444626e-6
Signature#2 (closed chromatin)	40	1.748594034221659e-5	1.0370535878356152e-6
Signature#2 (closed chromatin)	41	1.8380906955826867e-5	1.0901321366281463e-6
Signature#2 (closed chromatin)	42	1.833459997817253e-5	1.0873857691821639e-6
Signature#2 (closed chromatin)	43	1.9233537675680096e-5	1.1406998344366457e-6
Signature#2 (closed chromatin)	44	1.864233072832963e-5	1.1056366194248173e-6
Signature#2 (closed chromatin)	45	2.0084360278589086e-5	1.191160296710335e-6
Signature#2 (closed chromatin)	46	1.988801289450547e-5	1.1795153548232556e-6
Signature#2 (closed chromatin)	47	2.1229385460022248e-5	1.259069282405574e-6
Signature#2 (closed chromatin)	48	2.268791999185879e-5	1.3455718347202116e-6
Signature#2 (closed chromatin)	49	2.2784199359187664e-5	1.351281957331227e-6
Signature#2 (closed chromatin)	50	2.411457746447341e-5	1.4301838270770342e-6
Signature#2 (closed chromatin)	51	2.486350233220694e-5	1.4746009534026475e-6
Signature#2 (closed chromatin)	52	2.6679124089280555e-5	1.5822815825524385e-6
Signature#2 (closed chromatin)	53	2.882734988083346e-5	1.7096882430471144e-6
Signature#2 (closed chromatin)	54	2.9901271057213926e-5	1.7733802028286053e-6
Signature#2 (closed chromatin)	55	3.3860736945348635e-5	2.00820762559461e-6
Signature#2 (closed chromatin)	56	3.6813681040028904e-5	2.183340401306572e-6
Signature#2 (closed chromatin)	57	3.9764229801907566e-5	2.358331114971692e-6
Signature#2 (closed chromatin)	58	4.174504747475577e-5	2.4758091592902985e-6
Signature#2 (closed chromatin)	59	4.468328451681133e-5	2.6500696912800216e-6
Signature#2 (closed chromatin)	60	4.669033746763838e-5	2.7691036936210933e-6
Signature#2 (closed chromatin)	61	4.792926596038388e-5	2.84258188314525e-6
Signature#2 (closed chromatin)	62	5.056039864800682e-5	2.99862871507817e-6
Signature#2 (closed chromatin)	63	5.399609256826122e-5	3.2023923467144185e-6
Signature#2 (closed chromatin)	64	5.709019906115505e-5	3.385897161256995e-6
Signature#2 (closed chromatin)	65	5.9236809655856804e-5	3.5132080278934763e-6
Signature#2 (closed chromatin)	66	6.26324268953408e-5	3.714594797618493e-6
Signature#2 (closed chromatin)	67	6.705299676573106e-5	3.9767693078047215e-6
Signature#2 (closed chromatin)	68	7.302049944974692e-5	4.330689082650116e-6
Signature#2 (closed chromatin)	69	7.836408771214747e-5	4.647605832392171e-6
Signature#2 (closed chromatin)	70	7.716970715172256e-5	4.576769685111073e-6
Signature#2 (closed chromatin)	71	7.320125367729795e-5	4.341409227894218e-6
Signature#2 (closed chromatin)	72	7.135777187788501e-5	4.232076279435325e-6
Signature#2 (closed chromatin)	73	7.55796308694071e-5	4.482465673932082e-6
Signature#2 (closed chromatin)	74	8.333051114662099e-5	4.942153745780441e-6
Signature#2 (closed chromatin)	75	9.184673639557896e-5	5.447232785077252e-6
Signature#2 (closed chromatin)	76	1.0380299189051476e-4	6.156332634180974e-6
Signature#2 (closed chromatin)	77	1.31021781100732e-4	7.770620596656025e-6
Signature#2 (closed chromatin)	78	1.8557330093013486e-4	1.1005954141994918e-5
Signature#2 (closed chromatin)	79	2.614343245510894e-4	1.5505108616007066e-5
Signature#2 (closed chromatin)	80	2.8405358125084654e-4	1.6846608178259623e-5
Signature#2 (closed chromatin)	81	2.3624578329630632e-4	1.401123030180787e-5
Signature#2 (closed chromatin)	82	1.8519877858673536e-4	1.0983742025726321e-5
Signature#2 (closed chromatin)	83	1.900598433143252e-4	1.1272041340363532e-5
Signature#2 (closed chromatin)	84	2.157681532513591e-4	1.2796746019414918e-5
Signature#2 (closed chromatin)	85	2.5295078437199503e-4	1.5001968058044819e-5
Signature#2 (closed chromatin)	86	2.851055772914473e-4	1.690899980530069e-5
Signature#2 (closed chromatin)	87	3.398527301426482e-4	2.0155935925232893e-5
Signature#2 (closed chromatin)	88	4.961171954106298e-4	2.942364593600784e-5
Signature#2 (closed chromatin)	89	7.802211572369462e-4	4.6273242078055845e-05
Signature#2 (closed chromatin)	90	0.001113259617915894	6.60250383083392e-5
Signature#2 (closed chromatin)	91	0.0012697979525943344	7.530899092598323e-5
Signature#2 (closed chromatin)	92	0.0010579654379768851	6.274565918603183e-5
Signature#2 (closed chromatin)	93	8.69044482346411e-4	5.154116282955619e-5
Signature#2 (closed chromatin)	94	8.716426240071664e-4	5.169525303450138e-5
Signature#2 (closed chromatin)	95	0.0010230573849744316	6.067533749317164e-5
Signature#2 (closed chromatin)	96	0.0013302373866221297	7.889352402392319e-5
Signature#2 (closed chromatin)	97	0.0018051165202697373	1.0705758610461836e-4
Signature#2 (closed chromatin)	98	0.0025248242325369968	1.4974190565463638e-4
Signature#2 (closed chromatin)	99	0.0033596637414131255	1.9925444492921354e-4
Signature#2 (closed chromatin)	100	0.0035991263281685026	2.1345645693925688e-4
Signature#2 (closed chromatin)	101	0.00390941770355588	2.3185917236789345e-4
Signature#2 (closed chromatin)	102	0.004088874310171029	2.4250235849965243e-4
Signature#2 (closed chromatin)	103	0.003992943542381244	2.3681291057902598e-4
Signature#2 (closed chromatin)	104	0.003998217915983218	2.3712572235582859e-4
Signature#2 (closed chromatin)	105	0.004510423542834556	2.675035386264997e-4
Signature#2 (closed chromatin)	106	0.0052510380646810335	3.1142779617584723e-4
Signature#2 (closed chromatin)	107	0.006128202241916864	3.63450520680235e-4
Signature#2 (closed chromatin)	108	0.007444873633418406	4.4153947465318987e-4
Signature#2 (closed chromatin)	109	0.00932066347677084	5.527885438483816e-4
Signature#2 (closed chromatin)	110	0.011125709395627174	6.598419427347182e-4
Signature#2 (closed chromatin)	111	0.011465973153997243	6.800222558618405e-4
Signature#2 (closed chromatin)	112	0.010174371893286587	6.03420157532641e-4
Signature#2 (closed chromatin)	113	0.009145739461862453	5.424141760014673e-4
Signature#2 (closed chromatin)	114	0.009255503288972447	5.489240329774838e-4
Signature#2 (closed chromatin)	115	0.01014733424204164	6.018166124740705e-4
Signature#2 (closed chromatin)	116	0.011553917753166623	6.852380612640342e-4
Signature#2 (closed chromatin)	117	0.013097967580811021	7.768123422130337e-4
Signature#2 (closed chromatin)	118	0.015205126911772287	9.017834390798589e-4
Signature#2 (closed chromatin)	119	0.019076450338662267	0.001131383321668695
Signature#2 (closed chromatin)	120	0.02538210040310366	0.0015053578918081628
Signature#2 (closed chromatin)	121	0.03115944907675756	0.0018480000404677308
Signature#2 (closed chromatin)	122	0.03108993928993528	0.0018438775642152126
Signature#2 (closed chromatin)	123	0.024450036243380876	0.0014500791671861978
Signature#2 (closed chromatin)	124	0.018850886365165215	0.0011180056065773988
Signature#2 (closed chromatin)	125	0.017562798325057045	0.0010416118698209466
Signature#2 (closed chromatin)	126	0.01897667276305717	0.0011254657278337793
Signature#2 (closed chromatin)	127	0.02133746622865644	0.0012654793207961038
Signature#2 (closed chromatin)	128	0.024572460416096138	0.0014573398820844207
Signature#2 (closed chromatin)	129	0.030103297535196333	0.0017853619595845527
Signature#2 (closed chromatin)	130	0.038889160178747426	0.0023064326139735384
Signature#2 (closed chromatin)	131	0.053325383907383665	0.0031626140557250468
Signature#2 (closed chromatin)	132	0.06890166127113996	0.00408640963143147
Signature#2 (closed chromatin)	133	0.07278509137539074	0.004316727535067392
Signature#2 (closed chromatin)	134	0.06277091824736399	0.0037228084224330015
Signature#2 (closed chromatin)	135	0.05283155351876634	0.0031333260353912807
Signature#2 (closed chromatin)	136	0.054248500300806	0.003217362107534261
Signature#2 (closed chromatin)	137	0.06599618210797813	0.003914091898923603
Signature#2 (closed chromatin)	138	0.08564313317162181	0.005079310394001668
Signature#2 (closed chromatin)	139	0.11054197551385687	0.006556007287541165
Signature#2 (closed chromatin)	140	0.13063095819737006	0.00774744172916548
Signature#2 (closed chromatin)	141	0.1360517342188097	0.008068936319211337
Signature#2 (closed chromatin)	142	0.13280531851730867	0.007876398372440512
Signature#2 (closed chromatin)	143	0.13194341526742878	0.007825280740779771
Signature#2 (closed chromatin)	144	0.13263433853401654	0.007866257916642829
Signature#2 (closed chromatin)	145	0.129955101152299	0.007707358098560683
Signature#2 (closed chromatin)	146	0.13108815717207398	0.007774557218969979
Signature#2 (closed chromatin)	147	0.14035109584810046	0.008323922228793456
Signature#2 (closed chromatin)	148	0.15371860484608316	0.009116720493883816
Signature#2 (closed chromatin)	149	0.16935659524016541	0.010044176136950828
Signature#2 (closed chromatin)	150	0.18918886331787083	0.011220385386346846
Signature#2 (closed chromatin)	151	0.20702940354411864	0.012278469532149814
Signature#2 (closed chromatin)	152	0.20648974519796076	0.01224646355402479
Signature#2 (closed chromatin)	153	0.1940574348828545	0.011509129915396335
Signature#2 (closed chromatin)	154	0.18910489181890197	0.01121540521698922
Signature#2 (closed chromatin)	155	0.19848273980912576	0.011771585251582988
Signature#2 (closed chromatin)	156	0.22092076548121162	0.013102336390599774
Signature#2 (closed chromatin)	157	0.2523413534963161	0.014965824020961792
Signature#2 (closed chromatin)	158	0.28680587880298136	0.017009841038224352
Signature#2 (closed chromatin)	159	0.31398535866835153	0.018621797647834684
Signature#2 (closed chromatin)	160	0.33035355973518044	0.019592560518492966
Signature#2 (closed chromatin)	161	0.3459625272834791	0.020518294878874573
Signature#2 (closed chromatin)	162	0.377057023483589	0.02236244270365076
Signature#2 (closed chromatin)	163	0.4294165456490479	0.025467773572700515
Signature#2 (closed chromatin)	164	0.481149602025334	0.028535950100513647
Signature#2 (closed chromatin)	165	0.5054201431306443	0.02997538379635017
Signature#2 (closed chromatin)	166	0.5064657829874477	0.030037398451773868
Signature#2 (closed chromatin)	167	0.4949336705325438	0.02935345361594436
Signature#2 (closed chromatin)	168	0.47435103005976204	0.02813274139048317
Signature#2 (closed chromatin)	169	0.4475651245868667	0.02654412683327655
Signature#2 (closed chromatin)	170	0.41959909783103333	0.024885521815928804
Signature#2 (closed chromatin)	171	0.3970227934918801	0.023546569665985704
Signature#2 (closed chromatin)	172	0.3857251907514932	0.02287653309794521
Signature#2 (closed chromatin)	173	0.38321229208791086	0.02272749847218684
Signature#2 (closed chromatin)	174	0.38173383827309926	0.022639814549956023
Signature#2 (closed chromatin)	175	0.3737531677638968	0.02216649811269697
Signature#2 (closed chromatin)	176	0.3558623930393625	0.021105434666629813
Signature#2 (closed chromatin)	177	0.330801459038881	0.019619124464772153
Signature#2 (closed chromatin)	178	0.30349150529800484	0.0179994297296699
Signature#2 (closed chromatin)	179	0.2766901045287506	0.016409896179697146
Signature#2 (closed chromatin)	180	0.25210761343294175	0.014951961399529987
Signature#2 (closed chromatin)	181	0.23102448461016348	0.013701566284337054
Signature#2 (closed chromatin)	182	0.21347930391145634	0.012660999278118392
Signature#2 (closed chromatin)	183	0.20019985104255747	0.011873423433030052
Signature#2 (closed chromatin)	184	0.19051016885089833	0.011298749181306444
Signature#2 (closed chromatin)	185	0.1822550795930052	0.010809157557106947
Signature#2 (closed chromatin)	186	0.17456159151095565	0.010352873293160486
Signature#2 (closed chromatin)	187	0.16619490848953203	0.009856663282383863
Signature#2 (closed chromatin)	188	0.15612586257120728	0.009259489782342254
Signature#2 (closed chromatin)	189	0.1428050593049813	0.008469461533947757
Signature#2 (closed chromatin)	190	0.1316517962700191	0.007807985444008424
Signature#2 (closed chromatin)	191	0.1203969581678549	0.007140485154865906
Signature#2 (closed chromatin)	192	0.11002719261517464	0.00652547661881036
Signature#2 (closed chromatin)	193	0.10125630914108959	0.006005294346809369
Signature#2 (closed chromatin)	194	0.09433241218214412	0.005594652880434089
Signature#2 (closed chromatin)	195	0.08871906089519217	0.0052617370647567
Signature#2 (closed chromatin)	196	0.08436678579227473	0.005003612970633432
Signature#2 (closed chromatin)	197	0.08070365136409824	0.004786360330677151
Signature#2 (closed chromatin)	198	0.07688087781874665	0.004559639837349231
Signature#2 (closed chromatin)	199	0.07273528538813635	0.0043137736488727116
Signature#2 (closed chromatin)	200	0.06806317448563635	0.0040366807800090564
Signature#2 (closed chromatin)	201	0.06283008479335561	0.0037263174632737915
Signature#2 (closed chromatin)	202	0.057742631047200295	0.003424591501893249
Signature#2 (closed chromatin)	203	0.05298846945263774	0.0031426323826065365
Signature#2 (closed chromatin)	204	0.048883778639560976	0.002899191981269931
Signature#2 (closed chromatin)	205	0.04545672489631023	0.002695940779985486
Signature#2 (closed chromatin)	206	0.0426965997186069	0.0025322436803504192
Signature#2 (closed chromatin)	207	0.040322683726222996	0.0023914518184922203
Signature#2 (closed chromatin)	208	0.03823130124222173	0.0022674164125533287
Signature#2 (closed chromatin)	209	0.03610655990755214	0.0021414025647866256
Signature#2 (closed chromatin)	210	0.03379688444417709	0.002004420670810579
Signature#2 (closed chromatin)	211	0.03131690034262796	0.0018573381370747479
Signature#2 (closed chromatin)	212	0.028768236938858657	0.0017061823813455002
Signature#2 (closed chromatin)	213	0.026342417833456554	0.0015623122572650853
Signature#2 (closed chromatin)	214	0.02415861145880838	0.0014327953887613414
Signature#2 (closed chromatin)	215	0.022263476426201547	0.0013203989979162411
Signature#2 (closed chromatin)	216	0.020649375808036295	0.0012246701549466345
Signature#2 (closed chromatin)	217	0.019355990833722178	0.0011479622683923847
Signature#2 (closed chromatin)	218	0.01815309973423188	0.0010766213793073308
Signature#2 (closed chromatin)	219	0.017010107154144666	0.0010088329428349077
Signature#2 (closed chromatin)	220	0.015903521112340106	9.432037000007899e-4
Signature#2 (closed chromatin)	221	0.014716552573979906	8.728071438383202e-4
Signature#2 (closed chromatin)	222	0.01353655575612875	8.028240654543283e-4
Signature#2 (closed chromatin)	223	0.012378954769511157	7.341692357477755e-4
Signature#2 (closed chromatin)	224	0.011313364571294213	6.709713683985801e-4
Signature#2 (closed chromatin)	225	0.010345736662424556	6.13583434152892e-4
Signature#2 (closed chromatin)	226	0.009537142185356756	5.656274313794703e-4
Signature#2 (closed chromatin)	227	0.008841689166338996	5.243816056229784e-4
Signature#2 (closed chromatin)	228	0.008215152615649556	4.8722306767269563e-4
Signature#2 (closed chromatin)	229	0.0076616420664465555	4.543955451190491e-4
Signature#2 (closed chromatin)	230	0.00710980031718059	4.2166699550756127e-4
Signature#2 (closed chromatin)	231	0.006596190221321841	3.9120588319477675e-4
Signature#2 (closed chromatin)	232	0.0060893141676403775	3.611441524687936e-4
Signature#2 (closed chromatin)	233	0.005588582913181668	3.3144685659479856e-4
Signature#2 (closed chromatin)	234	0.005120116877995996	3.0366314161805845e-4
Signature#2 (closed chromatin)	235	0.004713866903303829	2.7956932764138133e-4
Signature#2 (closed chromatin)	236	0.004349367031247401	2.5795162263474153e-4
Signature#2 (closed chromatin)	237	0.004015546193716674	2.38153425312764e-4
Signature#2 (closed chromatin)	238	0.0037636499198091156	2.232139980068407e-4
Signature#2 (closed chromatin)	239	0.0035345154319176243	2.0962452337097877e-4
Signature#2 (closed chromatin)	240	0.003313452468559082	1.965137535295046e-4
Signature#2 (closed chromatin)	241	0.0031134361054365625	1.8465121237115216e-4
Signature#2 (closed chromatin)	242	0.0029117474594526536	1.726894917058736e-4
Signature#2 (closed chromatin)	243	0.002703750980223694	1.6035366699069988e-4
Signature#2 (closed chromatin)	244	0.0025211591022584233	1.4952453464507718e-4
Signature#2 (closed chromatin)	245	0.0023572120176205405	1.398011849703434e-4
Signature#2 (closed chromatin)	246	0.0021886847370138404	1.2980619370416577e-4
Signature#2 (closed chromatin)	247	0.0020574274220634603	1.2202160410046444e-4
Signature#2 (closed chromatin)	248	0.0019301536927103739	1.1447327240770597e-4
Signature#2 (closed chromatin)	249	0.0018269453381876263	1.0835220643940829e-4
Signature#2 (closed chromatin)	250	0.0017415004545668375	1.0328465380072058e-4
Signature#2 (closed chromatin)	251	0.0016473582590624755	9.770128226314248e-5
Signature#2 (closed chromatin)	252	0.0015672264350356185	9.294883578440024e-5
Signature#2 (closed chromatin)	253	0.0014854335858495943	8.809787746888588e-5
Signature#2 (closed chromatin)	254	0.0014034387730016745	8.323494112210283e-5
Signature#2 (closed chromatin)	255	0.001341427726242024	7.955719904652935e-5
Signature#2 (closed chromatin)	256	0.0012840720860355758	7.615555914071884e-5
Signature#2 (closed chromatin)	257	0.0012284264177526189	7.285533399920748e-5
Signature#2 (closed chromatin)	258	0.001176453130351978	6.977290988499974e-5
Signature#2 (closed chromatin)	259	0.0011321300979113026	6.714420597106828e-5
Signature#2 (closed chromatin)	260	0.0010849684230186357	6.434714826650236e-5
Signature#2 (closed chromatin)	261	0.001047348209562616	6.21159741588386e-5
Signature#2 (closed chromatin)	262	0.0010027951901794673	5.947363021301983e-5
Signature#2 (closed chromatin)	263	9.64880321554883e-4	5.72249807397907e-5
Signature#2 (closed chromatin)	264	9.284324115995135e-4	5.506333343638158e-5
Signature#2 (closed chromatin)	265	8.939201024534523e-4	5.301648246217325e-5
Signature#2 (closed chromatin)	266	8.589568378404857e-4	5.094288628720616e-5
Signature#2 (closed chromatin)	267	8.356234603749053e-4	4.9559033755204704e-5
Signature#2 (closed chromatin)	268	8.042574029097623e-4	4.769878021471017e-5
Signature#2 (closed chromatin)	269	7.815594342840042e-4	4.6352612417082954e-5
Signature#2 (closed chromatin)	270	7.539654551743714e-4	4.471607274702491e-5
Signature#2 (closed chromatin)	271	7.442706755121387e-4	4.4141096175263394e-5
Signature#2 (closed chromatin)	272	7.247739947412855e-4	4.298478988869305e-5
Signature#2 (closed chromatin)	273	7.065423275042683e-4	4.190350883944197e-5
Signature#2 (closed chromatin)	274	6.837074556928693e-4	4.054922160773935e-5
Signature#2 (closed chromatin)	275	6.591392561875932e-4	3.909213443112955e-5
Signature#2 (closed chromatin)	276	6.376974985006472e-4	3.782046980780564e-5
Signature#2 (closed chromatin)	277	6.24620254643566e-4	3.70448865451632e-5
Signature#2 (closed chromatin)	278	6.035371637524151e-4	3.5794493679613665e-5
Signature#2 (closed chromatin)	279	5.932700350660836e-4	3.518557231578953e-5
Signature#2 (closed chromatin)	280	5.83291653047237e-4	3.459377589701441e-5
Signature#2 (closed chromatin)	281	5.785252352776312e-4	3.431108989029396e-5
Signature#2 (closed chromatin)	282	5.635654467568787e-4	3.3423856944562553e-05
Signature#2 (closed chromatin)	283	5.632774648404701e-4	3.340677735525833e-5
Signature#2 (closed chromatin)	284	5.437038302493767e-4	3.224590710279219e-5
Signature#2 (closed chromatin)	285	5.295483976677625e-4	3.1406378781247704e-5
Signature#2 (closed chromatin)	286	5.17448376116161e-4	3.0688752475919365e-5
Signature#2 (closed chromatin)	287	5.212786919427709e-4	3.091592028575909e-5
Signature#2 (closed chromatin)	288	5.364086896988739e-4	3.181324797588218e-5
Signature#2 (closed chromatin)	289	5.426471878914287e-4	3.218323991264266e-5
Signature#2 (closed chromatin)	290	5.565146715986409e-4	3.3005690604533405e-5
Signature#2 (closed chromatin)	291	5.729839494934576e-4	3.398244812489656e-5
Signature#2 (closed chromatin)	292	5.945198312277152e-4	3.525969504342769e-5
Signature#2 (closed chromatin)	293	5.912614581057125e-4	3.506644792771371e-5
Signature#2 (closed chromatin)	294	5.870849274247495e-4	3.4818746858018245e-5
Signature#2 (closed chromatin)	295	5.784897248232942e-4	3.430898384147102e-5
Signature#2 (closed chromatin)	296	5.856656724686449e-4	3.473457389302601e-5
Signature#2 (closed chromatin)	297	6.438402655099751e-4	3.818478413357751e-5
Signature#2 (closed chromatin)	298	7.14698273799666e-4	4.238722050734788e-5
Signature#2 (closed chromatin)	299	7.938471042364089e-4	4.708136774627252e-5
Signature#2 (closed chromatin)	300	8.565296615122853e-4	5.0798935669154885e-5
Signature#2 (closed chromatin)	301	9.111080318803263e-4	5.4035861662305275e-5
Signature#2 (closed chromatin)	302	9.740692459555595e-4	5.776995612181605e-5
Signature#2 (closed chromatin)	303	0.0010375326665190336	6.153383537014983e-5
Signature#2 (closed chromatin)	304	0.0010943659253973125	6.490449396068681e-5
Signature#2 (closed chromatin)	305	0.0011397411721634433	6.75956024476655e-5
Signature#2 (closed chromatin)	306	0.0011881708682734639	7.046786376880408e-5
Signature#2 (closed chromatin)	307	0.0012262130208302799	7.272406217883679e-5
Signature#2 (closed chromatin)	308	0.001335088761537054	7.918124865657055e-5
Signature#2 (closed chromatin)	309	0.0014713060179152079	8.726000173975653e-5
Signature#2 (closed chromatin)	310	0.0016062514608656795	9.526332629851532e-5
Signature#2 (closed chromatin)	311	0.0017146858368279432	1.0169433638064891e-4
Signature#2 (closed chromatin)	312	0.001842413605171527	1.0926959615133155e-4
Signature#2 (closed chromatin)	313	0.0019358843231639198	1.1481314379901237e-4
Signature#2 (closed chromatin)	314	0.0020300544209732115	1.2039817016240308e-4
Signature#2 (closed chromatin)	315	0.0020952282558103007	1.2426349040987232e-4
Signature#2 (closed chromatin)	316	0.0021516836973469056	1.2761174146486582e-4
Signature#2 (closed chromatin)	317	0.0022134162018094946	1.3127296379469625e-4
Signature#2 (closed chromatin)	318	0.002292616656952323	1.3597017278412554e-4
Signature#2 (closed chromatin)	319	0.002411859052206716	1.430421832908825e-4
Signature#2 (closed chromatin)	320	0.0025414394303841627	1.5072731737415375e-4
Signature#2 (closed chromatin)	321	0.0026701680835221862	1.5836193747357878e-4
Signature#2 (closed chromatin)	322	0.0027736434464642945	1.6449883913809076e-4
Signature#2 (closed chromatin)	323	0.0028451349494636115	1.6873884672328213e-4
Signature#2 (closed chromatin)	324	0.002913108889570857	1.7277023520385188e-4
Signature#2 (closed chromatin)	325	0.0029782834820356098	1.7663560038459162e-4
Signature#2 (closed chromatin)	326	0.003050534928103003	1.809206785619202e-4
Signature#2 (closed chromatin)	327	0.0030962674833277604	1.836329782466115e-4
Signature#2 (closed chromatin)	328	0.003180061996595458	1.8860265096220475e-4
Signature#2 (closed chromatin)	329	0.003280269225433534	1.9454572660811066e-4
Signature#2 (closed chromatin)	330	0.003395984567040739	2.0140855513393208e-4
Signature#2 (closed chromatin)	331	0.0034664203501295317	2.055859502373506e-4
Signature#2 (closed chromatin)	332	0.003504495092029604	2.0784408145137825e-4
Signature#2 (closed chromatin)	333	0.0035130942585714737	2.0835407956072281e-4
Signature#2 (closed chromatin)	334	0.0035521108806596327	2.1066807166694444e-4
Signature#2 (closed chromatin)	335	0.0035800781954055108	2.1232675307221704e-4
Signature#2 (closed chromatin)	336	0.00362441125171602	2.1495605148035197e-4
Signature#2 (closed chromatin)	337	0.003630411885739932	2.1531193620384962e-4
Signature#2 (closed chromatin)	338	0.003677264885425275	2.1809068704444563e-4
Signature#2 (closed chromatin)	339	0.003717612231293146	2.2048360152162127e-4
Signature#2 (closed chromatin)	340	0.003767353668968958	2.234336594193519e-4
Signature#2 (closed chromatin)	341	0.003776643334252868	2.2398460952691984e-4
Signature#2 (closed chromatin)	342	0.0038270122981579916	2.2697188465831548e-4
Signature#2 (closed chromatin)	343	0.003858014365018836	2.2881055069738093e-4
Signature#2 (closed chromatin)	344	0.0038984853582975675	2.3121079843708352e-4
Signature#2 (closed chromatin)	345	0.0038759929891522787	2.2987682430332021e-4
Signature#2 (closed chromatin)	346	0.0038926993563996046	2.3086764308426447e-4
Signature#2 (closed chromatin)	347	0.0038975383571499237	2.3115463383177042e-4
Signature#2 (closed chromatin)	348	0.003922398920951418	2.3262906050722413e-4
Signature#2 (closed chromatin)	349	0.0038896133398744026	2.3068461806834045e-4
Signature#2 (closed chromatin)	350	0.0039057538412353796	2.3164187655820584e-4
Signature#2 (closed chromatin)	351	0.003885216975843017	2.3042387915450733e-4
Signature#2 (closed chromatin)	352	0.0038624163531621623	2.2907162316522097e-4
Signature#2 (closed chromatin)	353	0.0037901139663114396	2.2478352379937838e-4
Signature#2 (closed chromatin)	354	0.0037832206850675273	2.2437469808534458e-4
Signature#2 (closed chromatin)	355	0.003751890563172119	2.225165758063547e-4
Signature#2 (closed chromatin)	356	0.0037279923777999145	2.2109922572978091e-4
Signature#2 (closed chromatin)	357	0.0036658942740065725	2.1741632048840855e-4
Signature#2 (closed chromatin)	358	0.003660714493192772	2.1710911880682757e-4
Signature#2 (closed chromatin)	359	0.003637427598054118	2.1572802304186103e-4
Signature#2 (closed chromatin)	360	0.003607093708791281	2.1392898518187909e-4
Signature#2 (closed chromatin)	361	0.0035285721867847493	2.0927204225942232e-4
Signature#2 (closed chromatin)	362	0.003466495931723836	2.0559043281947163e-4
Signature#2 (closed chromatin)	363	0.0033811982746828565	2.005316118732081e-4
Signature#2 (closed chromatin)	364	0.0033340166382384803	1.9773337029185812e-4
Signature#2 (closed chromatin)	365	0.0032174132997288894	1.9081787657585625e-4
Signature#2 (closed chromatin)	366	0.0031494210119864165	1.8678539993642466e-4
Signature#2 (closed chromatin)	367	0.003071530954981611	1.8216590784777016e-4
Signature#2 (closed chromatin)	368	0.003033613734304314	1.7991711887934336e-4
Signature#2 (closed chromatin)	369	0.00294562113805458	1.7469846687334038e-4
Signature#2 (closed chromatin)	370	0.0028822980802234582	1.7094291223737146e-4
Signature#2 (closed chromatin)	371	0.002808799053948732	1.665838427558976e-4
Signature#2 (closed chromatin)	372	0.0027270758455752472	1.617370146874898e-4
Signature#2 (closed chromatin)	373	0.0026161146126851527	1.551561421449069e-4
Signature#2 (closed chromatin)	374	0.0025265144694193286	1.4984214997600595e-4
Signature#2 (closed chromatin)	375	0.0024420242484892224	1.448312163323033e-4
Signature#2 (closed chromatin)	376	0.0023556485474447017	1.397084589102291e-4
Signature#2 (closed chromatin)	377	0.002270347609907799	1.34649443404794e-4
Signature#2 (closed chromatin)	378	0.002206738905274319	1.3087694767012283e-4
Signature#2 (closed chromatin)	379	0.0021477226838805858	1.2737682225855956e-4
Signature#2 (closed chromatin)	380	0.002079438799359414	1.2332705164010065e-4
Signature#2 (closed chromatin)	381	0.001994809031915547	1.1830784179220577e-4
Signature#2 (closed chromatin)	382	0.0019096354175426836	1.1325637755032857e-4
Signature#2 (closed chromatin)	383	0.0018317067698889213	1.086345967331199e-4
Signature#2 (closed chromatin)	384	0.0017481376548439842	1.0367829190229756e-4
Signature#2 (closed chromatin)	385	0.001646026135620675	9.762227688123438e-5
Signature#2 (closed chromatin)	386	0.0015656596248596753	9.285591163604911e-5
Signature#2 (closed chromatin)	387	0.0015073638777098391	8.939851600538142e-5
Signature#2 (closed chromatin)	388	0.0014512850008757655	8.607259819459267e-5
Signature#2 (closed chromatin)	389	0.0013776718381014687	8.170675952232517e-5
Signature#2 (closed chromatin)	390	0.0013190127059054281	7.822781230457913e-5
Signature#2 (closed chromatin)	391	0.001258249125058696	7.462405475459454e-5
Signature#2 (closed chromatin)	392	0.0012061240950668405	7.153263111301987e-5
Signature#2 (closed chromatin)	393	0.001138849127217693	6.754269717672233e-5
Signature#2 (closed chromatin)	394	0.0010740492419922074	6.369955507802825e-5
Signature#2 (closed chromatin)	395	0.0010190104496678252	6.043532244695063e-5
Signature#2 (closed chromatin)	396	9.59597740252342e-4	5.691168218188547e-5
Signature#2 (closed chromatin)	397	9.069728771405565e-4	5.3790614510867835e-5
Signature#2 (closed chromatin)	398	8.623098142067428e-4	5.114174411826944e-5
Signature#2 (closed chromatin)	399	8.225010509334532e-4	4.878077181870191e-5
Signature#2 (closed chromatin)	400	7.797878650633324e-4	4.624754444930765e-5
Signature#2 (closed chromatin)	401	7.411128221287723e-4	4.3953810669480645e-5
Signature#2 (closed chromatin)	402	6.981718105215518e-4	4.140707144465073e-5
Signature#2 (closed chromatin)	403	6.650225605714396e-4	3.944106058552494e-5
Signature#2 (closed chromatin)	404	6.194153160693926e-4	3.673619281081604e-5
Signature#2 (closed chromatin)	405	5.860984525167814e-4	3.4760241148711425e-5
Signature#2 (closed chromatin)	406	5.50230317891656e-4	3.26329790756417e-5
Signature#2 (closed chromatin)	407	5.18531906783535e-4	3.075301435398475e-5
Signature#2 (closed chromatin)	408	4.908718283752902e-4	2.9112554476409274e-5
Signature#2 (closed chromatin)	409	4.623966349458098e-4	2.7423751876582243e-5
Signature#2 (closed chromatin)	410	4.411453866979471e-4	2.616338595915869e-5
Signature#2 (closed chromatin)	411	4.130633095857009e-4	2.4497898244276115e-5
Signature#2 (closed chromatin)	412	3.892547471223191e-4	2.308586351004754e-5
Signature#2 (closed chromatin)	413	3.638060986512239e-4	2.1576558795173336e-5
Signature#2 (closed chromatin)	414	3.420533560638266e-4	2.0286450324937908e-5
Signature#2 (closed chromatin)	415	3.1722656532039595e-4	1.881402665706355e-5
Signature#2 (closed chromatin)	416	2.969008646688304e-4	1.7608552980873096e-5
Signature#2 (closed chromatin)	417	2.778902233722168e-4	1.6481072652228106e-5
Signature#2 (closed chromatin)	418	2.5726032450797294e-4	1.5257557633010219e-5
Signature#2 (closed chromatin)	419	2.4503883995178965e-4	1.453272761760249e-5
Signature#2 (closed chromatin)	420	2.2695487234063996e-4	1.3460206316121915e-5
Signature#2 (closed chromatin)	421	2.1200364281433515e-4	1.257348098597918e-5
Signature#2 (closed chromatin)	422	1.9488142394689652e-4	1.155799893807846e-5
Signature#2 (closed chromatin)	423	1.845706174650284e-4	1.0946487137956158e-5
Signature#2 (closed chromatin)	424	1.7184848190826226e-4	1.0191964586359547e-5
Signature#2 (closed chromatin)	425	1.5588746003114554e-4	9.245350639426201e-6
Signature#2 (closed chromatin)	426	1.445201788086497e-4	8.571181590177841e-6
Signature#2 (closed chromatin)	427	1.3068749658757815e-4	7.750794899728128e-6
Signature#2 (closed chromatin)	428	1.2417192101328911e-4	7.364370098208189e-6
Signature#2 (closed chromatin)	429	1.11147674472497e-4	6.591929992635241e-6
Signature#2 (closed chromatin)	430	1.0093580495850786e-4	5.986285931707996e-6
Signature#2 (closed chromatin)	431	8.939518499794362e-5	5.301836533979277e-6
Signature#2 (closed chromatin)	432	8.279963582634111e-5	4.91066867006733e-6
Signature#2 (closed chromatin)	433	7.469035539148195e-5	4.429724654180919e-6
Signature#2 (closed chromatin)	434	6.684631899293411e-5	3.964511692737404e-6
Signature#2 (closed chromatin)	435	5.973095523637707e-5	3.542514741582441e-6
Signature#2 (closed chromatin)	436	5.5013692594463345e-5	3.2627440199731157e-6
Signature#2 (closed chromatin)	437	4.619924975135885e-5	2.7399783352964906e-6
Signature#2 (closed chromatin)	438	4.1139062746906534e-5	2.439869505837839e-6
Signature#2 (closed chromatin)	439	3.678587486633052e-5	2.181691276830934e-6
Signature#2 (closed chromatin)	440	3.1187834892889156e-5	1.84968354229187e-6
Signature#2 (closed chromatin)	441	2.485917872969493e-5	1.4743445298183447e-6
Signature#2 (closed chromatin)	442	0	0
Signature#2 (closed chromatin)	443	0	0
Signature#2 (closed chromatin)	444	0	0
Signature#2 (closed chromatin)	445	0	0
Signature#2 (closed chromatin)	446	0	0
Signature#2 (closed chromatin)	447	0	0
Signature#2 (closed chromatin)	448	0	0
Signature#2 (closed chromatin)	449	0	0
Signature#2 (closed chromatin)	450	0	0
Signature#2 (closed chromatin)	451	0	0
Signature#2 (closed chromatin)	452	0	0
Signature#2 (closed chromatin)	453	0	0
Signature#2 (closed chromatin)	454	0	0
Signature#2 (closed chromatin)	455	0	0
Signature#2 (closed chromatin)	456	0	0
Signature#2 (closed chromatin)	457	0	0
Signature#2 (closed chromatin)	458	0	0
Signature#2 (closed chromatin)	459	0	0
Signature#2 (closed chromatin)	460	0	0
Signature#2 (closed chromatin)	461	0	0
Signature#2 (closed chromatin)	462	0	0
Signature#2 (closed chromatin)	463	0	0
Signature#2 (closed chromatin)	464	0	0
Signature#2 (closed chromatin)	465	0	0
Signature#2 (closed chromatin)	466	0	0
Signature#2 (closed chromatin)	467	0	0
Signature#2 (closed chromatin)	468	0	0
Signature#2 (closed chromatin)	469	0	0
Signature#2 (closed chromatin)	470	0	0
Signature#2 (closed chromatin)	471	0	0
Signature#2 (closed chromatin)	472	0	0
Signature#2 (closed chromatin)	473	0	0
Signature#2 (closed chromatin)	474	0	0
Signature#2 (closed chromatin)	475	0	0
Signature#2 (closed chromatin)	476	0	0
Signature#2 (closed chromatin)	477	0	0
Signature#2 (closed chromatin)	478	0	0
Signature#2 (closed chromatin)	479	0	0
Signature#2 (closed chromatin)	480	0	0
Signature#2 (closed chromatin)	481	0	0
Signature#2 (closed chromatin)	482	0	0
Signature#2 (closed chromatin)	483	0	0
Signature#2 (closed chromatin)	484	0	0
Signature#2 (closed chromatin)	485	0	0
Signature#2 (closed chromatin)	486	0	0
Signature#2 (closed chromatin)	487	0	0
Signature#2 (closed chromatin)	488	0	0
Signature#2 (closed chromatin)	489	0	0
Signature#2 (closed chromatin)	490	0	0
Signature#2 (closed chromatin)	491	0	0
Signature#2 (closed chromatin)	492	0	0
Signature#2 (closed chromatin)	493	0	0
Signature#2 (closed chromatin)	494	0	0
Signature#2 (closed chromatin)	495	0	0
Signature#2 (closed chromatin)	496	0	0
Signature#2 (closed chromatin)	497	0	0
Signature#2 (closed chromatin)	498	0	0
Signature#2 (closed chromatin)	499	1.945821860799479e-5	1.1540251782508786e-6
Signature#2 (closed chromatin)	500	2.21353522002018e-5	1.3128002250929744e-6
Signature#2 (closed chromatin)	501	2.5740408129735897e-5	1.5266083539612367e-6
Signature#2 (closed chromatin)	502	2.6476291083429145e-5	1.570251992359806e-6
Signature#2 (closed chromatin)	503	2.9963048662830592e-5	1.7770441000110737e-6
Signature#2 (closed chromatin)	504	3.217561326637132e-5	1.9082665573404193e-6
Signature#2 (closed chromatin)	505	3.490424208256029e-5	2.0700956753815316e-6
Signature#2 (closed chromatin)	506	3.599503106758274e-5	2.1347880286865474e-6
Signature#2 (closed chromatin)	507	3.817201689500083e-5	2.263900385174493e-6
Signature#2 (closed chromatin)	508	4.211943584000318e-5	2.4980133296022807e-6
Signature#2 (closed chromatin)	509	4.3681251425872944e-5	2.5906412595371316e-6
Signature#2 (closed chromatin)	510	4.360444420155212e-5	2.5860859879306455e-6
Signature#2 (closed chromatin)	511	4.716653699485362e-5	2.797346065410038e-6
Signature#2 (closed chromatin)	512	5.001929043595085e-5	2.9665367485188913e-6
Signature#2 (closed chromatin)	513	5.045749258066117e-5	2.9925255771134817e-6
Signature#2 (closed chromatin)	514	5.3463068132448217e-5	3.17077981157215e-6
Signature#2 (closed chromatin)	515	5.3813424272692074e-5	3.1915586822047417e-6
Signature#2 (closed chromatin)	516	5.674833777431191e-5	3.3656221021452568e-6
Signature#2 (closed chromatin)	517	5.725627299137785e-5	3.395746649578061e-6
Signature#2 (closed chromatin)	518	5.915333260299065e-5	3.5082571830728645e-6
Signature#2 (closed chromatin)	519	6.005858550381816e-5	3.5619457894805634e-6
Signature#2 (closed chromatin)	520	6.133625857007382e-5	3.637721836493738e-6
Signature#2 (closed chromatin)	521	6.270407874911033e-5	3.7188443152636697e-6
Signature#2 (closed chromatin)	522	6.383745796794268e-5	3.786062603915307e-6
Signature#2 (closed chromatin)	523	6.710067454610709e-5	3.979596974617676e-6
Signature#2 (closed chromatin)	524	6.684813745198472e-5	3.964619541640344e-6
Signature#2 (closed chromatin)	525	6.998322374273423e-5	4.150554780029924e-6
Signature#2 (closed chromatin)	526	7.023594302970376e-5	4.165543018473942e-6
Signature#2 (closed chromatin)	527	7.01184033813779e-5	4.158571994232541e-6
Signature#2 (closed chromatin)	528	6.972839178139294e-5	4.135441243403808e-6
Signature#2 (closed chromatin)	529	7.077521197155069e-5	4.197525901865147e-6
Signature#2 (closed chromatin)	530	7.088865663911776e-5	4.204254061587687e-6
Signature#2 (closed chromatin)	531	7.340166415770476e-5	4.353295143302721e-6
Signature#2 (closed chromatin)	532	7.458905993575647e-5	4.423717038134218e-6
Signature#2 (closed chromatin)	533	7.362000138349464e-5	4.36624425549984e-6
Signature#2 (closed chromatin)	534	7.532746948182556e-5	4.467510523303225e-6
Signature#2 (closed chromatin)	535	7.490390834083164e-5	4.442390021211897e-6
Signature#2 (closed chromatin)	536	7.507067123715064e-5	4.452280370633252e-6
Signature#2 (closed chromatin)	537	7.483240335509198e-5	4.438149213994317e-6
Signature#2 (closed chromatin)	538	7.591789505540411e-5	4.502527396713874e-6
Signature#2 (closed chromatin)	539	7.630427624679486e-5	4.525442835801616e-6
Signature#2 (closed chromatin)	540	7.55898354345416e-5	4.483070884785941e-6
Signature#2 (closed chromatin)	541	7.534767624948068e-5	4.4687089433186886e-6
Signature#2 (closed chromatin)	542	7.626313084894477e-5	4.523002590574407e-6
Signature#2 (closed chromatin)	543	7.5872584675728e-5	4.499840135354766e-6
Signature#2 (closed chromatin)	544	7.434007552322634e-5	4.408950307076231e-6
Signature#2 (closed chromatin)	545	7.52898463747239e-5	4.4652791775796505e-6
Signature#2 (closed chromatin)	546	7.578170219451819e-5	4.494450090474966e-6
Signature#2 (closed chromatin)	547	7.523156354641003e-5	4.461822548137413e-6
Signature#2 (closed chromatin)	548	7.359662324807579e-5	4.3648577484697034e-6
Signature#2 (closed chromatin)	549	7.312116208252007e-5	4.336659167325879e-6
Signature#2 (closed chromatin)	550	7.017906443262175e-5	4.162169670971861e-6
Signature#2 (closed chromatin)	551	6.930464192053097e-5	4.110309548742196e-6
Signature#2 (closed chromatin)	552	6.853685177176195e-5	4.064773563093007e-6
Signature#2 (closed chromatin)	553	6.943766579333033e-5	4.118198909099975e-6
Signature#2 (closed chromatin)	554	6.85672624368434e-5	4.066577154361991e-6
Signature#2 (closed chromatin)	555	6.726558323454366e-5	3.989377354949611e-6
Signature#2 (closed chromatin)	556	6.608107195873382e-5	3.919126533754449e-6
Signature#2 (closed chromatin)	557	6.582568497598759e-5	3.9039800800001685e-6
Signature#2 (closed chromatin)	558	6.363944961264092e-5	3.7743191533905812e-6
Signature#2 (closed chromatin)	559	6.320483702206578e-5	3.7485432135467108e-6
Signature#2 (closed chromatin)	560	6.373731952284922e-5	3.7801236076856484e-6
Signature#2 (closed chromatin)	561	6.157801046527438e-5	3.6520596224736265e-6
Signature#2 (closed chromatin)	562	5.980930983270538e-5	3.547161784501231e-6
Signature#2 (closed chromatin)	563	5.850872912352764e-5	3.4700271343579843e-6
Signature#2 (closed chromatin)	564	5.8755212561931695e-5	3.4846455380089356e-6
Signature#2 (closed chromatin)	565	5.6921730621112295e-5	3.375905659698363e-6
Signature#2 (closed chromatin)	566	5.556903383775748e-5	3.2956801170636925e-6
Signature#2 (closed chromatin)	567	5.302513814966974e-5	3.1448071243175374e-6
Signature#2 (closed chromatin)	568	5.247330228394002e-5	3.1120789236459555e-6
Signature#2 (closed chromatin)	569	5.0699802936394975e-5	3.0068964841888523e-6
Signature#2 (closed chromatin)	570	4.97530099737536e-5	2.9507442258814053e-6
Signature#2 (closed chromatin)	571	4.893849610560715e-5	2.9024371567291802e-6
Signature#2 (closed chromatin)	572	4.689235984168664e-5	2.7810852069815154e-6
Signature#2 (closed chromatin)	573	4.6922193371797845e-5	2.7828545696142436e-6
Signature#2 (closed chromatin)	574	4.565835433984913e-5	2.70789898948083e-6
Signature#2 (closed chromatin)	575	4.241755922453083e-5	2.515694387611821e-6
Signature#2 (closed chromatin)	576	4.2234943479394175e-5	2.5048638397554947e-6
Signature#2 (closed chromatin)	577	4.10873422611142e-5	2.4368020748443773e-6
Signature#2 (closed chromatin)	578	3.859757288306497e-5	2.2891391973635834e-6
Signature#2 (closed chromatin)	579	3.8180483236321554e-5	2.2644025057050825e-6
Signature#2 (closed chromatin)	580	3.6382900575279936e-5	2.15779173661973e-6
Signature#2 (closed chromatin)	581	3.561428114821337e-5	2.112206568254773e-6
Signature#2 (closed chromatin)	582	3.378547781319073e-5	2.0037441680113012e-6
Signature#2 (closed chromatin)	583	3.350865343080084e-5	1.9873263080998895e-6
Signature#2 (closed chromatin)	584	3.134501955867849e-5	1.8590058274203405e-6
Signature#2 (closed chromatin)	585	3.0605188064828375e-5	1.8151280095806748e-6
Signature#2 (closed chromatin)	586	2.844896994015805e-5	1.6872473409644805e-6
Signature#2 (closed chromatin)	587	2.7146574387740527e-5	1.610005056364273e-6
Signature#2 (closed chromatin)	588	2.6663930792477777e-5	1.5813805007317295e-6
Signature#2 (closed chromatin)	589	2.5983380964860764e-5	1.5410185512672683e-6
Signature#2 (closed chromatin)	590	2.365744753817219e-5	1.403072432385085e-6
Signature#2 (closed chromatin)	591	2.2710637258319652e-5	1.3469191470310159e-6
Signature#2 (closed chromatin)	592	2.187224227992092e-5	1.2971957404909274e-6
Signature#2 (closed chromatin)	593	2.027889058594014e-5	1.2026974716767918e-6
Signature#2 (closed chromatin)	594	1.9561818372893206e-5	1.1601694579283883e-6
Signature#2 (closed chromatin)	595	1.9409503019487907e-5	1.1511359612653549e-6
Signature#2 (closed chromatin)	596	1.8718740342959524e-5	1.11016830965401e-6
Signature#2 (closed chromatin)	597	1.7462324662844562e-5	1.0356529925835083e-6
Signature#2 (closed chromatin)	598	1.664144622447607e-5	9.869684544330693e-7
Signature#2 (closed chromatin)	599	1.5778641996237974e-5	9.357973876798683e-7
Signature#2 (closed chromatin)	600	1.4300657411097974e-5	8.481412944536648e-7
Signature#2 (closed chromatin)	601	1.3886003461389477e-5	8.235490587580411e-7
Signature#2 (closed chromatin)	602	1.2633814753670561e-5	7.492844343470825e-7
Signature#2 (closed chromatin)	603	1.1420710825812706e-5	6.773378443335545e-7
Signature#2 (closed chromatin)	604	1.170600207315996e-5	6.942578558313212e-7
Signature#2 (closed chromatin)	605	1.0329822309999567e-5	6.126395880709876e-7
Signature#2 (closed chromatin)	606	1.0073867854000108e-5	5.974594786961489e-7
Signature#2 (closed chromatin)	607	9.911470140107787e-6	5.878280188745844e-7
Signature#2 (closed chromatin)	608	8.723359011940335e-6	5.173636981632347e-7
Signature#2 (closed chromatin)	609	8.512908717719124e-6	5.048823429480252e-7
Signature#2 (closed chromatin)	610	7.409318698423167e-6	4.394307877778805e-7
Signature#2 (closed chromatin)	611	6.841489897636138e-6	4.0575408045714995e-7
Signature#2 (closed chromatin)	612	6.7884884422203655e-6	4.026106779049445e-7
Signature#2 (closed chromatin)	613	6.189278462739879e-6	3.6707282023612603e-7
Signature#2 (closed chromatin)	614	5.768912892390995e-6	3.4214184058040944e-7
Signature#2 (closed chromatin)	615	4.847662492325193e-6	2.875044568317853e-7
Signature#2 (closed chromatin)	616	4.7609515363423396e-6	2.823618161589489e-7
Signature#2 (closed chromatin)	617	4.309262092843709e-6	2.5557308482393465e-7
Signature#2 (closed chromatin)	618	4.045489380737987e-6	2.3992929146145e-7
Signature#2 (closed chromatin)	619	3.991151392736777e-6	2.3670662203049163e-7
Signature#2 (closed chromatin)	620	3.5972571740789567e-6	2.133456014223762e-7
Signature#2 (closed chromatin)	621	3.1723770206517643e-6	1.8814687153491272e-7
Signature#2 (closed chromatin)	622	2.7912939917529773e-6	1.6554565509197403e-7
Signature#2 (closed chromatin)	623	2.6483452708858692e-06	1.5706767329914844e-7
Signature#2 (closed chromatin)	624	2.3708804700622465e-6	1.406118315451009e-7
Signature#2 (closed chromatin)	625	1.7142759057027714e-6	1.0167002424553893e-7
Signature#2 (closed chromatin)	626	2.0802733978451087e-6	1.233765498848077e-7
Signature#2 (closed chromatin)	627	1.8985081819576707e-6	1.1259644509257736e-7
Signature#2 (closed chromatin)	628	1.6292804021160821e-6	9.662912337207196e-8
Signature#2 (closed chromatin)	629	1.5020309733452684e-6	8.908223289468649e-8
Signature#2 (closed chromatin)	630	1.3842042475048448e-6	8.209418270211417e-8
Signature#2 (closed chromatin)	631	9.97614451967568e-7	5.9166371750212665e-8
Signature#2 (closed chromatin)	632	8.892501016070841e-7	5.2739514736209504e-8
Signature#2 (closed chromatin)	633	1.1143357482443253e-6	6.608886128818684e-8
Signature#2 (closed chromatin)	634	0	0
Signature#2 (closed chromatin)	635	0	0
Signature#2 (closed chromatin)	636	0	0
Signature#2 (closed chromatin)	637	8.59320163217239e-7	5.096443433541745e-8
Signature#2 (closed chromatin)	638	0	0
Signature#2 (closed chromatin)	639	0	0
Signature#2 (closed chromatin)	640	0	0
Signature#2 (closed chromatin)	641	0	0
Signature#2 (closed chromatin)	642	0	0
Signature#2 (closed chromatin)	643	0	0
Signature#2 (closed chromatin)	644	0	0
Signature#2 (closed chromatin)	645	0	0
Signature#2 (closed chromatin)	646	0	0
Signature#2 (closed chromatin)	647	0	0
Signature#2 (closed chromatin)	648	0	0
Signature#2 (closed chromatin)	649	0	0
Signature#2 (closed chromatin)	650	0	0
Signature#2 (closed chromatin)	651	0	0
Signature#2 (closed chromatin)	652	0	0
Signature#2 (closed chromatin)	653	0	0
Signature#2 (closed chromatin)	654	0	0
Signature#2 (closed chromatin)	655	0	0
Signature#2 (closed chromatin)	656	0	0
Signature#2 (closed chromatin)	657	0	0
Signature#2 (closed chromatin)	658	0	0
Signature#2 (closed chromatin)	659	0	0
Signature#2 (closed chromatin)	660	0	0
Signature#2 (closed chromatin)	661	0	0
Signature#2 (closed chromatin)	662	0	0
Signature#2 (closed chromatin)	663	0	0
Signature#2 (closed chromatin)	664	0	0
Signature#2 (closed chromatin)	665	0	0
Signature#2 (closed chromatin)	666	0	0
Signature#2 (closed chromatin)	667	0	0
Signature#2 (closed chromatin)	668	0	0
Signature#2 (closed chromatin)	669	0	0
Signature#2 (closed chromatin)	670	0	0
Signature#2 (closed chromatin)	671	0	0
Signature#2 (closed chromatin)	672	0	0
Signature#2 (closed chromatin)	673	0	0
Signature#2 (closed chromatin)	674	0	0
Signature#2 (closed chromatin)	675	0	0
Signature#2 (closed chromatin)	676	0	0
Signature#2 (closed chromatin)	677	0	0
Signature#2 (closed chromatin)	678	0	0
Signature#2 (closed chromatin)	679	0	0
Signature#2 (closed chromatin)	680	0	0
Signature#2 (closed chromatin)	681	0	0
Signature#2 (closed chromatin)	682	0	0
Signature#2 (closed chromatin)	683	0	0
Signature#2 (closed chromatin)	684	0	0
Signature#2 (closed chromatin)	685	0	0
Signature#2 (closed chromatin)	686	7.258167363584327e-8	4.304663265574385e-9
Signature#2 (closed chromatin)	687	0	0
Signature#2 (closed chromatin)	688	0	0
Signature#2 (closed chromatin)	689	5.245828876074577e-8	3.111188503812081e-9
Signature#2 (closed chromatin)	690	1.0966303710040808e-7	6.503879336895414e-9
Signature#2 (closed chromatin)	691	6.421118297432719e-8	3.808227431837041e-9
Signature#2 (closed chromatin)	692	8.673965634046016e-8	5.144342829440283e-9
Signature#2 (closed chromatin)	693	8.980315652585986e-8	5.326032449582331e-9
Signature#2 (closed chromatin)	694	4.353480452003317e-8	2.581955807902489e-9
Signature#2 (closed chromatin)	695	0	0
Signature#2 (closed chromatin)	696	1.3618419987144584e-7	8.076792572729465e-9
Signature#2 (closed chromatin)	697	0	0
Signature#2 (closed chromatin)	698	2.656576405873819e-8	1.5755584424701586e-9
Signature#2 (closed chromatin)	699	0	0
