# Supplementary material for: Unsupervised detection of fragment length signatures of circulating tumor DNA using non-negative matrix factorization
Source: eLife. 2022 Jul 27;11:e71569. doi: 10.7554/eLife.71569 (PMC9363120; doi:10.7554/eLife.71569)
Supplement: Source code 2. [file elife-71569-code2.gz › figure3/data/panelA_spaghetti_data.tsv]

sample	type	class	frag_len	count	dens
PGDX10344P1	Gastric_cancer	Case	30	38	9.83689063342405e-7
PGDX10344P1	Gastric_cancer	Case	31	24	6.212773031636242e-7
PGDX10344P1	Gastric_cancer	Case	32	37	9.578025090439208e-7
PGDX10344P1	Gastric_cancer	Case	33	39	1.0095756176408895e-6
PGDX10344P1	Gastric_cancer	Case	34	40	1.0354621719393737e-6
PGDX10344P1	Gastric_cancer	Case	35	46	1.1907814977302798e-6
PGDX10344P1	Gastric_cancer	Case	36	51	1.3202142692227015e-6
PGDX10344P1	Gastric_cancer	Case	37	48	1.2425546063272485e-6
PGDX10344P1	Gastric_cancer	Case	38	69	1.7861722465954198e-6
PGDX10344P1	Gastric_cancer	Case	39	50	1.2943277149242173e-6
PGDX10344P1	Gastric_cancer	Case	40	48	1.2425546063272485e-6
PGDX10344P1	Gastric_cancer	Case	41	72	1.8638319094908728e-6
PGDX10344P1	Gastric_cancer	Case	42	77	1.9932646809832945e-6
PGDX10344P1	Gastric_cancer	Case	43	73	1.8897184637893572e-6
PGDX10344P1	Gastric_cancer	Case	44	90	2.3297898868635912e-6
PGDX10344P1	Gastric_cancer	Case	45	95	2.459222658356013e-6
PGDX10344P1	Gastric_cancer	Case	46	103	2.6663150927438875e-6
PGDX10344P1	Gastric_cancer	Case	47	100	2.5886554298484347e-6
PGDX10344P1	Gastric_cancer	Case	48	128	3.313478950205996e-6
PGDX10344P1	Gastric_cancer	Case	49	143	3.7017772646832612e-6
PGDX10344P1	Gastric_cancer	Case	50	152	3.93475625336962e-6
PGDX10344P1	Gastric_cancer	Case	51	154	3.986529361966589e-6
PGDX10344P1	Gastric_cancer	Case	52	135	3.4946848302953866e-6
PGDX10344P1	Gastric_cancer	Case	53	150	3.882983144772651e-6
PGDX10344P1	Gastric_cancer	Case	54	167	4.323054567846886e-6
PGDX10344P1	Gastric_cancer	Case	55	198	5.1255377510999005e-6
PGDX10344P1	Gastric_cancer	Case	56	221	5.720928499965041e-6
PGDX10344P1	Gastric_cancer	Case	57	249	6.445752020322602e-6
PGDX10344P1	Gastric_cancer	Case	58	268	6.9375965519938044e-6
PGDX10344P1	Gastric_cancer	Case	59	306	7.92128561533621e-6
PGDX10344P1	Gastric_cancer	Case	60	338	8.74965535288771e-6
PGDX10344P1	Gastric_cancer	Case	61	331	8.568449472798317e-6
PGDX10344P1	Gastric_cancer	Case	62	346	8.956747787275583e-6
PGDX10344P1	Gastric_cancer	Case	63	349	9.034407450171037e-6
PGDX10344P1	Gastric_cancer	Case	64	375	9.707457861931629e-6
PGDX10344P1	Gastric_cancer	Case	65	365	9.448592318946786e-6
PGDX10344P1	Gastric_cancer	Case	66	393	1.0173415839304347e-5
PGDX10344P1	Gastric_cancer	Case	67	469	1.2140793965989158e-5
PGDX10344P1	Gastric_cancer	Case	68	543	1.4056398984076999e-5
PGDX10344P1	Gastric_cancer	Case	69	551	1.4263491418464874e-5
PGDX10344P1	Gastric_cancer	Case	70	704	1.822413422613298e-5
PGDX10344P1	Gastric_cancer	Case	71	702	1.817236111753601e-5
PGDX10344P1	Gastric_cancer	Case	72	717	1.8560659432013276e-5
PGDX10344P1	Gastric_cancer	Case	73	678	1.7551083814372386e-5
PGDX10344P1	Gastric_cancer	Case	74	746	1.931136950666932e-5
PGDX10344P1	Gastric_cancer	Case	75	868	2.246952913108441e-5
PGDX10344P1	Gastric_cancer	Case	76	982	2.5420596321111628e-5
PGDX10344P1	Gastric_cancer	Case	77	1188	3.07532265065994e-5
PGDX10344P1	Gastric_cancer	Case	78	1516	3.9244016316502266e-5
PGDX10344P1	Gastric_cancer	Case	79	2042	5.286034387750503e-5
PGDX10344P1	Gastric_cancer	Case	80	2862	7.40873184022622e-5
PGDX10344P1	Gastric_cancer	Case	81	3089	7.996356622801815e-5
PGDX10344P1	Gastric_cancer	Case	82	2696	6.979015038871379e-5
PGDX10344P1	Gastric_cancer	Case	83	2348	6.078162949284124e-5
PGDX10344P1	Gastric_cancer	Case	84	2295	5.9409642115021575e-5
PGDX10344P1	Gastric_cancer	Case	85	2542	6.58036210267472e-5
PGDX10344P1	Gastric_cancer	Case	86	2953	7.644299484342427e-5
PGDX10344P1	Gastric_cancer	Case	87	3415	8.840258292932403e-5
PGDX10344P1	Gastric_cancer	Case	88	4196	1.0861998183644031e-4
PGDX10344P1	Gastric_cancer	Case	89	5474	1.417029982299033e-4
PGDX10344P1	Gastric_cancer	Case	90	7904	2.0460732517522026e-4
PGDX10344P1	Gastric_cancer	Case	91	10268	2.658031395368373e-4
PGDX10344P1	Gastric_cancer	Case	92	10982	2.842861393059551e-4
PGDX10344P1	Gastric_cancer	Case	93	9405	2.4346304317724525e-4
PGDX10344P1	Gastric_cancer	Case	94	8020	2.0761016547384445e-4
PGDX10344P1	Gastric_cancer	Case	95	7974	2.0641938397611417e-4
PGDX10344P1	Gastric_cancer	Case	96	8629	2.2337507704162142e-4
PGDX10344P1	Gastric_cancer	Case	97	10003	2.589432026477389e-4
PGDX10344P1	Gastric_cancer	Case	98	12632	3.2699895389845426e-4
PGDX10344P1	Gastric_cancer	Case	99	15945	4.127611082893329e-4
PGDX10344P1	Gastric_cancer	Case	100	19325	5.0025766181821e-4
PGDX10344P1	Gastric_cancer	Case	101	21272	5.50658783037359e-4
PGDX10344P1	Gastric_cancer	Case	102	22014	5.698666063268344e-4
PGDX10344P1	Gastric_cancer	Case	103	22550	5.837417994308219e-4
PGDX10344P1	Gastric_cancer	Case	104	21453	5.553442493653846e-4
PGDX10344P1	Gastric_cancer	Case	105	21177	5.481995603790029e-4
PGDX10344P1	Gastric_cancer	Case	106	22252	5.760276062498737e-4
PGDX10344P1	Gastric_cancer	Case	107	24202	6.265063871319181e-4
PGDX10344P1	Gastric_cancer	Case	108	27061	7.005160458712848e-4
PGDX10344P1	Gastric_cancer	Case	109	31172	8.06935670592354e-4
PGDX10344P1	Gastric_cancer	Case	110	37063	9.594333619647253e-4
PGDX10344P1	Gastric_cancer	Case	111	42396	0.0010974863560385423
PGDX10344P1	Gastric_cancer	Case	112	42434	0.0010984700451018847
PGDX10344P1	Gastric_cancer	Case	113	37756	9.77372744093575e-4
PGDX10344P1	Gastric_cancer	Case	114	34440	8.915329300398008e-4
PGDX10344P1	Gastric_cancer	Case	115	34126	8.834045519900768e-4
PGDX10344P1	Gastric_cancer	Case	116	36322	9.402514252295484e-4
PGDX10344P1	Gastric_cancer	Case	117	39049	0.0010108440588015152
PGDX10344P1	Gastric_cancer	Case	118	42597	0.0011026895534525377
PGDX10344P1	Gastric_cancer	Case	119	48291	0.0012500875936281076
PGDX10344P1	Gastric_cancer	Case	120	58974	0.0015266336531988157
PGDX10344P1	Gastric_cancer	Case	121	74174	0.0019201092785357777
PGDX10344P1	Gastric_cancer	Case	122	85686	0.0022181152916199297
PGDX10344P1	Gastric_cancer	Case	123	83101	0.0021511985487583474
PGDX10344P1	Gastric_cancer	Case	124	67111	0.0017372725455255828
PGDX10344P1	Gastric_cancer	Case	125	54468	0.0014099888395298452
PGDX10344P1	Gastric_cancer	Case	126	51636	0.0013366781177565376
PGDX10344P1	Gastric_cancer	Case	127	55148	0.0014275916964528147
PGDX10344P1	Gastric_cancer	Case	128	59941	0.0015516659512054502
PGDX10344P1	Gastric_cancer	Case	129	67635	0.0017508370999779887
PGDX10344P1	Gastric_cancer	Case	130	80088	0.0020732023606570144
PGDX10344P1	Gastric_cancer	Case	131	100537	0.0026025565095067205
PGDX10344P1	Gastric_cancer	Case	132	130606	0.0033809393107078465
PGDX10344P1	Gastric_cancer	Case	133	159432	0.004127145124915956
PGDX10344P1	Gastric_cancer	Case	134	164879	0.0042681491861798005
PGDX10344P1	Gastric_cancer	Case	135	146236	0.0037855461543931566
PGDX10344P1	Gastric_cancer	Case	136	129807	0.0033602559538233575
PGDX10344P1	Gastric_cancer	Case	137	134143	0.0034725000532615856
PGDX10344P1	Gastric_cancer	Case	138	158647	0.004106824179791646
PGDX10344P1	Gastric_cancer	Case	139	195151	0.005051786957903519
PGDX10344P1	Gastric_cancer	Case	140	241175	0.006243189732936962
PGDX10344P1	Gastric_cancer	Case	141	275559	0.0071332730159360475
PGDX10344P1	Gastric_cancer	Case	142	288392	0.007465475167248497
PGDX10344P1	Gastric_cancer	Case	143	287429	0.007440546415459057
PGDX10344P1	Gastric_cancer	Case	144	287828	0.007450875150624152
PGDX10344P1	Gastric_cancer	Case	145	292849	0.007580851539756842
PGDX10344P1	Gastric_cancer	Case	146	292023	0.007559469245906294
PGDX10344P1	Gastric_cancer	Case	147	295652	0.007653411551455494
PGDX10344P1	Gastric_cancer	Case	148	309894	0.008022087857774508
PGDX10344P1	Gastric_cancer	Case	149	331814	0.008589521127997284
PGDX10344P1	Gastric_cancer	Case	150	357008	0.0092417069769933
PGDX10344P1	Gastric_cancer	Case	151	388159	0.010048099029945384
PGDX10344P1	Gastric_cancer	Case	152	416726	0.010787600226590187
PGDX10344P1	Gastric_cancer	Case	153	418509	0.010833755952904384
PGDX10344P1	Gastric_cancer	Case	154	404142	0.01046184382729806
PGDX10344P1	Gastric_cancer	Case	155	405592	0.010499379331030862
PGDX10344P1	Gastric_cancer	Case	156	430343	0.011140097436472648
PGDX10344P1	Gastric_cancer	Case	157	474166	0.012274523905495128
PGDX10344P1	Gastric_cancer	Case	158	527594	0.013657590728554549
PGDX10344P1	Gastric_cancer	Case	159	586293	0.015177105579321282
PGDX10344P1	Gastric_cancer	Case	160	633742	0.016405396694230065
PGDX10344P1	Gastric_cancer	Case	161	664436	0.017199958591867744
PGDX10344P1	Gastric_cancer	Case	162	696515	0.018030373367208825
PGDX10344P1	Gastric_cancer	Case	163	755540	0.01955832723467686
PGDX10344P1	Gastric_cancer	Case	164	853515	0.022094562392070867
PGDX10344P1	Gastric_cancer	Case	165	942692	0.024403047644746805
PGDX10344P1	Gastric_cancer	Case	166	991578	0.02566853773818251
PGDX10344P1	Gastric_cancer	Case	167	997368	0.025818420887570734
PGDX10344P1	Gastric_cancer	Case	168	982729	0.025439467619195223
PGDX10344P1	Gastric_cancer	Case	169	952533	0.024657797225598188
PGDX10344P1	Gastric_cancer	Case	170	910983	0.023582210894496164
PGDX10344P1	Gastric_cancer	Case	171	864390	0.022376078670066885
PGDX10344P1	Gastric_cancer	Case	172	830875	0.02150849080275318
PGDX10344P1	Gastric_cancer	Case	173	814935	0.02109585912723534
PGDX10344P1	Gastric_cancer	Case	174	812611	0.02103569877504566
PGDX10344P1	Gastric_cancer	Case	175	812831	0.021041393816991327
PGDX10344P1	Gastric_cancer	Case	176	796706	0.020623973128928268
PGDX10344P1	Gastric_cancer	Case	177	764686	0.019795085660290798
PGDX10344P1	Gastric_cancer	Case	178	717842	0.018582455910732598
PGDX10344P1	Gastric_cancer	Case	179	664777	0.017208785906883527
PGDX10344P1	Gastric_cancer	Case	180	611905	0.01584011200801406
PGDX10344P1	Gastric_cancer	Case	181	559681	0.014488212596330017
PGDX10344P1	Gastric_cancer	Case	182	518132	0.01341265215178229
PGDX10344P1	Gastric_cancer	Case	183	482729	0.01249619046995305
PGDX10344P1	Gastric_cancer	Case	184	456126	0.011807530465950471
PGDX10344P1	Gastric_cancer	Case	185	434730	0.011253661750180098
PGDX10344P1	Gastric_cancer	Case	186	418782	0.01084082298222787
PGDX10344P1	Gastric_cancer	Case	187	401067	0.01038224267283022
PGDX10344P1	Gastric_cancer	Case	188	382267	0.009895575452018714
PGDX10344P1	Gastric_cancer	Case	189	360192	0.009324129765879673
PGDX10344P1	Gastric_cancer	Case	190	326221	0.008444737629805861
PGDX10344P1	Gastric_cancer	Case	191	302965	0.007842719923040309
PGDX10344P1	Gastric_cancer	Case	192	279668	0.0072396408675485194
PGDX10344P1	Gastric_cancer	Case	193	257433	0.0066640533327217205
PGDX10344P1	Gastric_cancer	Case	194	239020	0.0061874042084237284
PGDX10344P1	Gastric_cancer	Case	195	225145	0.005828228267532258
PGDX10344P1	Gastric_cancer	Case	196	211873	0.005484661918882774
PGDX10344P1	Gastric_cancer	Case	197	203384	0.00526491095944294
PGDX10344P1	Gastric_cancer	Case	198	193644	0.005012775920575702
PGDX10344P1	Gastric_cancer	Case	199	185680	0.004806615402142573
PGDX10344P1	Gastric_cancer	Case	200	174951	0.004528878561074134
PGDX10344P1	Gastric_cancer	Case	201	163558	0.0042339530479515025
PGDX10344P1	Gastric_cancer	Case	202	151343	0.003917748787195516
PGDX10344P1	Gastric_cancer	Case	203	140219	0.0036297867571791764
PGDX10344P1	Gastric_cancer	Case	204	130060	0.003366805252060874
PGDX10344P1	Gastric_cancer	Case	205	121274	0.0031393659859943906
PGDX10344P1	Gastric_cancer	Case	206	113451	0.0029368554717173474
PGDX10344P1	Gastric_cancer	Case	207	106866	0.002766392511661828
PGDX10344P1	Gastric_cancer	Case	208	101062	0.0026161469505134247
PGDX10344P1	Gastric_cancer	Case	209	95665	0.0024764372169645047
PGDX10344P1	Gastric_cancer	Case	210	90443	0.0023412576304178197
PGDX10344P1	Gastric_cancer	Case	211	84862	0.0021967847708779784
PGDX10344P1	Gastric_cancer	Case	212	78790	0.0020396016131775815
PGDX10344P1	Gastric_cancer	Case	213	72810	0.0018848000184726451
PGDX10344P1	Gastric_cancer	Case	214	67461	0.0017463328395300524
PGDX10344P1	Gastric_cancer	Case	215	62361	0.0016143114126077821
PGDX10344P1	Gastric_cancer	Case	216	57840	0.0014972783006243346
PGDX10344P1	Gastric_cancer	Case	217	53743	0.0013912210876634442
PGDX10344P1	Gastric_cancer	Case	218	51028	0.0013209390927430593
PGDX10344P1	Gastric_cancer	Case	219	47756	0.0012362382870784183
PGDX10344P1	Gastric_cancer	Case	220	44619	0.001155032166244073
PGDX10344P1	Gastric_cancer	Case	221	42171	0.0010916618813213833
PGDX10344P1	Gastric_cancer	Case	222	39524	0.0010231401720932952
PGDX10344P1	Gastric_cancer	Case	223	36675	9.493893788969133e-4
PGDX10344P1	Gastric_cancer	Case	224	33943	8.786673125534541e-4
PGDX10344P1	Gastric_cancer	Case	225	31080	8.045541075968934e-4
PGDX10344P1	Gastric_cancer	Case	226	28918	7.485873772035702e-4
PGDX10344P1	Gastric_cancer	Case	227	27017	6.993770374821515e-4
PGDX10344P1	Gastric_cancer	Case	228	25397	6.574408195186069e-4
PGDX10344P1	Gastric_cancer	Case	229	23948	6.199312023401031e-4
PGDX10344P1	Gastric_cancer	Case	230	22687	5.872882573697143e-4
PGDX10344P1	Gastric_cancer	Case	231	21008	5.438247327025592e-4
PGDX10344P1	Gastric_cancer	Case	232	19735	5.108711490805886e-4
PGDX10344P1	Gastric_cancer	Case	233	18288	4.734133050106817e-4
PGDX10344P1	Gastric_cancer	Case	234	17179	4.4470511629366257e-4
PGDX10344P1	Gastric_cancer	Case	235	15773	4.083086209499936e-4
PGDX10344P1	Gastric_cancer	Case	236	14855	3.8454476410398496e-4
PGDX10344P1	Gastric_cancer	Case	237	13700	3.5464579388923555e-4
PGDX10344P1	Gastric_cancer	Case	238	13259	3.432298234436039e-4
PGDX10344P1	Gastric_cancer	Case	239	12552	3.249280295545755e-4
PGDX10344P1	Gastric_cancer	Case	240	11769	3.0465885753886226e-4
PGDX10344P1	Gastric_cancer	Case	241	11288	2.922074249212913e-4
PGDX10344P1	Gastric_cancer	Case	242	10835	2.804808158240779e-4
PGDX10344P1	Gastric_cancer	Case	243	10359	2.681588159779993e-4
PGDX10344P1	Gastric_cancer	Case	244	9771	2.529375220504905e-4
PGDX10344P1	Gastric_cancer	Case	245	9284	2.4033077010712865e-4
PGDX10344P1	Gastric_cancer	Case	246	8817	2.2824174924973646e-4
PGDX10344P1	Gastric_cancer	Case	247	8479	2.1949209389684877e-4
PGDX10344P1	Gastric_cancer	Case	248	8123	2.1027648056658833e-4
PGDX10344P1	Gastric_cancer	Case	249	7800	2.019151235281779e-4
PGDX10344P1	Gastric_cancer	Case	250	7584	1.9632362779970527e-4
PGDX10344P1	Gastric_cancer	Case	251	7365	1.906544724083372e-4
PGDX10344P1	Gastric_cancer	Case	252	7144	1.8493354390837217e-4
PGDX10344P1	Gastric_cancer	Case	253	6993	1.8102467420930103e-4
PGDX10344P1	Gastric_cancer	Case	254	6805	1.7615800200118596e-4
PGDX10344P1	Gastric_cancer	Case	255	6687	1.731033885939648e-4
PGDX10344P1	Gastric_cancer	Case	256	6513	1.6859912814602853e-4
PGDX10344P1	Gastric_cancer	Case	257	6205	1.6062606942209535e-4
PGDX10344P1	Gastric_cancer	Case	258	5973	1.54620388824847e-4
PGDX10344P1	Gastric_cancer	Case	259	5921	1.5327428800132581e-4
PGDX10344P1	Gastric_cancer	Case	260	5769	1.4933953174795617e-4
PGDX10344P1	Gastric_cancer	Case	261	5675	1.4690619564389866e-4
PGDX10344P1	Gastric_cancer	Case	262	5565	1.4405867467106538e-4
PGDX10344P1	Gastric_cancer	Case	263	5656	1.4641435111222747e-4
PGDX10344P1	Gastric_cancer	Case	264	5639	1.459742796891532e-4
PGDX10344P1	Gastric_cancer	Case	265	5446	1.4097817470954573e-4
PGDX10344P1	Gastric_cancer	Case	266	5249	1.3587852351274433e-4
PGDX10344P1	Gastric_cancer	Case	267	5337	1.3815654029101094e-4
PGDX10344P1	Gastric_cancer	Case	268	5147	1.3323809497429892e-4
PGDX10344P1	Gastric_cancer	Case	269	5106	1.3217674624806106e-4
PGDX10344P1	Gastric_cancer	Case	270	5065	1.3111539752182322e-4
PGDX10344P1	Gastric_cancer	Case	271	5287	1.3686221257608674e-4
PGDX10344P1	Gastric_cancer	Case	272	5227	1.3530901931817766e-4
PGDX10344P1	Gastric_cancer	Case	273	5246	1.3580086384984888e-4
PGDX10344P1	Gastric_cancer	Case	274	5311	1.3748348987925035e-4
PGDX10344P1	Gastric_cancer	Case	275	5359	1.3872604448557762e-4
PGDX10344P1	Gastric_cancer	Case	276	5275	1.3655157392450493e-4
PGDX10344P1	Gastric_cancer	Case	277	5194	1.344547630263277e-4
PGDX10344P1	Gastric_cancer	Case	278	5344	1.3833774617110034e-4
PGDX10344P1	Gastric_cancer	Case	279	5430	1.4056398984077e-4
PGDX10344P1	Gastric_cancer	Case	280	5721	1.4809697714162894e-4
PGDX10344P1	Gastric_cancer	Case	281	6089	1.5762322912347116e-4
PGDX10344P1	Gastric_cancer	Case	282	6254	1.618945105827211e-4
PGDX10344P1	Gastric_cancer	Case	283	6403	1.6575160717319527e-4
PGDX10344P1	Gastric_cancer	Case	284	6619	1.713431029016679e-4
PGDX10344P1	Gastric_cancer	Case	285	6668	1.7261154406229362e-4
PGDX10344P1	Gastric_cancer	Case	286	6886	1.782548128993632e-4
PGDX10344P1	Gastric_cancer	Case	287	6988	1.808952414378086e-4
PGDX10344P1	Gastric_cancer	Case	288	7315	1.8936014469341298e-4
PGDX10344P1	Gastric_cancer	Case	289	7486	1.937867454784538e-4
PGDX10344P1	Gastric_cancer	Case	290	7950	2.0579810667295054e-4
PGDX10344P1	Gastric_cancer	Case	291	8347	2.1607506872944882e-4
PGDX10344P1	Gastric_cancer	Case	292	8875	2.2974316939904855e-4
PGDX10344P1	Gastric_cancer	Case	293	9179	2.376126819057878e-4
PGDX10344P1	Gastric_cancer	Case	294	9509	2.4615524482428765e-4
PGDX10344P1	Gastric_cancer	Case	295	10035	2.5977157238529043e-4
PGDX10344P1	Gastric_cancer	Case	296	10578	2.738279713693674e-4
PGDX10344P1	Gastric_cancer	Case	297	11072	2.8661592919281866e-4
PGDX10344P1	Gastric_cancer	Case	298	11749	3.0414112645289255e-4
PGDX10344P1	Gastric_cancer	Case	299	11986	3.1027623982163337e-4
PGDX10344P1	Gastric_cancer	Case	300	12634	3.270507270070512e-4
PGDX10344P1	Gastric_cancer	Case	301	12828	3.320727185409572e-4
PGDX10344P1	Gastric_cancer	Case	302	13308	3.4449826460422963e-4
PGDX10344P1	Gastric_cancer	Case	303	13659	3.5358444516299766e-4
PGDX10344P1	Gastric_cancer	Case	304	14491	3.7512205833933665e-4
PGDX10344P1	Gastric_cancer	Case	305	15149	3.9215541106773935e-4
PGDX10344P1	Gastric_cancer	Case	306	16454	4.259373644272614e-4
PGDX10344P1	Gastric_cancer	Case	307	17044	4.412104314633672e-4
PGDX10344P1	Gastric_cancer	Case	308	17789	4.60495914415738e-4
PGDX10344P1	Gastric_cancer	Case	309	18287	4.7338741845638323e-4
PGDX10344P1	Gastric_cancer	Case	310	18990	4.915856661282177e-4
PGDX10344P1	Gastric_cancer	Case	311	18984	4.914303468024268e-4
PGDX10344P1	Gastric_cancer	Case	312	19602	5.074282373588901e-4
PGDX10344P1	Gastric_cancer	Case	313	20111	5.206044934968186e-4
PGDX10344P1	Gastric_cancer	Case	314	20591	5.330300395600912e-4
PGDX10344P1	Gastric_cancer	Case	315	21497	5.56483257754518e-4
PGDX10344P1	Gastric_cancer	Case	316	21580	5.586318417612922e-4
PGDX10344P1	Gastric_cancer	Case	317	21933	5.677697954286572e-4
PGDX10344P1	Gastric_cancer	Case	318	22830	5.909900346343976e-4
PGDX10344P1	Gastric_cancer	Case	319	22823	5.908088287543082e-4
PGDX10344P1	Gastric_cancer	Case	320	22658	5.865375472950583e-4
PGDX10344P1	Gastric_cancer	Case	321	22656	5.864857741864613e-4
PGDX10344P1	Gastric_cancer	Case	322	22873	5.921031564692324e-4
PGDX10344P1	Gastric_cancer	Case	323	23583	6.104826100211563e-4
PGDX10344P1	Gastric_cancer	Case	324	23504	6.08437572231576e-4
PGDX10344P1	Gastric_cancer	Case	325	23391	6.055123915958473e-4
PGDX10344P1	Gastric_cancer	Case	326	23459	6.072726772881443e-4
PGDX10344P1	Gastric_cancer	Case	327	23236	6.014999756795823e-4
PGDX10344P1	Gastric_cancer	Case	328	23110	5.982382698379732e-4
PGDX10344P1	Gastric_cancer	Case	329	23146	5.991701857927187e-4
PGDX10344P1	Gastric_cancer	Case	330	23278	6.025872109601185e-4
PGDX10344P1	Gastric_cancer	Case	331	23444	6.068843789736669e-4
PGDX10344P1	Gastric_cancer	Case	332	23864	6.177567317790304e-4
PGDX10344P1	Gastric_cancer	Case	333	23499	6.083081394600836e-4
PGDX10344P1	Gastric_cancer	Case	334	23365	6.048393411840868e-4
PGDX10344P1	Gastric_cancer	Case	335	23206	6.007233790506277e-4
PGDX10344P1	Gastric_cancer	Case	336	22776	5.895921607022794e-4
PGDX10344P1	Gastric_cancer	Case	337	22570	5.842595305167917e-4
PGDX10344P1	Gastric_cancer	Case	338	22267	5.764159045643509e-4
PGDX10344P1	Gastric_cancer	Case	339	21969	5.687017113834026e-4
PGDX10344P1	Gastric_cancer	Case	340	22044	5.706432029557889e-4
PGDX10344P1	Gastric_cancer	Case	341	22007	5.69685400446745e-4
PGDX10344P1	Gastric_cancer	Case	342	21967	5.686499382748056e-4
PGDX10344P1	Gastric_cancer	Case	343	21831	5.651293668902117e-4
PGDX10344P1	Gastric_cancer	Case	344	21617	5.595896442703361e-4
PGDX10344P1	Gastric_cancer	Case	345	21365	5.53066232587118e-4
PGDX10344P1	Gastric_cancer	Case	346	21411	5.542570140848483e-4
PGDX10344P1	Gastric_cancer	Case	347	20792	5.382332369740865e-4
PGDX10344P1	Gastric_cancer	Case	348	20923	5.41624375587188e-4
PGDX10344P1	Gastric_cancer	Case	349	20742	5.369389092591623e-4
PGDX10344P1	Gastric_cancer	Case	350	20635	5.341690479492245e-4
PGDX10344P1	Gastric_cancer	Case	351	20292	5.252899598248444e-4
PGDX10344P1	Gastric_cancer	Case	352	20213	5.232449220352641e-4
PGDX10344P1	Gastric_cancer	Case	353	20142	5.214069766800716e-4
PGDX10344P1	Gastric_cancer	Case	354	19859	5.140810818136006e-4
PGDX10344P1	Gastric_cancer	Case	355	19650	5.086707919652174e-4
PGDX10344P1	Gastric_cancer	Case	356	19426	5.028722038023568e-4
PGDX10344P1	Gastric_cancer	Case	357	19253	4.983938299087191e-4
PGDX10344P1	Gastric_cancer	Case	358	19253	4.983938299087191e-4
PGDX10344P1	Gastric_cancer	Case	359	18893	4.890746703612647e-4
PGDX10344P1	Gastric_cancer	Case	360	18557	4.80376788116974e-4
PGDX10344P1	Gastric_cancer	Case	361	18816	4.870814056802814e-4
PGDX10344P1	Gastric_cancer	Case	362	18189	4.7085053613513177e-4
PGDX10344P1	Gastric_cancer	Case	363	17906	4.6352464126866067e-4
PGDX10344P1	Gastric_cancer	Case	364	17635	4.5650938505377144e-4
PGDX10344P1	Gastric_cancer	Case	365	17304	4.479409355809731e-4
PGDX10344P1	Gastric_cancer	Case	366	16845	4.360590071579688e-4
PGDX10344P1	Gastric_cancer	Case	367	16668	4.3147708704713707e-4
PGDX10344P1	Gastric_cancer	Case	368	16549	4.283965870856174e-4
PGDX10344P1	Gastric_cancer	Case	369	15868	4.107678436083496e-4
PGDX10344P1	Gastric_cancer	Case	370	16187	4.190256544295661e-4
PGDX10344P1	Gastric_cancer	Case	371	15963	4.132270662667056e-4
PGDX10344P1	Gastric_cancer	Case	372	15155	3.9231073039353026e-4
PGDX10344P1	Gastric_cancer	Case	373	14923	3.863050497962819e-4
PGDX10344P1	Gastric_cancer	Case	374	14622	3.785131969524381e-4
PGDX10344P1	Gastric_cancer	Case	375	14283	3.697376550452519e-4
PGDX10344P1	Gastric_cancer	Case	376	13506	3.4962380235532955e-4
PGDX10344P1	Gastric_cancer	Case	377	13384	3.4646564273091445e-4
PGDX10344P1	Gastric_cancer	Case	378	13102	3.391656344187419e-4
PGDX10344P1	Gastric_cancer	Case	379	12859	3.328752017242102e-4
PGDX10344P1	Gastric_cancer	Case	380	12385	3.206049749867286e-4
PGDX10344P1	Gastric_cancer	Case	381	12094	3.1307198768586967e-4
PGDX10344P1	Gastric_cancer	Case	382	11815	3.0584963903659254e-4
PGDX10344P1	Gastric_cancer	Case	383	11459	2.9663402570633213e-4
PGDX10344P1	Gastric_cancer	Case	384	10994	2.845967779575369e-4
PGDX10344P1	Gastric_cancer	Case	385	10942	2.832506771340157e-4
PGDX10344P1	Gastric_cancer	Case	386	10293	2.664503033942994e-4
PGDX10344P1	Gastric_cancer	Case	387	9950	0.00025757121526991925
PGDX10344P1	Gastric_cancer	Case	388	9758	0.00025260099684461024
PGDX10344P1	Gastric_cancer	Case	389	9354	2.4214282890802256e-4
PGDX10344P1	Gastric_cancer	Case	390	9104	2.3567119033340148e-4
PGDX10344P1	Gastric_cancer	Case	391	8719	2.25704866928485e-4
PGDX10344P1	Gastric_cancer	Case	392	8564	2.2169245101221993e-4
PGDX10344P1	Gastric_cancer	Case	393	8106	2.098364091435141e-4
PGDX10344P1	Gastric_cancer	Case	394	7833	2.0276937982002788e-4
PGDX10344P1	Gastric_cancer	Case	395	7483	1.9370908581555835e-4
PGDX10344P1	Gastric_cancer	Case	396	7350	1.9026617409385993e-4
PGDX10344P1	Gastric_cancer	Case	397	6954	1.8001509859166012e-4
PGDX10344P1	Gastric_cancer	Case	398	6653	1.7222324574781635e-4
PGDX10344P1	Gastric_cancer	Case	399	6357	1.6456082567546497e-4
PGDX10344P1	Gastric_cancer	Case	400	6067	1.5705372492890452e-4
PGDX10344P1	Gastric_cancer	Case	401	5904	1.5283421657825158e-4
PGDX10344P1	Gastric_cancer	Case	402	5740	1.4858882167330013e-4
PGDX10344P1	Gastric_cancer	Case	403	5278	1.3662923358740038e-4
PGDX10344P1	Gastric_cancer	Case	404	5174	1.33937031940358e-4
PGDX10344P1	Gastric_cancer	Case	405	5032	1.3026114122997322e-4
PGDX10344P1	Gastric_cancer	Case	406	4796	1.2415191441553092e-4
PGDX10344P1	Gastric_cancer	Case	407	4595	1.1894871700153556e-4
PGDX10344P1	Gastric_cancer	Case	408	4180	1.0820579696766456e-4
PGDX10344P1	Gastric_cancer	Case	409	4207	1.0890473393372364e-4
PGDX10344P1	Gastric_cancer	Case	410	3935	1.018635911645359e-4
PGDX10344P1	Gastric_cancer	Case	411	3863	9.999975925504503e-5
PGDX10344P1	Gastric_cancer	Case	412	3701	9.580613745869056e-5
PGDX10344P1	Gastric_cancer	Case	413	3620	9.370932656051332e-5
PGDX10344P1	Gastric_cancer	Case	414	3338	8.640931824834074e-5
PGDX10344P1	Gastric_cancer	Case	415	3250	8.413130147007412e-5
PGDX10344P1	Gastric_cancer	Case	416	3064	7.931640237055603e-5
PGDX10344P1	Gastric_cancer	Case	417	2891	7.483802847691824e-5
PGDX10344P1	Gastric_cancer	Case	418	2873	7.437207049954552e-5
PGDX10344P1	Gastric_cancer	Case	419	2626	6.79780915878199e-5
PGDX10344P1	Gastric_cancer	Case	420	2630	6.808163780501383e-5
PGDX10344P1	Gastric_cancer	Case	421	2455	6.355149080277906e-5
PGDX10344P1	Gastric_cancer	Case	422	2329	6.028978496117004e-5
PGDX10344P1	Gastric_cancer	Case	423	2234	5.7830562302814025e-05
PGDX10344P1	Gastric_cancer	Case	424	2126	5.503481443857772e-5
PGDX10344P1	Gastric_cancer	Case	425	2058	5.327452874628078e-5
PGDX10344P1	Gastric_cancer	Case	426	2061	5.3352188409176234e-5
PGDX10344P1	Gastric_cancer	Case	427	1844	4.773480612640513e-5
PGDX10344P1	Gastric_cancer	Case	428	1845	4.776069268070362e-5
PGDX10344P1	Gastric_cancer	Case	429	1685	4.361884399294612e-5
PGDX10344P1	Gastric_cancer	Case	430	1648	4.26610414839022e-5
PGDX10344P1	Gastric_cancer	Case	431	1603	4.14961465404704e-5
PGDX10344P1	Gastric_cancer	Case	432	1546	4.0020612945456794e-5
PGDX10344P1	Gastric_cancer	Case	433	1488	3.8519192796144706e-5
PGDX10344P1	Gastric_cancer	Case	434	1471	3.8079121373070475e-5
PGDX10344P1	Gastric_cancer	Case	435	1427	3.694011298393716e-5
PGDX10344P1	Gastric_cancer	Case	436	1395	3.611174324638566e-5
PGDX10344P1	Gastric_cancer	Case	437	1310	3.391138613101449e-5
PGDX10344P1	Gastric_cancer	Case	438	1265	3.2746491187582694e-5
PGDX10344P1	Gastric_cancer	Case	439	1286	3.3290108827850867e-5
PGDX10344P1	Gastric_cancer	Case	440	1223	3.165925590704636e-5
PGDX10344P1	Gastric_cancer	Case	441	1137	2.94330122373767e-5
PGDX10344P1	Gastric_cancer	Case	442	1126	2.9148260140093372e-5
PGDX10344P1	Gastric_cancer	Case	443	1103	2.8552869391228232e-5
PGDX10344P1	Gastric_cancer	Case	444	1159	3.0002516431943357e-5
PGDX10344P1	Gastric_cancer	Case	445	1113	2.8811734934213075e-5
PGDX10344P1	Gastric_cancer	Case	446	1037	2.6844356807528265e-5
PGDX10344P1	Gastric_cancer	Case	447	1128	2.9200033248690342e-5
PGDX10344P1	Gastric_cancer	Case	448	1105	2.86046424998252e-5
PGDX10344P1	Gastric_cancer	Case	449	1073	2.77762727622737e-5
PGDX10344P1	Gastric_cancer	Case	450	1098	2.842343661973581e-5
PGDX10344P1	Gastric_cancer	Case	451	1072	2.7750386207975218e-5
PGDX10344P1	Gastric_cancer	Case	452	1000	2.5886554298484346e-5
PGDX10344P1	Gastric_cancer	Case	453	1091	2.824223073964642e-5
PGDX10344P1	Gastric_cancer	Case	454	1084	2.806102485955703e-5
PGDX10344P1	Gastric_cancer	Case	455	1106	2.8630529054123687e-5
PGDX10344P1	Gastric_cancer	Case	456	1019	2.6378398830155547e-5
PGDX10344P1	Gastric_cancer	Case	457	1052	2.723265512200553e-5
PGDX10344P1	Gastric_cancer	Case	458	1048	2.7129108904811595e-5
PGDX10344P1	Gastric_cancer	Case	459	1079	2.793159208806461e-5
PGDX10344P1	Gastric_cancer	Case	460	1056	2.7336201339199467e-5
PGDX10344P1	Gastric_cancer	Case	461	1103	2.8552869391228232e-5
PGDX10344P1	Gastric_cancer	Case	462	1086	2.8112797968153998e-5
PGDX10344P1	Gastric_cancer	Case	463	1093	2.829400384824339e-5
PGDX10344P1	Gastric_cancer	Case	464	1131	2.9277692911585793e-5
PGDX10344P1	Gastric_cancer	Case	465	1081	2.7983365196661577e-5
PGDX10344P1	Gastric_cancer	Case	466	1070	2.769861309937825e-5
PGDX10344P1	Gastric_cancer	Case	467	1054	2.72844282306025e-5
PGDX10344P1	Gastric_cancer	Case	468	1070	2.769861309937825e-5
PGDX10344P1	Gastric_cancer	Case	469	1157	2.9950743323346386e-5
PGDX10344P1	Gastric_cancer	Case	470	1108	2.8682302162720654e-5
PGDX10344P1	Gastric_cancer	Case	471	1151	2.979542399755548e-5
PGDX10344P1	Gastric_cancer	Case	472	1167	3.020960886633123e-5
PGDX10344P1	Gastric_cancer	Case	473	1222	3.163336935274787e-5
PGDX10344P1	Gastric_cancer	Case	474	1098	2.842343661973581e-5
PGDX10344P1	Gastric_cancer	Case	475	1170	3.0287268529226683e-5
PGDX10344P1	Gastric_cancer	Case	476	1160	3.002840298624184e-5
PGDX10344P1	Gastric_cancer	Case	477	1182	3.059790718080849e-5
PGDX10344P1	Gastric_cancer	Case	478	1146	2.966599122606306e-5
PGDX10344P1	Gastric_cancer	Case	479	1179	3.0520247517913046e-5
PGDX10344P1	Gastric_cancer	Case	480	1199	3.103797860388273e-5
PGDX10344P1	Gastric_cancer	Case	481	1236	3.199578111292665e-5
PGDX10344P1	Gastric_cancer	Case	482	1197	3.0986205495285764e-5
PGDX10344P1	Gastric_cancer	Case	483	1344	3.479152897716296e-5
PGDX10344P1	Gastric_cancer	Case	484	1273	3.295358362197057e-5
PGDX10344P1	Gastric_cancer	Case	485	1258	3.2565285307493306e-5
PGDX10344P1	Gastric_cancer	Case	486	1200	3.106386515818121e-5
PGDX10344P1	Gastric_cancer	Case	487	1226	3.1736915569941804e-5
PGDX10344P1	Gastric_cancer	Case	488	1238	3.204755422152362e-5
PGDX10344P1	Gastric_cancer	Case	489	1254	3.246173909029937e-5
PGDX10344P1	Gastric_cancer	Case	490	1259	3.259117186179179e-5
PGDX10344P1	Gastric_cancer	Case	491	1262	3.266883152468724e-5
PGDX10344P1	Gastric_cancer	Case	492	1265	3.2746491187582694e-5
PGDX10344P1	Gastric_cancer	Case	493	1253	3.2435852536000885e-5
PGDX10344P1	Gastric_cancer	Case	494	1227	3.176280212424029e-5
PGDX10344P1	Gastric_cancer	Case	495	1198	3.1012092049584244e-5
PGDX10344P1	Gastric_cancer	Case	496	1196	3.0960318940987277e-5
PGDX10344P1	Gastric_cancer	Case	497	1233	3.19181214500312e-5
PGDX10344P1	Gastric_cancer	Case	498	1262	3.266883152468724e-5
PGDX10344P1	Gastric_cancer	Case	499	1188	3.07532265065994e-5
PGDX10344P1	Gastric_cancer	Case	500	1241	3.2125213884419075e-5
PGDX10344P1	Gastric_cancer	Case	501	1139	2.948478534597367e-5
PGDX10344P1	Gastric_cancer	Case	502	1257	3.253939875319482e-5
PGDX10344P1	Gastric_cancer	Case	503	1278	3.308301639346299e-5
PGDX10344P1	Gastric_cancer	Case	504	1242	3.2151100438717555e-5
PGDX10344P1	Gastric_cancer	Case	505	1313	3.398904579390995e-5
PGDX10344P1	Gastric_cancer	Case	506	1271	3.29018105133736e-5
PGDX10344P1	Gastric_cancer	Case	507	1233	3.19181214500312e-5
PGDX10344P1	Gastric_cancer	Case	508	1340	3.468798275996902e-5
PGDX10344P1	Gastric_cancer	Case	509	1257	3.253939875319482e-5
PGDX10344P1	Gastric_cancer	Case	510	1319	3.414436511970085e-5
PGDX10344P1	Gastric_cancer	Case	511	1226	3.1736915569941804e-5
PGDX10344P1	Gastric_cancer	Case	512	1301	3.367840714232813e-5
PGDX10344P1	Gastric_cancer	Case	513	1298	3.3600747479432676e-5
PGDX10344P1	Gastric_cancer	Case	514	1282	3.318656261065693e-5
PGDX10344P1	Gastric_cancer	Case	515	1334	3.453266343417812e-5
PGDX10344P1	Gastric_cancer	Case	516	1361	3.523160040023719e-5
PGDX10344P1	Gastric_cancer	Case	517	1321	3.419613822829782e-5
PGDX10344P1	Gastric_cancer	Case	518	1344	3.479152897716296e-5
PGDX10344P1	Gastric_cancer	Case	519	1348	3.4895075194356896e-5
PGDX10344P1	Gastric_cancer	Case	520	1343	3.4765642422864475e-5
PGDX10344P1	Gastric_cancer	Case	521	1409	3.6474155006564445e-5
PGDX10344P1	Gastric_cancer	Case	522	1360	3.5205713845938706e-5
PGDX10344P1	Gastric_cancer	Case	523	1318	3.411847856540237e-5
PGDX10344P1	Gastric_cancer	Case	524	1390	3.598231047489324e-5
PGDX10344P1	Gastric_cancer	Case	525	1351	3.497273485725235e-5
PGDX10344P1	Gastric_cancer	Case	526	1446	3.743195751560836e-5
PGDX10344P1	Gastric_cancer	Case	527	1413	3.657770122375838e-5
PGDX10344P1	Gastric_cancer	Case	528	1411	3.652592811516141e-5
PGDX10344P1	Gastric_cancer	Case	529	1357	3.512805418304326e-5
PGDX10344P1	Gastric_cancer	Case	530	1431	3.70436592011311e-5
PGDX10344P1	Gastric_cancer	Case	531	1441	3.730252474411594e-5
PGDX10344P1	Gastric_cancer	Case	532	1429	3.699188609253413e-5
PGDX10344P1	Gastric_cancer	Case	533	1421	3.6784793658146255e-5
PGDX10344P1	Gastric_cancer	Case	534	1415	3.6629474332355347e-05
PGDX10344P1	Gastric_cancer	Case	535	1421	3.6784793658146255e-5
PGDX10344P1	Gastric_cancer	Case	536	1383	3.580110459480385e-5
PGDX10344P1	Gastric_cancer	Case	537	1479	3.828621380745834e-5
PGDX10344P1	Gastric_cancer	Case	538	1476	3.8208554144562896e-5
PGDX10344P1	Gastric_cancer	Case	539	1447	3.745784406990685e-5
PGDX10344P1	Gastric_cancer	Case	540	1425	3.688833987534019e-5
PGDX10344P1	Gastric_cancer	Case	541	1427	3.694011298393716e-5
PGDX10344P1	Gastric_cancer	Case	542	1476	3.8208554144562896e-5
PGDX10344P1	Gastric_cancer	Case	543	1459	3.776848272148866e-5
PGDX10344P1	Gastric_cancer	Case	544	1487	3.849330624184622e-5
PGDX10344P1	Gastric_cancer	Case	545	1547	4.004649949975528e-5
PGDX10344P1	Gastric_cancer	Case	546	1475	3.818266759026441e-5
PGDX10344P1	Gastric_cancer	Case	547	1430	3.701777264683261e-5
PGDX10344P1	Gastric_cancer	Case	548	1471	3.8079121373070475e-5
PGDX10344P1	Gastric_cancer	Case	549	1495	3.8700398676234094e-5
PGDX10344P1	Gastric_cancer	Case	550	1509	3.906281043641288e-5
PGDX10344P1	Gastric_cancer	Case	551	1363	3.528337350883416e-5
PGDX10344P1	Gastric_cancer	Case	552	1304	3.3756066805223585e-5
PGDX10344P1	Gastric_cancer	Case	553	1324	3.427379789119327e-5
PGDX10344P1	Gastric_cancer	Case	554	1409	3.6474155006564445e-5
PGDX10344P1	Gastric_cancer	Case	555	1265	3.2746491187582694e-5
PGDX10344P1	Gastric_cancer	Case	556	1349	3.492096174865538e-5
PGDX10344P1	Gastric_cancer	Case	557	1248	3.2306419764508463e-05
PGDX10344P1	Gastric_cancer	Case	558	1315	3.4040818902506914e-5
PGDX10344P1	Gastric_cancer	Case	559	1344	3.479152897716296e-5
PGDX10344P1	Gastric_cancer	Case	560	1266	3.277237774188118e-5
PGDX10344P1	Gastric_cancer	Case	561	1355	3.5076281074446284e-5
PGDX10344P1	Gastric_cancer	Case	562	1303	3.3730180250925104e-5
PGDX10344P1	Gastric_cancer	Case	563	1262	3.266883152468724e-5
PGDX10344P1	Gastric_cancer	Case	564	1253	3.2435852536000885e-5
PGDX10344P1	Gastric_cancer	Case	565	1222	3.163336935274787e-5
PGDX10344P1	Gastric_cancer	Case	566	1205	3.119329792967363e-5
PGDX10344P1	Gastric_cancer	Case	567	1249	3.2332306318806944e-5
PGDX10344P1	Gastric_cancer	Case	568	1176	3.0442587855017588e-5
PGDX10344P1	Gastric_cancer	Case	569	1215	3.145216347265848e-5
PGDX10344P1	Gastric_cancer	Case	570	1227	3.176280212424029e-5
PGDX10344P1	Gastric_cancer	Case	571	1185	3.067556684370395e-5
PGDX10344P1	Gastric_cancer	Case	572	1175	3.0416701300719104e-5
PGDX10344P1	Gastric_cancer	Case	573	1170	3.0287268529226683e-5
PGDX10344P1	Gastric_cancer	Case	574	1074	2.7802159316572185e-5
PGDX10344P1	Gastric_cancer	Case	575	1081	2.7983365196661577e-5
PGDX10344P1	Gastric_cancer	Case	576	1059	2.741386100209492e-5
PGDX10344P1	Gastric_cancer	Case	577	1130	2.925180635728731e-5
PGDX10344P1	Gastric_cancer	Case	578	1044	2.7025562687617657e-5
PGDX10344P1	Gastric_cancer	Case	579	1044	2.7025562687617657e-5
PGDX10344P1	Gastric_cancer	Case	580	983	2.544648287541011e-5
PGDX10344P1	Gastric_cancer	Case	581	968	2.5058184560932844e-5
PGDX10344P1	Gastric_cancer	Case	582	952	2.4643999692157097e-5
PGDX10344P1	Gastric_cancer	Case	583	922	2.3867403063202566e-5
PGDX10344P1	Gastric_cancer	Case	584	919	2.378974340030711e-5
PGDX10344P1	Gastric_cancer	Case	585	893	2.311669298854652e-5
PGDX10344P1	Gastric_cancer	Case	586	872	2.257307534827835e-5
PGDX10344P1	Gastric_cancer	Case	587	867	2.2443642576785928e-5
PGDX10344P1	Gastric_cancer	Case	588	859	2.2236550142398053e-5
PGDX10344P1	Gastric_cancer	Case	589	829	2.145995351344352e-5
PGDX10344P1	Gastric_cancer	Case	590	862	2.2314209805293507e-5
PGDX10344P1	Gastric_cancer	Case	591	762	1.972555437544507e-5
PGDX10344P1	Gastric_cancer	Case	592	721	1.8664205649207213e-5
PGDX10344P1	Gastric_cancer	Case	593	741	1.91819367351769e-5
PGDX10344P1	Gastric_cancer	Case	594	728	1.8845411529296602e-5
PGDX10344P1	Gastric_cancer	Case	595	722	1.8690092203505697e-5
PGDX10344P1	Gastric_cancer	Case	596	721	1.8664205649207213e-5
PGDX10344P1	Gastric_cancer	Case	597	671	1.7369877934282994e-5
PGDX10344P1	Gastric_cancer	Case	598	650	1.6826260294014825e-5
PGDX10344P1	Gastric_cancer	Case	599	667	1.726633171708906e-5
PGDX10344P1	Gastric_cancer	Case	600	593	1.5350726699001217e-5
PGDX10344P1	Gastric_cancer	Case	601	591	1.5298953590404246e-5
PGDX10344P1	Gastric_cancer	Case	602	614	1.589434433926939e-5
PGDX10344P1	Gastric_cancer	Case	603	572	1.4807109058733045e-5
PGDX10344P1	Gastric_cancer	Case	604	581	1.5040088047419404e-5
PGDX10344P1	Gastric_cancer	Case	605	548	1.418583175556942e-5
PGDX10344P1	Gastric_cancer	Case	606	531	1.3745760332495188e-5
PGDX10344P1	Gastric_cancer	Case	607	503	1.3020936812137625e-5
PGDX10344P1	Gastric_cancer	Case	608	469	1.2140793965989158e-5
PGDX10344P1	Gastric_cancer	Case	609	467	1.208902085739219e-5
PGDX10344P1	Gastric_cancer	Case	610	460	1.19078149773028e-5
PGDX10344P1	Gastric_cancer	Case	611	401	1.0380508273692222e-5
PGDX10344P1	Gastric_cancer	Case	612	434	1.1234764565542206e-5
PGDX10344P1	Gastric_cancer	Case	613	414	1.0717033479572519e-5
PGDX10344P1	Gastric_cancer	Case	614	416	1.0768806588169488e-5
PGDX10344P1	Gastric_cancer	Case	615	392	1.0147529285005863e-5
PGDX10344P1	Gastric_cancer	Case	616	359	9.29327299315588e-6
PGDX10344P1	Gastric_cancer	Case	617	313	8.1024914954256e-6
PGDX10344P1	Gastric_cancer	Case	618	324	8.387243592708927e-6
PGDX10344P1	Gastric_cancer	Case	619	346	8.956747787275583e-6
PGDX10344P1	Gastric_cancer	Case	620	338	8.74965535288771e-6
PGDX10344P1	Gastric_cancer	Case	621	287	7.429441083665007e-6
PGDX10344P1	Gastric_cancer	Case	622	276	7.144688986381679e-6
PGDX10344P1	Gastric_cancer	Case	623	268	6.9375965519938044e-6
PGDX10344P1	Gastric_cancer	Case	624	302	7.817739398142272e-6
PGDX10344P1	Gastric_cancer	Case	625	272	7.041142769187742e-6
PGDX10344P1	Gastric_cancer	Case	626	272	7.041142769187742e-6
PGDX10344P1	Gastric_cancer	Case	627	252	6.523411683218055e-6
PGDX10344P1	Gastric_cancer	Case	628	259	6.7046175633074454e-6
PGDX10344P1	Gastric_cancer	Case	629	251	6.497525128919571e-6
PGDX10344P1	Gastric_cancer	Case	630	245	6.342205803128664e-6
PGDX10344P1	Gastric_cancer	Case	631	252	6.523411683218055e-6
PGDX10344P1	Gastric_cancer	Case	632	200	5.177310859696869e-6
PGDX10344P1	Gastric_cancer	Case	633	211	5.462062956980197e-6
PGDX10344P1	Gastric_cancer	Case	634	204	5.280857076890806e-6
PGDX10344P1	Gastric_cancer	Case	635	217	5.617382282771103e-6
PGDX10344P1	Gastric_cancer	Case	636	202	5.229083968293837e-6
PGDX10344P1	Gastric_cancer	Case	637	203	5.254970522592322e-6
PGDX10344P1	Gastric_cancer	Case	638	168	4.34894112214537e-6
PGDX10344P1	Gastric_cancer	Case	639	185	4.789012545219604e-6
PGDX10344P1	Gastric_cancer	Case	640	158	4.090075579160527e-6
PGDX10344P1	Gastric_cancer	Case	641	157	4.064189024862042e-6
PGDX10344P1	Gastric_cancer	Case	642	177	4.581920110831729e-6
PGDX10344P1	Gastric_cancer	Case	643	172	4.452487339339307e-6
PGDX10344P1	Gastric_cancer	Case	644	147	3.8053234818771985e-6
PGDX10344P1	Gastric_cancer	Case	645	132	3.4170251673999334e-6
PGDX10344P1	Gastric_cancer	Case	646	123	3.1840461787135744e-6
PGDX10344P1	Gastric_cancer	Case	647	137	3.546457938892355e-6
PGDX10344P1	Gastric_cancer	Case	648	117	3.0287268529226682e-6
PGDX10344P1	Gastric_cancer	Case	649	112	2.8992940814302465e-6
PGDX10344P1	Gastric_cancer	Case	650	91	2.3556764411620752e-6
PGDX10344P1	Gastric_cancer	Case	651	126	3.2617058416090277e-6
PGDX10344P1	Gastric_cancer	Case	652	112	2.8992940814302465e-6
PGDX10344P1	Gastric_cancer	Case	653	128	3.313478950205996e-6
PGDX10344P1	Gastric_cancer	Case	654	79	2.0450377895802634e-6
PGDX10344P1	Gastric_cancer	Case	655	85	2.200357115371169e-6
PGDX10344P1	Gastric_cancer	Case	656	49	1.268441160625733e-6
PGDX10344P1	Gastric_cancer	Case	657	55	1.423760486416639e-6
PGDX10344P1	Gastric_cancer	Case	658	61	1.579079812207545e-6
PGDX10344P1	Gastric_cancer	Case	659	58	1.501420149312092e-6
PGDX10344P1	Gastric_cancer	Case	660	31	8.024831832530147e-7
PGDX10344P1	Gastric_cancer	Case	661	43	1.1131218348348268e-6
PGDX10344P1	Gastric_cancer	Case	662	34	8.801428461484678e-7
PGDX10344P1	Gastric_cancer	Case	663	28	7.248235203575616e-7
PGDX10344P1	Gastric_cancer	Case	664	13	3.365252058802965e-7
PGDX10344P1	Gastric_cancer	Case	665	11	2.847520972833278e-7
PGDX10344P1	Gastric_cancer	Case	666	15	3.882983144772652e-7
PGDX10344P1	Gastric_cancer	Case	667	17	4.400714230742339e-7
PGDX10344P1	Gastric_cancer	Case	668	2	5.177310859696869e-8
PGDX10344P1	Gastric_cancer	Case	669	7	1.812058800893904e-7
PGDX10344P1	Gastric_cancer	Case	670	7	1.812058800893904e-7
PGDX10344P1	Gastric_cancer	Case	671	4	1.0354621719393738e-7
PGDX10344P1	Gastric_cancer	Case	672	0	0
PGDX10344P1	Gastric_cancer	Case	673	0	0
PGDX10344P1	Gastric_cancer	Case	674	0	0
PGDX10344P1	Gastric_cancer	Case	675	0	0
PGDX10344P1	Gastric_cancer	Case	676	0	0
PGDX10344P1	Gastric_cancer	Case	677	0	0
PGDX10344P1	Gastric_cancer	Case	678	0	0
PGDX10344P1	Gastric_cancer	Case	679	0	0
PGDX10344P1	Gastric_cancer	Case	680	0	0
PGDX10344P1	Gastric_cancer	Case	681	0	0
PGDX10344P1	Gastric_cancer	Case	682	0	0
PGDX10344P1	Gastric_cancer	Case	683	0	0
PGDX10344P1	Gastric_cancer	Case	684	0	0
PGDX10344P1	Gastric_cancer	Case	685	0	0
PGDX10344P1	Gastric_cancer	Case	686	0	0
PGDX10344P1	Gastric_cancer	Case	687	0	0
PGDX10344P1	Gastric_cancer	Case	688	0	0
PGDX10344P1	Gastric_cancer	Case	689	0	0
PGDX10344P1	Gastric_cancer	Case	690	0	0
PGDX10344P1	Gastric_cancer	Case	691	0	0
PGDX10344P1	Gastric_cancer	Case	692	0	0
PGDX10344P1	Gastric_cancer	Case	693	0	0
PGDX10344P1	Gastric_cancer	Case	694	0	0
PGDX10344P1	Gastric_cancer	Case	695	0	0
PGDX10344P1	Gastric_cancer	Case	696	0	0
PGDX10344P1	Gastric_cancer	Case	697	0	0
PGDX10344P1	Gastric_cancer	Case	698	0	0
PGDX10344P1	Gastric_cancer	Case	699	0	0
PGDX10344P1	Gastric_cancer	Case	700	0	0
PGDX10346P1	Gastric_cancer	Case	30	31	8.381540257808608e-7
PGDX10346P1	Gastric_cancer	Case	31	31	8.381540257808608e-7
PGDX10346P1	Gastric_cancer	Case	32	34	9.192657056951376e-7
PGDX10346P1	Gastric_cancer	Case	33	38	1.0274146122475068e-6
PGDX10346P1	Gastric_cancer	Case	34	41	1.1085262921617836e-6
PGDX10346P1	Gastric_cancer	Case	35	38	1.0274146122475068e-6
PGDX10346P1	Gastric_cancer	Case	36	51	1.3788985585427064e-6
PGDX10346P1	Gastric_cancer	Case	37	58	1.5681591450093525e-6
PGDX10346P1	Gastric_cancer	Case	38	64	1.7303825048379062e-6
PGDX10346P1	Gastric_cancer	Case	39	70	1.89260586466646e-6
PGDX10346P1	Gastric_cancer	Case	40	67	1.811494184752183e-6
PGDX10346P1	Gastric_cancer	Case	41	78	2.108903677771198e-6
PGDX10346P1	Gastric_cancer	Case	42	83	2.2440898109616597e-6
PGDX10346P1	Gastric_cancer	Case	43	90	2.4333503974283054e-6
PGDX10346P1	Gastric_cancer	Case	44	112	3.0281693834663358e-6
PGDX10346P1	Gastric_cancer	Case	45	95	2.568536530618767e-6
PGDX10346P1	Gastric_cancer	Case	46	120	3.244467196571074e-6
PGDX10346P1	Gastric_cancer	Case	47	120	3.244467196571074e-6
PGDX10346P1	Gastric_cancer	Case	48	147	3.9744723157995655e-6
PGDX10346P1	Gastric_cancer	Case	49	181	4.893738021494704e-6
PGDX10346P1	Gastric_cancer	Case	50	181	4.893738021494704e-6
PGDX10346P1	Gastric_cancer	Case	51	196	5.299296421066088e-6
PGDX10346P1	Gastric_cancer	Case	52	191	5.164110287875626e-6
PGDX10346P1	Gastric_cancer	Case	53	207	5.5967059140851024e-6
PGDX10346P1	Gastric_cancer	Case	54	238	6.434859939865964e-6
PGDX10346P1	Gastric_cancer	Case	55	255	6.894492792713532e-6
PGDX10346P1	Gastric_cancer	Case	56	283	7.651535138580116e-6
PGDX10346P1	Gastric_cancer	Case	57	314	8.489689164360978e-6
PGDX10346P1	Gastric_cancer	Case	58	321	8.678949750827623e-6
PGDX10346P1	Gastric_cancer	Case	59	388	1.0490443935579806e-5
PGDX10346P1	Gastric_cancer	Case	60	408	1.1031188468341651e-5
PGDX10346P1	Gastric_cancer	Case	61	392	1.0598592842132176e-5
PGDX10346P1	Gastric_cancer	Case	62	372	1.0057848309370329e-5
PGDX10346P1	Gastric_cancer	Case	63	465	1.2572310386712911e-5
PGDX10346P1	Gastric_cancer	Case	64	422	1.1409709641274944e-5
PGDX10346P1	Gastric_cancer	Case	65	485	1.3113054919474758e-5
PGDX10346P1	Gastric_cancer	Case	66	509	1.3761948358788973e-5
PGDX10346P1	Gastric_cancer	Case	67	508	1.373491113215088e-5
PGDX10346P1	Gastric_cancer	Case	68	564	1.5248995823884047e-5
PGDX10346P1	Gastric_cancer	Case	69	638	1.7249750595102877e-5
PGDX10346P1	Gastric_cancer	Case	70	754	2.0386068885121583e-5
PGDX10346P1	Gastric_cancer	Case	71	726	1.9629026539254997e-5
PGDX10346P1	Gastric_cancer	Case	72	670	1.811494184752183e-5
PGDX10346P1	Gastric_cancer	Case	73	611	1.6519745475874386e-5
PGDX10346P1	Gastric_cancer	Case	74	721	1.9493840406064538e-5
PGDX10346P1	Gastric_cancer	Case	75	766	2.071051560477869e-5
PGDX10346P1	Gastric_cancer	Case	76	801	2.1656818537111918e-5
PGDX10346P1	Gastric_cancer	Case	77	929	2.511758354678773e-5
PGDX10346P1	Gastric_cancer	Case	78	1109	2.9984284341644342e-5
PGDX10346P1	Gastric_cancer	Case	79	1572	4.250252027508107e-5
PGDX10346P1	Gastric_cancer	Case	80	2017	5.453408612903214e-5
PGDX10346P1	Gastric_cancer	Case	81	2188	5.9157451884145916e-5
PGDX10346P1	Gastric_cancer	Case	82	1853	5.0099980960385e-5
PGDX10346P1	Gastric_cancer	Case	83	1357	3.6689516547891226e-5
PGDX10346P1	Gastric_cancer	Case	84	1404	3.7960266199881564e-5
PGDX10346P1	Gastric_cancer	Case	85	1590	4.298919035456673e-5
PGDX10346P1	Gastric_cancer	Case	86	1877	5.0748874399699215e-5
PGDX10346P1	Gastric_cancer	Case	87	1981	5.356074597006082e-5
PGDX10346P1	Gastric_cancer	Case	88	2320	6.27263658003741e-5
PGDX10346P1	Gastric_cancer	Case	89	3203	8.660023692180958e-5
PGDX10346P1	Gastric_cancer	Case	90	4448	1.2026158408623448e-4
PGDX10346P1	Gastric_cancer	Case	91	5869	1.586814831389636e-4
PGDX10346P1	Gastric_cancer	Case	92	6382	1.7255158040430495e-4
PGDX10346P1	Gastric_cancer	Case	93	5293	1.4310804059542245e-4
PGDX10346P1	Gastric_cancer	Case	94	4448	1.2026158408623448e-4
PGDX10346P1	Gastric_cancer	Case	95	4700	1.2707496519903373e-4
PGDX10346P1	Gastric_cancer	Case	96	5302	1.4335137563516528e-4
PGDX10346P1	Gastric_cancer	Case	97	6668	1.8028422722279934e-4
PGDX10346P1	Gastric_cancer	Case	98	8204	2.218134073389091e-4
PGDX10346P1	Gastric_cancer	Case	99	10108	2.732922868578368e-4
PGDX10346P1	Gastric_cancer	Case	100	12007	3.2463598024357407e-4
PGDX10346P1	Gastric_cancer	Case	101	13363	3.612984595648272e-4
PGDX10346P1	Gastric_cancer	Case	102	14683	3.96987598727109e-4
PGDX10346P1	Gastric_cancer	Case	103	15279	4.13101785803412e-4
PGDX10346P1	Gastric_cancer	Case	104	14678	3.9685241259391856e-4
PGDX10346P1	Gastric_cancer	Case	105	14864	4.018813367486037e-4
PGDX10346P1	Gastric_cancer	Case	106	16151	4.3667824743182847e-4
PGDX10346P1	Gastric_cancer	Case	107	18155	4.908608496145654e-4
PGDX10346P1	Gastric_cancer	Case	108	20567	5.56074640265644e-4
PGDX10346P1	Gastric_cancer	Case	109	23497	6.352937143152544e-4
PGDX10346P1	Gastric_cancer	Case	110	27322	7.387111062059574e-4
PGDX10346P1	Gastric_cancer	Case	111	30800	8.327465804532423e-4
PGDX10346P1	Gastric_cancer	Case	112	31253	8.449944441202981e-4
PGDX10346P1	Gastric_cancer	Case	113	28701	7.759954417398867e-4
PGDX10346P1	Gastric_cancer	Case	114	26630	7.200013453723975e-4
PGDX10346P1	Gastric_cancer	Case	115	27406	7.409822332435571e-4
PGDX10346P1	Gastric_cancer	Case	116	30035	8.120631020751018e-4
PGDX10346P1	Gastric_cancer	Case	117	33816	9.142908559937287e-4
PGDX10346P1	Gastric_cancer	Case	118	37513	0.0010142474828747558
PGDX10346P1	Gastric_cancer	Case	119	41478	0.0011214500864947918
PGDX10346P1	Gastric_cancer	Case	120	49831	0.0013472920406027765
PGDX10346P1	Gastric_cancer	Case	121	63775	0.0017242991288443355
PGDX10346P1	Gastric_cancer	Case	122	75169	0.002032361289158759
PGDX10346P1	Gastric_cancer	Case	123	73628	0.0019906969229094586
PGDX10346P1	Gastric_cancer	Case	124	60708	0.0016413759547453063
PGDX10346P1	Gastric_cancer	Case	125	51199	0.0013842789666436868
PGDX10346P1	Gastric_cancer	Case	126	50585	0.0013676781094878981
PGDX10346P1	Gastric_cancer	Case	127	55978	0.0015134898727471298
PGDX10346P1	Gastric_cancer	Case	128	62628	0.0016932874298904435
PGDX10346P1	Gastric_cancer	Case	129	72354	0.0019562514961725293
PGDX10346P1	Gastric_cancer	Case	130	87163	0.0023566457854560375
PGDX10346P1	Gastric_cancer	Case	131	109588	0.002962955592815257
PGDX10346P1	Gastric_cancer	Case	132	143697	0.003885168356213947
PGDX10346P1	Gastric_cancer	Case	133	176072	0.004760498568622184
PGDX10346P1	Gastric_cancer	Case	134	184359	0.0049845560657720556
PGDX10346P1	Gastric_cancer	Case	135	168458	0.0045546371249997495
PGDX10346P1	Gastric_cancer	Case	136	157124	0.004248197198283612
PGDX10346P1	Gastric_cancer	Case	137	169516	0.004583242510782851
PGDX10346P1	Gastric_cancer	Case	138	202111	0.005464520913051469
PGDX10346P1	Gastric_cancer	Case	139	246338	0.006660296335574377
PGDX10346P1	Gastric_cancer	Case	140	292203	0.00790035873533048
PGDX10346P1	Gastric_cancer	Case	141	325091	0.008789559045004058
PGDX10346P1	Gastric_cancer	Case	142	337014	0.009111923898210033
PGDX10346P1	Gastric_cancer	Case	143	337742	0.009131606999202565
PGDX10346P1	Gastric_cancer	Case	144	343434	0.009285502893226586
PGDX10346P1	Gastric_cancer	Case	145	352018	0.009517590446687969
PGDX10346P1	Gastric_cancer	Case	146	355028	0.009598972498868628
PGDX10346P1	Gastric_cancer	Case	147	367640	0.009939966001228246
PGDX10346P1	Gastric_cancer	Case	148	390315	0.01055303511524699
PGDX10346P1	Gastric_cancer	Case	149	418273	0.011308941897594774
PGDX10346P1	Gastric_cancer	Case	150	448406	0.012123654647880408
PGDX10346P1	Gastric_cancer	Case	151	480171	0.01298249215203941
PGDX10346P1	Gastric_cancer	Case	152	507533	0.013722284747310892
PGDX10346P1	Gastric_cancer	Case	153	507779	0.013728935905063862
PGDX10346P1	Gastric_cancer	Case	154	499276	0.013499038366960163
PGDX10346P1	Gastric_cancer	Case	155	506795	0.013702331274051979
PGDX10346P1	Gastric_cancer	Case	156	546427	0.014773870640172852
PGDX10346P1	Gastric_cancer	Case	157	600653	0.016239991291850043
PGDX10346P1	Gastric_cancer	Case	158	663209	0.017931332041422544
PGDX10346P1	Gastric_cancer	Case	159	723607	0.019564326455910042
PGDX10346P1	Gastric_cancer	Case	160	766473	0.020723304212978508
PGDX10346P1	Gastric_cancer	Case	161	797883	0.021572543501680985
PGDX10346P1	Gastric_cancer	Case	162	840346	0.022720625256414297
PGDX10346P1	Gastric_cancer	Case	163	925157	0.025013679484817544
PGDX10346P1	Gastric_cancer	Case	164	1048802	0.028356697372484464
PGDX10346P1	Gastric_cancer	Case	165	1151153	0.031123984556119845
PGDX10346P1	Gastric_cancer	Case	166	1178147	0.03185382745198851
PGDX10346P1	Gastric_cancer	Case	167	1144707	0.030949702593210705
PGDX10346P1	Gastric_cancer	Case	168	1089542	0.029458193985720343
PGDX10346P1	Gastric_cancer	Case	169	1026987	0.02776688027337448
PGDX10346P1	Gastric_cancer	Case	170	957891	0.025898716061588854
PGDX10346P1	Gastric_cancer	Case	171	891531	0.02410452570188505
PGDX10346P1	Gastric_cancer	Case	172	838119	0.022660413352691266
PGDX10346P1	Gastric_cancer	Case	173	810563	0.021915375535451996
PGDX10346P1	Gastric_cancer	Case	174	793593	0.02145655379940357
PGDX10346P1	Gastric_cancer	Case	175	780868	0.021112505090433845
PGDX10346P1	Gastric_cancer	Case	176	753042	0.02036016722200229
PGDX10346P1	Gastric_cancer	Case	177	708733	0.019162174746895057
PGDX10346P1	Gastric_cancer	Case	178	648461	0.01753258702296396
PGDX10346P1	Gastric_cancer	Case	179	587862	0.015894158125922205
PGDX10346P1	Gastric_cancer	Case	180	529027	0.014303422896670047
PGDX10346P1	Gastric_cancer	Case	181	476017	0.012870179512584774
PGDX10346P1	Gastric_cancer	Case	182	432117	0.011683245263172524
PGDX10346P1	Gastric_cancer	Case	183	396696	0.010725559658424656
PGDX10346P1	Gastric_cancer	Case	184	370688	0.010022375468021153
PGDX10346P1	Gastric_cancer	Case	185	350267	0.00947024826284467
PGDX10346P1	Gastric_cancer	Case	186	332838	0.00899901643976936
PGDX10346P1	Gastric_cancer	Case	187	316208	0.008549387360777885
PGDX10346P1	Gastric_cancer	Case	188	294719	0.00796838439755192
PGDX10346P1	Gastric_cancer	Case	189	272113	0.007357180852171206
PGDX10346P1	Gastric_cancer	Case	190	243695	0.006588836945569899
PGDX10346P1	Gastric_cancer	Case	191	221042	0.005976362650537194
PGDX10346P1	Gastric_cancer	Case	192	198862	0.005376676963704308
PGDX10346P1	Gastric_cancer	Case	193	180130	0.004870215634319563
PGDX10346P1	Gastric_cancer	Case	194	164375	0.004444244128636419
PGDX10346P1	Gastric_cancer	Case	195	151234	0.004088947933385248
PGDX10346P1	Gastric_cancer	Case	196	141320	0.0038209008684952014
PGDX10346P1	Gastric_cancer	Case	197	131175	0.0035466082042517554
PGDX10346P1	Gastric_cancer	Case	198	123671	0.003343720855559511
PGDX10346P1	Gastric_cancer	Case	199	115387	0.0031197444700895543
PGDX10346P1	Gastric_cancer	Case	200	106315	0.002874462750028781
PGDX10346P1	Gastric_cancer	Case	201	97116	0.00262574730218497
PGDX10346P1	Gastric_cancer	Case	202	87818	0.0023743551689039883
PGDX10346P1	Gastric_cancer	Case	203	79500	0.0021494595177283366
PGDX10346P1	Gastric_cancer	Case	204	71668	0.0019377039586987977
PGDX10346P1	Gastric_cancer	Case	205	65796	0.00177894136387992
PGDX10346P1	Gastric_cancer	Case	206	60262	0.0016293173516647172
PGDX10346P1	Gastric_cancer	Case	207	55904	0.001511489117975911
PGDX10346P1	Gastric_cancer	Case	208	52262	0.001413019538559979
PGDX10346P1	Gastric_cancer	Case	209	48320	0.0013064387911526192
PGDX10346P1	Gastric_cancer	Case	210	44976	0.0012160263052748387
PGDX10346P1	Gastric_cancer	Case	211	41693	0.0011272630902219817
PGDX10346P1	Gastric_cancer	Case	212	37661	0.0010182489924171936
PGDX10346P1	Gastric_cancer	Case	213	34982	9.458162622537443e-4
PGDX10346P1	Gastric_cancer	Case	214	31426	8.49671884328688e-4
PGDX10346P1	Gastric_cancer	Case	215	28349	7.664783379632781e-4
PGDX10346P1	Gastric_cancer	Case	216	26301	7.111060978084652e-4
PGDX10346P1	Gastric_cancer	Case	217	24035	6.49839742246548e-4
PGDX10346P1	Gastric_cancer	Case	218	22785	6.160432089489326e-4
PGDX10346P1	Gastric_cancer	Case	219	21220	5.737299492603183e-4
PGDX10346P1	Gastric_cancer	Case	220	19873	5.373108049788079e-4
PGDX10346P1	Gastric_cancer	Case	221	18468	4.993235015522883e-4
PGDX10346P1	Gastric_cancer	Case	222	16796	4.54117258613398e-4
PGDX10346P1	Gastric_cancer	Case	223	15527	4.198070180096589e-4
PGDX10346P1	Gastric_cancer	Case	224	14113	3.815763795433964e-4
PGDX10346P1	Gastric_cancer	Case	225	13051	3.5286284485374237e-4
PGDX10346P1	Gastric_cancer	Case	226	11896	3.216348480867458e-4
PGDX10346P1	Gastric_cancer	Case	227	10674	2.8859535713499703e-4
PGDX10346P1	Gastric_cancer	Case	228	10030	2.711833831800656e-4
PGDX10346P1	Gastric_cancer	Case	229	9267	2.505539792552012e-4
PGDX10346P1	Gastric_cancer	Case	230	9078	2.4544394342060176e-4
PGDX10346P1	Gastric_cancer	Case	231	8543	2.3097902716922238e-4
PGDX10346P1	Gastric_cancer	Case	232	7909	2.1383742548067186e-4
PGDX10346P1	Gastric_cancer	Case	233	7346	1.986154668834259e-4
PGDX10346P1	Gastric_cancer	Case	234	6786	1.8347461996609423e-4
PGDX10346P1	Gastric_cancer	Case	235	6323	1.709563840326575e-4
PGDX10346P1	Gastric_cancer	Case	236	5960	1.6114187076303002e-4
PGDX10346P1	Gastric_cancer	Case	237	5520	1.492454910422694e-4
PGDX10346P1	Gastric_cancer	Case	238	5391	1.457576888059555e-4
PGDX10346P1	Gastric_cancer	Case	239	5031	1.3602428721624227e-4
PGDX10346P1	Gastric_cancer	Case	240	4999	1.3515909596382333e-4
PGDX10346P1	Gastric_cancer	Case	241	4827	1.3050869298207146e-4
PGDX10346P1	Gastric_cancer	Case	242	4639	1.254256943741101e-4
PGDX10346P1	Gastric_cancer	Case	243	4488	1.2134307315175816e-4
PGDX10346P1	Gastric_cancer	Case	244	4350	0.00011761193587570144
PGDX10346P1	Gastric_cancer	Case	245	4106	1.1101485257600692e-4
PGDX10346P1	Gastric_cancer	Case	246	4048	1.0944669343099757e-4
PGDX10346P1	Gastric_cancer	Case	247	3812	1.0306590794440778e-4
PGDX10346P1	Gastric_cancer	Case	248	3731	1.008758925867223e-4
PGDX10346P1	Gastric_cancer	Case	249	3657	9.887513781550348e-5
PGDX10346P1	Gastric_cancer	Case	250	3596	9.722586699057985e-5
PGDX10346P1	Gastric_cancer	Case	251	3535	9.557659616565622e-5
PGDX10346P1	Gastric_cancer	Case	252	3507	9.481955381978964e-5
PGDX10346P1	Gastric_cancer	Case	253	3472	9.387325088745641e-5
PGDX10346P1	Gastric_cancer	Case	254	3317	8.968248075855211e-5
PGDX10346P1	Gastric_cancer	Case	255	3271	8.843876833319986e-5
PGDX10346P1	Gastric_cancer	Case	256	3231	8.735727926767617e-5
PGDX10346P1	Gastric_cancer	Case	257	3083	8.335576972523851e-5
PGDX10346P1	Gastric_cancer	Case	258	3058	8.26798390592862e-5
PGDX10346P1	Gastric_cancer	Case	259	2903	7.84890689303819e-5
PGDX10346P1	Gastric_cancer	Case	260	2879	7.784017549106768e-5
PGDX10346P1	Gastric_cancer	Case	261	2848	7.700202146528683e-5
PGDX10346P1	Gastric_cancer	Case	262	2810	7.597460685303931e-5
PGDX10346P1	Gastric_cancer	Case	263	2880	7.786721271770577e-5
PGDX10346P1	Gastric_cancer	Case	264	2786	7.53257134137251e-5
PGDX10346P1	Gastric_cancer	Case	265	2892	7.819165943736288e-5
PGDX10346P1	Gastric_cancer	Case	266	2621	7.086457101843988e-5
PGDX10346P1	Gastric_cancer	Case	267	2691	7.275717688310633e-5
PGDX10346P1	Gastric_cancer	Case	268	2565	6.935048632670671e-5
PGDX10346P1	Gastric_cancer	Case	269	2665	7.205420899051593e-5
PGDX10346P1	Gastric_cancer	Case	270	2730	7.381162872199194e-5
PGDX10346P1	Gastric_cancer	Case	271	2863	7.740757986485821e-5
PGDX10346P1	Gastric_cancer	Case	272	2845	7.692090978537254e-5
PGDX10346P1	Gastric_cancer	Case	273	2862	7.738054263822012e-5
PGDX10346P1	Gastric_cancer	Case	274	2925	7.908388791641993e-5
PGDX10346P1	Gastric_cancer	Case	275	2976	8.046278647496263e-5
PGDX10346P1	Gastric_cancer	Case	276	2945	7.962463244918178e-5
PGDX10346P1	Gastric_cancer	Case	277	2913	7.875944119676282e-5
PGDX10346P1	Gastric_cancer	Case	278	3014	8.149020108721014e-5
PGDX10346P1	Gastric_cancer	Case	279	3258	8.808728438690466e-5
PGDX10346P1	Gastric_cancer	Case	280	3338	9.025026251795204e-5
PGDX10346P1	Gastric_cancer	Case	281	3721	1.0060552032034138e-4
PGDX10346P1	Gastric_cancer	Case	282	3812	1.0306590794440778e-4
PGDX10346P1	Gastric_cancer	Case	283	3880	1.0490443935579806e-4
PGDX10346P1	Gastric_cancer	Case	284	3945	1.0666185908727406e-4
PGDX10346P1	Gastric_cancer	Case	285	4036	1.0912224671134046e-4
PGDX10346P1	Gastric_cancer	Case	286	4121	1.114204109755783e-4
PGDX10346P1	Gastric_cancer	Case	287	4369	1.1812564318182518e-4
PGDX10346P1	Gastric_cancer	Case	288	4653	1.258042155470434e-4
PGDX10346P1	Gastric_cancer	Case	289	4977	1.345642769777853e-4
PGDX10346P1	Gastric_cancer	Case	290	5149	1.3921467995953716e-4
PGDX10346P1	Gastric_cancer	Case	291	5219	1.4110728582420362e-4
PGDX10346P1	Gastric_cancer	Case	292	5617	1.5186810202616436e-4
PGDX10346P1	Gastric_cancer	Case	293	5926	1.6022260505733487e-4
PGDX10346P1	Gastric_cancer	Case	294	6329	1.7111860739248605e-4
PGDX10346P1	Gastric_cancer	Case	295	6469	1.7490381912181897e-4
PGDX10346P1	Gastric_cancer	Case	296	6819	1.8436684844515128e-4
PGDX10346P1	Gastric_cancer	Case	297	7061	1.9090985729156961e-4
PGDX10346P1	Gastric_cancer	Case	298	7503	2.028603114656064e-4
PGDX10346P1	Gastric_cancer	Case	299	7901	2.1362112766756713e-4
PGDX10346P1	Gastric_cancer	Case	300	8317	2.248686139490135e-4
PGDX10346P1	Gastric_cancer	Case	301	8446	2.2835641618532742e-4
PGDX10346P1	Gastric_cancer	Case	302	8543	2.3097902716922238e-4
PGDX10346P1	Gastric_cancer	Case	303	8880	2.4009057254625947e-4
PGDX10346P1	Gastric_cancer	Case	304	9410	2.544203026644484e-4
PGDX10346P1	Gastric_cancer	Case	305	9558	2.5842181220688606e-4
PGDX10346P1	Gastric_cancer	Case	306	10067	2.72183760565675e-4
PGDX10346P1	Gastric_cancer	Case	307	10516	2.8432347532617844e-4
PGDX10346P1	Gastric_cancer	Case	308	10879	2.9413798859580595e-4
PGDX10346P1	Gastric_cancer	Case	309	11267	3.0462843253138575e-4
PGDX10346P1	Gastric_cancer	Case	310	11180	3.022761938138717e-4
PGDX10346P1	Gastric_cancer	Case	311	11358	3.0708882015545214e-4
PGDX10346P1	Gastric_cancer	Case	312	11487	3.1057662239176607e-4
PGDX10346P1	Gastric_cancer	Case	313	11640	3.147133180673942e-4
PGDX10346P1	Gastric_cancer	Case	314	11656	3.1514591369360365e-4
PGDX10346P1	Gastric_cancer	Case	315	11912	3.2206744371295526e-4
PGDX10346P1	Gastric_cancer	Case	316	11957	3.2328411891166943e-4
PGDX10346P1	Gastric_cancer	Case	317	11757	3.17876673584051e-4
PGDX10346P1	Gastric_cancer	Case	318	11068	2.992480244304054e-4
PGDX10346P1	Gastric_cancer	Case	319	10895	2.945705842220154e-4
PGDX10346P1	Gastric_cancer	Case	320	10892	2.9448947254210114e-4
PGDX10346P1	Gastric_cancer	Case	321	10686	2.889198038546541e-4
PGDX10346P1	Gastric_cancer	Case	322	10909	2.949491053949487e-4
PGDX10346P1	Gastric_cancer	Case	323	10723	2.8992018124026356e-4
PGDX10346P1	Gastric_cancer	Case	324	10630	2.8740571916292096e-4
PGDX10346P1	Gastric_cancer	Case	325	10437	2.8218753442176914e-4
PGDX10346P1	Gastric_cancer	Case	326	10212	2.761041584281984e-4
PGDX10346P1	Gastric_cancer	Case	327	9991	2.7012893134118e-4
PGDX10346P1	Gastric_cancer	Case	328	9796	2.64856672146752e-4
PGDX10346P1	Gastric_cancer	Case	329	8669	2.34385717725622e-4
PGDX10346P1	Gastric_cancer	Case	330	8590	2.322497768212127e-4
PGDX10346P1	Gastric_cancer	Case	331	8500	2.2981642642378442e-4
PGDX10346P1	Gastric_cancer	Case	332	8462	2.287890118115369e-4
PGDX10346P1	Gastric_cancer	Case	333	8127	2.1973154088777598e-4
PGDX10346P1	Gastric_cancer	Case	334	8210	2.2197563069873764e-4
PGDX10346P1	Gastric_cancer	Case	335	8031	2.1713596713051912e-4
PGDX10346P1	Gastric_cancer	Case	336	7914	2.1397261161386233e-4
PGDX10346P1	Gastric_cancer	Case	337	6760	1.8277165207350384e-4
PGDX10346P1	Gastric_cancer	Case	338	6660	1.8006792940969461e-4
PGDX10346P1	Gastric_cancer	Case	339	6583	1.779860629585615e-4
PGDX10346P1	Gastric_cancer	Case	340	6283	1.6987489496713383e-4
PGDX10346P1	Gastric_cancer	Case	341	5388	1.4567657712604123e-4
PGDX10346P1	Gastric_cancer	Case	342	5500	1.4870474650950755e-4
PGDX10346P1	Gastric_cancer	Case	343	5287	1.429458172355939e-4
PGDX10346P1	Gastric_cancer	Case	344	5126	1.3859282374686105e-4
PGDX10346P1	Gastric_cancer	Case	345	3698	9.998366410766526e-5
PGDX10346P1	Gastric_cancer	Case	346	3524	9.527918667263721e-5
PGDX10346P1	Gastric_cancer	Case	347	3547	9.590104288531333e-5
PGDX10346P1	Gastric_cancer	Case	348	3315	8.962840630527593e-5
PGDX10346P1	Gastric_cancer	Case	349	2614	7.067531043197323e-5
PGDX10346P1	Gastric_cancer	Case	350	2554	6.905307683368769e-5
PGDX10346P1	Gastric_cancer	Case	351	2491	6.734973155548788e-5
PGDX10346P1	Gastric_cancer	Case	352	2374	6.418637603883108e-5
PGDX10346P1	Gastric_cancer	Case	353	1758	4.753144442976623e-5
PGDX10346P1	Gastric_cancer	Case	354	1679	4.539550352535694e-5
PGDX10346P1	Gastric_cancer	Case	355	1719	4.647699259088064e-5
PGDX10346P1	Gastric_cancer	Case	356	1736	4.693662544372821e-5
PGDX10346P1	Gastric_cancer	Case	357	1599	4.323252539430956e-5
PGDX10346P1	Gastric_cancer	Case	358	1515	4.096139835670981e-5
PGDX10346P1	Gastric_cancer	Case	359	1582	4.277289254146199e-5
PGDX10346P1	Gastric_cancer	Case	360	1498	4.050176550386224e-5
PGDX10346P1	Gastric_cancer	Case	361	1453	3.9285090305148085e-5
PGDX10346P1	Gastric_cancer	Case	362	1353	3.658136764133886e-5
PGDX10346P1	Gastric_cancer	Case	363	1419	3.836582459945295e-5
PGDX10346P1	Gastric_cancer	Case	364	1302	3.520246908279615e-5
PGDX10346P1	Gastric_cancer	Case	365	1268	3.428320337710102e-5
PGDX10346P1	Gastric_cancer	Case	366	1268	3.428320337710102e-5
PGDX10346P1	Gastric_cancer	Case	367	1224	3.3093565405024954e-5
PGDX10346P1	Gastric_cancer	Case	368	1147	3.101169895389185e-5
PGDX10346P1	Gastric_cancer	Case	369	1200	3.244467196571074e-5
PGDX10346P1	Gastric_cancer	Case	370	759	2.0521255018312042e-5
PGDX10346P1	Gastric_cancer	Case	371	744	2.0115696618740658e-5
PGDX10346P1	Gastric_cancer	Case	372	701	1.895309587330269e-5
PGDX10346P1	Gastric_cancer	Case	373	662	1.7898644034417092e-5
PGDX10346P1	Gastric_cancer	Case	374	675	1.825012798071229e-5
PGDX10346P1	Gastric_cancer	Case	375	636	1.719567614182669e-5
PGDX10346P1	Gastric_cancer	Case	376	548	1.4816400197674572e-5
PGDX10346P1	Gastric_cancer	Case	377	543	1.468121406448411e-5
PGDX10346P1	Gastric_cancer	Case	378	602	1.6276410436131555e-5
PGDX10346P1	Gastric_cancer	Case	379	508	1.373491113215088e-5
PGDX10346P1	Gastric_cancer	Case	380	523	1.4140469531722264e-5
PGDX10346P1	Gastric_cancer	Case	381	443	1.1977491400674882e-5
PGDX10346P1	Gastric_cancer	Case	382	497	1.3437501639131865e-5
PGDX10346P1	Gastric_cancer	Case	383	430	1.1626007454379682e-5
PGDX10346P1	Gastric_cancer	Case	384	414	1.1193411828170205e-5
PGDX10346P1	Gastric_cancer	Case	385	388	1.0490443935579806e-5
PGDX10346P1	Gastric_cancer	Case	386	409	1.1058225694979744e-5
PGDX10346P1	Gastric_cancer	Case	387	356	9.625252683160854e-6
PGDX10346P1	Gastric_cancer	Case	388	380	1.0274146122475068e-5
PGDX10346P1	Gastric_cancer	Case	389	347	9.381917643418023e-6
PGDX10346P1	Gastric_cancer	Case	390	346	9.35488041677993e-6
PGDX10346P1	Gastric_cancer	Case	391	334	9.030433697122823e-6
PGDX10346P1	Gastric_cancer	Case	392	304	8.219316897980054e-6
PGDX10346P1	Gastric_cancer	Case	393	312	8.435614711084792e-6
PGDX10346P1	Gastric_cancer	Case	394	259	7.002641699265902e-6
PGDX10346P1	Gastric_cancer	Case	395	138	3.731137276056735e-6
PGDX10346P1	Gastric_cancer	Case	396	135	3.650025596142458e-6
PGDX10346P1	Gastric_cancer	Case	397	138	3.731137276056735e-6
PGDX10346P1	Gastric_cancer	Case	398	133	3.5959511428662737e-6
PGDX10346P1	Gastric_cancer	Case	399	120	3.244467196571074e-6
PGDX10346P1	Gastric_cancer	Case	400	110	2.9740949301901513e-6
PGDX10346P1	Gastric_cancer	Case	401	116	3.136318290018705e-6
PGDX10346P1	Gastric_cancer	Case	402	104	2.8118715703615976e-6
PGDX10346P1	Gastric_cancer	Case	403	93	2.5144620773425823e-6
PGDX10346P1	Gastric_cancer	Case	404	113	3.055206610104428e-6
PGDX10346P1	Gastric_cancer	Case	405	0	0
PGDX10346P1	Gastric_cancer	Case	406	0	0
PGDX10346P1	Gastric_cancer	Case	407	1	2.7037226638092285e-8
PGDX10346P1	Gastric_cancer	Case	408	1	2.7037226638092285e-8
PGDX10346P1	Gastric_cancer	Case	409	0	0
PGDX10346P1	Gastric_cancer	Case	410	1	2.7037226638092285e-8
PGDX10346P1	Gastric_cancer	Case	411	0	0
PGDX10346P1	Gastric_cancer	Case	412	0	0
PGDX10346P1	Gastric_cancer	Case	413	1	2.7037226638092285e-8
PGDX10346P1	Gastric_cancer	Case	414	0	0
PGDX10346P1	Gastric_cancer	Case	415	2	5.407445327618457e-8
PGDX10346P1	Gastric_cancer	Case	416	1	2.7037226638092285e-8
PGDX10346P1	Gastric_cancer	Case	417	0	0
PGDX10346P1	Gastric_cancer	Case	418	0	0
PGDX10346P1	Gastric_cancer	Case	419	0	0
PGDX10346P1	Gastric_cancer	Case	420	0	0
PGDX10346P1	Gastric_cancer	Case	421	1	2.7037226638092285e-8
PGDX10346P1	Gastric_cancer	Case	422	0	0
PGDX10346P1	Gastric_cancer	Case	423	0	0
PGDX10346P1	Gastric_cancer	Case	424	1	2.7037226638092285e-8
PGDX10346P1	Gastric_cancer	Case	425	0	0
PGDX10346P1	Gastric_cancer	Case	426	1	2.7037226638092285e-8
PGDX10346P1	Gastric_cancer	Case	427	1	2.7037226638092285e-8
PGDX10346P1	Gastric_cancer	Case	428	1	2.7037226638092285e-8
PGDX10346P1	Gastric_cancer	Case	429	0	0
PGDX10346P1	Gastric_cancer	Case	430	0	0
PGDX10346P1	Gastric_cancer	Case	431	0	0
PGDX10346P1	Gastric_cancer	Case	432	0	0
PGDX10346P1	Gastric_cancer	Case	433	1	2.7037226638092285e-8
PGDX10346P1	Gastric_cancer	Case	434	0	0
PGDX10346P1	Gastric_cancer	Case	435	0	0
PGDX10346P1	Gastric_cancer	Case	436	1	2.7037226638092285e-8
PGDX10346P1	Gastric_cancer	Case	437	0	0
PGDX10346P1	Gastric_cancer	Case	438	0	0
PGDX10346P1	Gastric_cancer	Case	439	1	2.7037226638092285e-8
PGDX10346P1	Gastric_cancer	Case	440	0	0
PGDX10346P1	Gastric_cancer	Case	441	1	2.7037226638092285e-8
PGDX10346P1	Gastric_cancer	Case	442	0	0
PGDX10346P1	Gastric_cancer	Case	443	0	0
PGDX10346P1	Gastric_cancer	Case	444	0	0
PGDX10346P1	Gastric_cancer	Case	445	0	0
PGDX10346P1	Gastric_cancer	Case	446	0	0
PGDX10346P1	Gastric_cancer	Case	447	0	0
PGDX10346P1	Gastric_cancer	Case	448	0	0
PGDX10346P1	Gastric_cancer	Case	449	1	2.7037226638092285e-8
PGDX10346P1	Gastric_cancer	Case	450	0	0
PGDX10346P1	Gastric_cancer	Case	451	0	0
PGDX10346P1	Gastric_cancer	Case	452	0	0
PGDX10346P1	Gastric_cancer	Case	453	0	0
PGDX10346P1	Gastric_cancer	Case	454	0	0
PGDX10346P1	Gastric_cancer	Case	455	0	0
PGDX10346P1	Gastric_cancer	Case	456	0	0
PGDX10346P1	Gastric_cancer	Case	457	0	0
PGDX10346P1	Gastric_cancer	Case	458	0	0
PGDX10346P1	Gastric_cancer	Case	459	0	0
PGDX10346P1	Gastric_cancer	Case	460	1	2.7037226638092285e-8
PGDX10346P1	Gastric_cancer	Case	461	0	0
PGDX10346P1	Gastric_cancer	Case	462	0	0
PGDX10346P1	Gastric_cancer	Case	463	0	0
PGDX10346P1	Gastric_cancer	Case	464	0	0
PGDX10346P1	Gastric_cancer	Case	465	0	0
PGDX10346P1	Gastric_cancer	Case	466	0	0
PGDX10346P1	Gastric_cancer	Case	467	1	2.7037226638092285e-8
PGDX10346P1	Gastric_cancer	Case	468	0	0
PGDX10346P1	Gastric_cancer	Case	469	0	0
PGDX10346P1	Gastric_cancer	Case	470	0	0
PGDX10346P1	Gastric_cancer	Case	471	0	0
PGDX10346P1	Gastric_cancer	Case	472	0	0
PGDX10346P1	Gastric_cancer	Case	473	1	2.7037226638092285e-8
PGDX10346P1	Gastric_cancer	Case	474	0	0
PGDX10346P1	Gastric_cancer	Case	475	0	0
PGDX10346P1	Gastric_cancer	Case	476	0	0
PGDX10346P1	Gastric_cancer	Case	477	0	0
PGDX10346P1	Gastric_cancer	Case	478	0	0
PGDX10346P1	Gastric_cancer	Case	479	0	0
PGDX10346P1	Gastric_cancer	Case	480	1	2.7037226638092285e-8
PGDX10346P1	Gastric_cancer	Case	481	0	0
PGDX10346P1	Gastric_cancer	Case	482	0	0
PGDX10346P1	Gastric_cancer	Case	483	0	0
PGDX10346P1	Gastric_cancer	Case	484	0	0
PGDX10346P1	Gastric_cancer	Case	485	0	0
PGDX10346P1	Gastric_cancer	Case	486	0	0
PGDX10346P1	Gastric_cancer	Case	487	0	0
PGDX10346P1	Gastric_cancer	Case	488	0	0
PGDX10346P1	Gastric_cancer	Case	489	0	0
PGDX10346P1	Gastric_cancer	Case	490	0	0
PGDX10346P1	Gastric_cancer	Case	491	0	0
PGDX10346P1	Gastric_cancer	Case	492	0	0
PGDX10346P1	Gastric_cancer	Case	493	0	0
PGDX10346P1	Gastric_cancer	Case	494	0	0
PGDX10346P1	Gastric_cancer	Case	495	0	0
PGDX10346P1	Gastric_cancer	Case	496	0	0
PGDX10346P1	Gastric_cancer	Case	497	0	0
PGDX10346P1	Gastric_cancer	Case	498	0	0
PGDX10346P1	Gastric_cancer	Case	499	0	0
PGDX10346P1	Gastric_cancer	Case	500	0	0
PGDX10346P1	Gastric_cancer	Case	501	0	0
PGDX10346P1	Gastric_cancer	Case	502	0	0
PGDX10346P1	Gastric_cancer	Case	503	0	0
PGDX10346P1	Gastric_cancer	Case	504	0	0
PGDX10346P1	Gastric_cancer	Case	505	0	0
PGDX10346P1	Gastric_cancer	Case	506	0	0
PGDX10346P1	Gastric_cancer	Case	507	0	0
PGDX10346P1	Gastric_cancer	Case	508	0	0
PGDX10346P1	Gastric_cancer	Case	509	0	0
PGDX10346P1	Gastric_cancer	Case	510	0	0
PGDX10346P1	Gastric_cancer	Case	511	0	0
PGDX10346P1	Gastric_cancer	Case	512	0	0
PGDX10346P1	Gastric_cancer	Case	513	0	0
PGDX10346P1	Gastric_cancer	Case	514	0	0
PGDX10346P1	Gastric_cancer	Case	515	0	0
PGDX10346P1	Gastric_cancer	Case	516	0	0
PGDX10346P1	Gastric_cancer	Case	517	0	0
PGDX10346P1	Gastric_cancer	Case	518	0	0
PGDX10346P1	Gastric_cancer	Case	519	0	0
PGDX10346P1	Gastric_cancer	Case	520	0	0
PGDX10346P1	Gastric_cancer	Case	521	0	0
PGDX10346P1	Gastric_cancer	Case	522	0	0
PGDX10346P1	Gastric_cancer	Case	523	0	0
PGDX10346P1	Gastric_cancer	Case	524	0	0
PGDX10346P1	Gastric_cancer	Case	525	0	0
PGDX10346P1	Gastric_cancer	Case	526	0	0
PGDX10346P1	Gastric_cancer	Case	527	0	0
PGDX10346P1	Gastric_cancer	Case	528	0	0
PGDX10346P1	Gastric_cancer	Case	529	0	0
PGDX10346P1	Gastric_cancer	Case	530	0	0
PGDX10346P1	Gastric_cancer	Case	531	0	0
PGDX10346P1	Gastric_cancer	Case	532	0	0
PGDX10346P1	Gastric_cancer	Case	533	0	0
PGDX10346P1	Gastric_cancer	Case	534	0	0
PGDX10346P1	Gastric_cancer	Case	535	0	0
PGDX10346P1	Gastric_cancer	Case	536	0	0
PGDX10346P1	Gastric_cancer	Case	537	0	0
PGDX10346P1	Gastric_cancer	Case	538	0	0
PGDX10346P1	Gastric_cancer	Case	539	0	0
PGDX10346P1	Gastric_cancer	Case	540	0	0
PGDX10346P1	Gastric_cancer	Case	541	0	0
PGDX10346P1	Gastric_cancer	Case	542	0	0
PGDX10346P1	Gastric_cancer	Case	543	0	0
PGDX10346P1	Gastric_cancer	Case	544	0	0
PGDX10346P1	Gastric_cancer	Case	545	0	0
PGDX10346P1	Gastric_cancer	Case	546	0	0
PGDX10346P1	Gastric_cancer	Case	547	0	0
PGDX10346P1	Gastric_cancer	Case	548	0	0
PGDX10346P1	Gastric_cancer	Case	549	0	0
PGDX10346P1	Gastric_cancer	Case	550	0	0
PGDX10346P1	Gastric_cancer	Case	551	0	0
PGDX10346P1	Gastric_cancer	Case	552	0	0
PGDX10346P1	Gastric_cancer	Case	553	0	0
PGDX10346P1	Gastric_cancer	Case	554	0	0
PGDX10346P1	Gastric_cancer	Case	555	0	0
PGDX10346P1	Gastric_cancer	Case	556	0	0
PGDX10346P1	Gastric_cancer	Case	557	0	0
PGDX10346P1	Gastric_cancer	Case	558	0	0
PGDX10346P1	Gastric_cancer	Case	559	0	0
PGDX10346P1	Gastric_cancer	Case	560	0	0
PGDX10346P1	Gastric_cancer	Case	561	0	0
PGDX10346P1	Gastric_cancer	Case	562	0	0
PGDX10346P1	Gastric_cancer	Case	563	0	0
PGDX10346P1	Gastric_cancer	Case	564	0	0
PGDX10346P1	Gastric_cancer	Case	565	0	0
PGDX10346P1	Gastric_cancer	Case	566	0	0
PGDX10346P1	Gastric_cancer	Case	567	0	0
PGDX10346P1	Gastric_cancer	Case	568	0	0
PGDX10346P1	Gastric_cancer	Case	569	0	0
PGDX10346P1	Gastric_cancer	Case	570	0	0
PGDX10346P1	Gastric_cancer	Case	571	0	0
PGDX10346P1	Gastric_cancer	Case	572	0	0
PGDX10346P1	Gastric_cancer	Case	573	0	0
PGDX10346P1	Gastric_cancer	Case	574	0	0
PGDX10346P1	Gastric_cancer	Case	575	0	0
PGDX10346P1	Gastric_cancer	Case	576	0	0
PGDX10346P1	Gastric_cancer	Case	577	0	0
PGDX10346P1	Gastric_cancer	Case	578	0	0
PGDX10346P1	Gastric_cancer	Case	579	0	0
PGDX10346P1	Gastric_cancer	Case	580	0	0
PGDX10346P1	Gastric_cancer	Case	581	0	0
PGDX10346P1	Gastric_cancer	Case	582	0	0
PGDX10346P1	Gastric_cancer	Case	583	0	0
PGDX10346P1	Gastric_cancer	Case	584	0	0
PGDX10346P1	Gastric_cancer	Case	585	0	0
PGDX10346P1	Gastric_cancer	Case	586	0	0
PGDX10346P1	Gastric_cancer	Case	587	0	0
PGDX10346P1	Gastric_cancer	Case	588	0	0
PGDX10346P1	Gastric_cancer	Case	589	0	0
PGDX10346P1	Gastric_cancer	Case	590	0	0
PGDX10346P1	Gastric_cancer	Case	591	0	0
PGDX10346P1	Gastric_cancer	Case	592	0	0
PGDX10346P1	Gastric_cancer	Case	593	0	0
PGDX10346P1	Gastric_cancer	Case	594	0	0
PGDX10346P1	Gastric_cancer	Case	595	0	0
PGDX10346P1	Gastric_cancer	Case	596	0	0
PGDX10346P1	Gastric_cancer	Case	597	0	0
PGDX10346P1	Gastric_cancer	Case	598	0	0
PGDX10346P1	Gastric_cancer	Case	599	0	0
PGDX10346P1	Gastric_cancer	Case	600	0	0
PGDX10346P1	Gastric_cancer	Case	601	0	0
PGDX10346P1	Gastric_cancer	Case	602	0	0
PGDX10346P1	Gastric_cancer	Case	603	0	0
PGDX10346P1	Gastric_cancer	Case	604	0	0
PGDX10346P1	Gastric_cancer	Case	605	0	0
PGDX10346P1	Gastric_cancer	Case	606	0	0
PGDX10346P1	Gastric_cancer	Case	607	0	0
PGDX10346P1	Gastric_cancer	Case	608	0	0
PGDX10346P1	Gastric_cancer	Case	609	0	0
PGDX10346P1	Gastric_cancer	Case	610	0	0
PGDX10346P1	Gastric_cancer	Case	611	0	0
PGDX10346P1	Gastric_cancer	Case	612	0	0
PGDX10346P1	Gastric_cancer	Case	613	0	0
PGDX10346P1	Gastric_cancer	Case	614	0	0
PGDX10346P1	Gastric_cancer	Case	615	0	0
PGDX10346P1	Gastric_cancer	Case	616	0	0
PGDX10346P1	Gastric_cancer	Case	617	0	0
PGDX10346P1	Gastric_cancer	Case	618	0	0
PGDX10346P1	Gastric_cancer	Case	619	0	0
PGDX10346P1	Gastric_cancer	Case	620	0	0
PGDX10346P1	Gastric_cancer	Case	621	0	0
PGDX10346P1	Gastric_cancer	Case	622	0	0
PGDX10346P1	Gastric_cancer	Case	623	0	0
PGDX10346P1	Gastric_cancer	Case	624	0	0
PGDX10346P1	Gastric_cancer	Case	625	0	0
PGDX10346P1	Gastric_cancer	Case	626	0	0
PGDX10346P1	Gastric_cancer	Case	627	0	0
PGDX10346P1	Gastric_cancer	Case	628	0	0
PGDX10346P1	Gastric_cancer	Case	629	0	0
PGDX10346P1	Gastric_cancer	Case	630	0	0
PGDX10346P1	Gastric_cancer	Case	631	0	0
PGDX10346P1	Gastric_cancer	Case	632	0	0
PGDX10346P1	Gastric_cancer	Case	633	0	0
PGDX10346P1	Gastric_cancer	Case	634	0	0
PGDX10346P1	Gastric_cancer	Case	635	0	0
PGDX10346P1	Gastric_cancer	Case	636	0	0
PGDX10346P1	Gastric_cancer	Case	637	0	0
PGDX10346P1	Gastric_cancer	Case	638	0	0
PGDX10346P1	Gastric_cancer	Case	639	0	0
PGDX10346P1	Gastric_cancer	Case	640	0	0
PGDX10346P1	Gastric_cancer	Case	641	0	0
PGDX10346P1	Gastric_cancer	Case	642	0	0
PGDX10346P1	Gastric_cancer	Case	643	0	0
PGDX10346P1	Gastric_cancer	Case	644	0	0
PGDX10346P1	Gastric_cancer	Case	645	0	0
PGDX10346P1	Gastric_cancer	Case	646	0	0
PGDX10346P1	Gastric_cancer	Case	647	0	0
PGDX10346P1	Gastric_cancer	Case	648	0	0
PGDX10346P1	Gastric_cancer	Case	649	0	0
PGDX10346P1	Gastric_cancer	Case	650	0	0
PGDX10346P1	Gastric_cancer	Case	651	0	0
PGDX10346P1	Gastric_cancer	Case	652	0	0
PGDX10346P1	Gastric_cancer	Case	653	0	0
PGDX10346P1	Gastric_cancer	Case	654	0	0
PGDX10346P1	Gastric_cancer	Case	655	0	0
PGDX10346P1	Gastric_cancer	Case	656	0	0
PGDX10346P1	Gastric_cancer	Case	657	0	0
PGDX10346P1	Gastric_cancer	Case	658	0	0
PGDX10346P1	Gastric_cancer	Case	659	0	0
PGDX10346P1	Gastric_cancer	Case	660	0	0
PGDX10346P1	Gastric_cancer	Case	661	0	0
PGDX10346P1	Gastric_cancer	Case	662	0	0
PGDX10346P1	Gastric_cancer	Case	663	0	0
PGDX10346P1	Gastric_cancer	Case	664	0	0
PGDX10346P1	Gastric_cancer	Case	665	0	0
PGDX10346P1	Gastric_cancer	Case	666	0	0
PGDX10346P1	Gastric_cancer	Case	667	0	0
PGDX10346P1	Gastric_cancer	Case	668	0	0
PGDX10346P1	Gastric_cancer	Case	669	0	0
PGDX10346P1	Gastric_cancer	Case	670	0	0
PGDX10346P1	Gastric_cancer	Case	671	0	0
PGDX10346P1	Gastric_cancer	Case	672	0	0
PGDX10346P1	Gastric_cancer	Case	673	0	0
PGDX10346P1	Gastric_cancer	Case	674	0	0
PGDX10346P1	Gastric_cancer	Case	675	0	0
PGDX10346P1	Gastric_cancer	Case	676	0	0
PGDX10346P1	Gastric_cancer	Case	677	0	0
PGDX10346P1	Gastric_cancer	Case	678	0	0
PGDX10346P1	Gastric_cancer	Case	679	0	0
PGDX10346P1	Gastric_cancer	Case	680	0	0
PGDX10346P1	Gastric_cancer	Case	681	0	0
PGDX10346P1	Gastric_cancer	Case	682	0	0
PGDX10346P1	Gastric_cancer	Case	683	0	0
PGDX10346P1	Gastric_cancer	Case	684	0	0
PGDX10346P1	Gastric_cancer	Case	685	0	0
PGDX10346P1	Gastric_cancer	Case	686	0	0
PGDX10346P1	Gastric_cancer	Case	687	0	0
PGDX10346P1	Gastric_cancer	Case	688	0	0
PGDX10346P1	Gastric_cancer	Case	689	0	0
PGDX10346P1	Gastric_cancer	Case	690	0	0
PGDX10346P1	Gastric_cancer	Case	691	0	0
PGDX10346P1	Gastric_cancer	Case	692	0	0
PGDX10346P1	Gastric_cancer	Case	693	0	0
PGDX10346P1	Gastric_cancer	Case	694	0	0
PGDX10346P1	Gastric_cancer	Case	695	0	0
PGDX10346P1	Gastric_cancer	Case	696	0	0
PGDX10346P1	Gastric_cancer	Case	697	0	0
PGDX10346P1	Gastric_cancer	Case	698	0	0
PGDX10346P1	Gastric_cancer	Case	699	0	0
PGDX10346P1	Gastric_cancer	Case	700	0	0
PGDX10349P1	Gastric_cancer	Case	30	22	4.1055679619391455e-7
PGDX10349P1	Gastric_cancer	Case	31	15	2.7992508831403266e-7
PGDX10349P1	Gastric_cancer	Case	32	15	2.7992508831403266e-7
PGDX10349P1	Gastric_cancer	Case	33	27	5.038651589652588e-7
PGDX10349P1	Gastric_cancer	Case	34	18	3.3591010597683916e-7
PGDX10349P1	Gastric_cancer	Case	35	41	7.651285747250226e-7
PGDX10349P1	Gastric_cancer	Case	36	42	7.837902472792914e-7
PGDX10349P1	Gastric_cancer	Case	37	37	6.904818845079472e-7
PGDX10349P1	Gastric_cancer	Case	38	39	7.278052296164849e-7
PGDX10349P1	Gastric_cancer	Case	39	55	1.0263919904847864e-6
PGDX10349P1	Gastric_cancer	Case	40	43	8.024519198335603e-7
PGDX10349P1	Gastric_cancer	Case	41	55	1.0263919904847864e-6
PGDX10349P1	Gastric_cancer	Case	42	80	1.4929338043415075e-6
PGDX10349P1	Gastric_cancer	Case	43	72	1.3436404239073567e-6
PGDX10349P1	Gastric_cancer	Case	44	83	1.548918822004314e-6
PGDX10349P1	Gastric_cancer	Case	45	88	1.6422271847756582e-6
PGDX10349P1	Gastric_cancer	Case	46	97	1.8101822377640778e-6
PGDX10349P1	Gastric_cancer	Case	47	106	1.9781372907524974e-6
PGDX10349P1	Gastric_cancer	Case	48	118	2.2020773614037234e-6
PGDX10349P1	Gastric_cancer	Case	49	156	2.9112209184659397e-6
PGDX10349P1	Gastric_cancer	Case	50	168	3.1351609891171657e-6
PGDX10349P1	Gastric_cancer	Case	51	182	3.3964244048769296e-6
PGDX10349P1	Gastric_cancer	Case	52	209	3.900289563842188e-6
PGDX10349P1	Gastric_cancer	Case	53	188	3.5083944402025424e-6
PGDX10349P1	Gastric_cancer	Case	54	240	4.478801413024523e-6
PGDX10349P1	Gastric_cancer	Case	55	269	5.019989917098319e-6
PGDX10349P1	Gastric_cancer	Case	56	320	5.97173521736603e-6
PGDX10349P1	Gastric_cancer	Case	57	374	6.979465535296548e-6
PGDX10349P1	Gastric_cancer	Case	58	403	7.520654039370344e-6
PGDX10349P1	Gastric_cancer	Case	59	461	8.603031047517937e-6
PGDX10349P1	Gastric_cancer	Case	60	439	8.192474251324022e-6
PGDX10349P1	Gastric_cancer	Case	61	445	8.304444286649636e-6
PGDX10349P1	Gastric_cancer	Case	62	455	8.491061012192323e-6
PGDX10349P1	Gastric_cancer	Case	63	505	9.424144639905765e-6
PGDX10349P1	Gastric_cancer	Case	64	566	1.0562506665716166e-5
PGDX10349P1	Gastric_cancer	Case	65	621	1.1588898656200952e-5
PGDX10349P1	Gastric_cancer	Case	66	604	1.1271650222778382e-5
PGDX10349P1	Gastric_cancer	Case	67	637	1.1887485417069253e-5
PGDX10349P1	Gastric_cancer	Case	68	628	1.1719530364080833e-5
PGDX10349P1	Gastric_cancer	Case	69	702	1.3100494133096728e-5
PGDX10349P1	Gastric_cancer	Case	70	759	1.4164209468690052e-5
PGDX10349P1	Gastric_cancer	Case	71	715	1.3343095876302224e-5
PGDX10349P1	Gastric_cancer	Case	72	726	1.354837427439918e-5
PGDX10349P1	Gastric_cancer	Case	73	652	1.2167410505383286e-5
PGDX10349P1	Gastric_cancer	Case	74	764	1.4257517831461397e-5
PGDX10349P1	Gastric_cancer	Case	75	846	1.578777498091144e-5
PGDX10349P1	Gastric_cancer	Case	76	986	1.840040913850908e-5
PGDX10349P1	Gastric_cancer	Case	77	998	1.8624349209160307e-5
PGDX10349P1	Gastric_cancer	Case	78	1225	2.2860548878979334e-5
PGDX10349P1	Gastric_cancer	Case	79	1586	2.9597412671070386e-5
PGDX10349P1	Gastric_cancer	Case	80	2042	3.810713535581698e-5
PGDX10349P1	Gastric_cancer	Case	81	2152	4.0159919336786554e-5
PGDX10349P1	Gastric_cancer	Case	82	1741	3.2489971916982056e-5
PGDX10349P1	Gastric_cancer	Case	83	1400	2.612634157597638e-5
PGDX10349P1	Gastric_cancer	Case	84	1383	2.580909314255381e-5
PGDX10349P1	Gastric_cancer	Case	85	1553	2.8981577476779516e-5
PGDX10349P1	Gastric_cancer	Case	86	1744	3.254595693464486e-5
PGDX10349P1	Gastric_cancer	Case	87	1812	3.381495066833514e-5
PGDX10349P1	Gastric_cancer	Case	88	1943	3.6259629772944365e-5
PGDX10349P1	Gastric_cancer	Case	89	2444	4.560912772263305e-5
PGDX10349P1	Gastric_cancer	Case	90	3402	6.348701002962261e-5
PGDX10349P1	Gastric_cancer	Case	91	4235	7.903218326732856e-5
PGDX10349P1	Gastric_cancer	Case	92	4549	8.489194844936897e-5
PGDX10349P1	Gastric_cancer	Case	93	3853	7.190342435159785e-5
PGDX10349P1	Gastric_cancer	Case	94	3297	6.152753441142438e-5
PGDX10349P1	Gastric_cancer	Case	95	3448	6.434544696711898e-5
PGDX10349P1	Gastric_cancer	Case	96	4052	7.561709718989736e-5
PGDX10349P1	Gastric_cancer	Case	97	4913	9.168479725912283e-5
PGDX10349P1	Gastric_cancer	Case	98	6043	1.1277248724544662e-4
PGDX10349P1	Gastric_cancer	Case	99	7401	1.381150385741437e-4
PGDX10349P1	Gastric_cancer	Case	100	8913	1.663314874761982e-4
PGDX10349P1	Gastric_cancer	Case	101	9599	1.7913339484842663e-4
PGDX10349P1	Gastric_cancer	Case	102	10119	1.8883746457664643e-4
PGDX10349P1	Gastric_cancer	Case	103	10449	1.9499581651955515e-4
PGDX10349P1	Gastric_cancer	Case	104	10318	1.9255113741494594e-4
PGDX10349P1	Gastric_cancer	Case	105	10632	1.9841090259698635e-4
PGDX10349P1	Gastric_cancer	Case	106	12113	2.260488396498585e-4
PGDX10349P1	Gastric_cancer	Case	107	14021	2.6165531088340345e-4
PGDX10349P1	Gastric_cancer	Case	108	16279	3.037933675109425e-4
PGDX10349P1	Gastric_cancer	Case	109	18689	3.487679983667304e-4
PGDX10349P1	Gastric_cancer	Case	110	22553	4.208767011164252e-4
PGDX10349P1	Gastric_cancer	Case	111	26301	4.908206498498249e-4
PGDX10349P1	Gastric_cancer	Case	112	27123	5.061605446894338e-4
PGDX10349P1	Gastric_cancer	Case	113	24619	4.5943171661354465e-4
PGDX10349P1	Gastric_cancer	Case	114	23033	4.2983430394247425e-4
PGDX10349P1	Gastric_cancer	Case	115	23990	4.4769352457690956e-4
PGDX10349P1	Gastric_cancer	Case	116	26908	5.021482850902661e-4
PGDX10349P1	Gastric_cancer	Case	117	31105	5.804713248005323e-4
PGDX10349P1	Gastric_cancer	Case	118	35473	6.619855105175786e-4
PGDX10349P1	Gastric_cancer	Case	119	42492	7.929717901759916e-4
PGDX10349P1	Gastric_cancer	Case	120	55627	0.001038092859176313
PGDX10349P1	Gastric_cancer	Case	121	75773	0.0014140509144546132
PGDX10349P1	Gastric_cancer	Case	122	93346	0.0017419924862507794
PGDX10349P1	Gastric_cancer	Case	123	92649	0.001728985300480454
PGDX10349P1	Gastric_cancer	Case	124	74826	0.0013963783105457204
PGDX10349P1	Gastric_cancer	Case	125	62196	0.001160681386185305
PGDX10349P1	Gastric_cancer	Case	126	61660	0.001150678729696217
PGDX10349P1	Gastric_cancer	Case	127	68727	0.0012825607696372349
PGDX10349P1	Gastric_cancer	Case	128	77616	0.0014484443769721305
PGDX10349P1	Gastric_cancer	Case	129	90693	0.0016924830689643042
PGDX10349P1	Gastric_cancer	Case	130	112632	0.0021019015031324083
PGDX10349P1	Gastric_cancer	Case	131	148337	0.0027682165216825773
PGDX10349P1	Gastric_cancer	Case	132	200215	0.0037363467704529365
PGDX10349P1	Gastric_cancer	Case	133	254765	0.004754341008288302
PGDX10349P1	Gastric_cancer	Case	134	272065	0.005077187943477153
PGDX10349P1	Gastric_cancer	Case	135	246544	0.004600923398219658
PGDX10349P1	Gastric_cancer	Case	136	227777	0.004250699789393695
PGDX10349P1	Gastric_cancer	Case	137	242321	0.004522115155022981
PGDX10349P1	Gastric_cancer	Case	138	289663	0.005405596057087176
PGDX10349P1	Gastric_cancer	Case	139	357466	0.006670913441284267
PGDX10349P1	Gastric_cancer	Case	140	433522	0.008090245609071737
PGDX10349P1	Gastric_cancer	Case	141	489839	0.009141215022310497
PGDX10349P1	Gastric_cancer	Case	142	515404	0.00961830068116038
PGDX10349P1	Gastric_cancer	Case	143	519034	0.009686042552532375
PGDX10349P1	Gastric_cancer	Case	144	530499	0.009899998628367067
PGDX10349P1	Gastric_cancer	Case	145	542843	0.010130358314376963
PGDX10349P1	Gastric_cancer	Case	146	543457	0.010141816581325283
PGDX10349P1	Gastric_cancer	Case	147	555112	0.010359318374945286
PGDX10349P1	Gastric_cancer	Case	148	586531	0.010945649464927858
PGDX10349P1	Gastric_cancer	Case	149	626816	0.011697434943776579
PGDX10349P1	Gastric_cancer	Case	150	672146	0.012543368560661586
PGDX10349P1	Gastric_cancer	Case	151	719437	0.013425897717425514
PGDX10349P1	Gastric_cancer	Case	152	758960	0.014163463001787882
PGDX10349P1	Gastric_cancer	Case	153	767247	0.014318112282245107
PGDX10349P1	Gastric_cancer	Case	154	750781	0.014010829181966517
PGDX10349P1	Gastric_cancer	Case	155	761231	0.014205843660158627
PGDX10349P1	Gastric_cancer	Case	156	807301	0.015065586914733791
PGDX10349P1	Gastric_cancer	Case	157	882380	0.016466686628435742
PGDX10349P1	Gastric_cancer	Case	158	968263	0.018069407052414013
PGDX10349P1	Gastric_cancer	Case	159	1056952	0.019724492129579562
PGDX10349P1	Gastric_cancer	Case	160	1127227	0.021035941168330807
PGDX10349P1	Gastric_cancer	Case	161	1182739	0.02207188793516338
PGDX10349P1	Gastric_cancer	Case	162	1255660	0.023432715759493215
PGDX10349P1	Gastric_cancer	Case	163	1386154	0.025867952057789974
PGDX10349P1	Gastric_cancer	Case	164	1565694	0.0292184687481834
PGDX10349P1	Gastric_cancer	Case	165	1710460	0.03192004443717469
PGDX10349P1	Gastric_cancer	Case	166	1739513	0.032462222009893855
PGDX10349P1	Gastric_cancer	Case	167	1692025	0.03157601650363674
PGDX10349P1	Gastric_cancer	Case	168	1619825	0.03022864374521853
PGDX10349P1	Gastric_cancer	Case	169	1528374	0.02852201512845809
PGDX10349P1	Gastric_cancer	Case	170	1429320	0.026673501815267543
PGDX10349P1	Gastric_cancer	Case	171	1328008	0.024782850445449457
PGDX10349P1	Gastric_cancer	Case	172	1240892	0.023157120179211774
PGDX10349P1	Gastric_cancer	Case	173	1182595	0.022069200654315564
PGDX10349P1	Gastric_cancer	Case	174	1145359	0.021374314615084808
PGDX10349P1	Gastric_cancer	Case	175	1103544	0.020593976777228056
PGDX10349P1	Gastric_cancer	Case	176	1047084	0.019540338744814038
PGDX10349P1	Gastric_cancer	Case	177	971322	0.01812649310875752
PGDX10349P1	Gastric_cancer	Case	178	885468	0.016524313873283323
PGDX10349P1	Gastric_cancer	Case	179	797048	0.014874248786034874
PGDX10349P1	Gastric_cancer	Case	180	714971	0.01334255468779815
PGDX10349P1	Gastric_cancer	Case	181	645154	0.012039652695076761
PGDX10349P1	Gastric_cancer	Case	182	583645	0.010891791877936239
PGDX10349P1	Gastric_cancer	Case	183	532294	0.00993349633060198
PGDX10349P1	Gastric_cancer	Case	184	490862	0.009160305913333514
PGDX10349P1	Gastric_cancer	Case	185	459654	0.008577912436259891
PGDX10349P1	Gastric_cancer	Case	186	429222	0.008010000417088381
PGDX10349P1	Gastric_cancer	Case	187	400376	0.007471685810587943
PGDX10349P1	Gastric_cancer	Case	188	371699	0.006936525026749175
PGDX10349P1	Gastric_cancer	Case	189	341325	0.006369695384585813
PGDX10349P1	Gastric_cancer	Case	190	304938	0.0056906531053536324
PGDX10349P1	Gastric_cancer	Case	191	277560	0.00517973383416286
PGDX10349P1	Gastric_cancer	Case	192	249725	0.004660286178614787
PGDX10349P1	Gastric_cancer	Case	193	227168	0.0042393348308081445
PGDX10349P1	Gastric_cancer	Case	194	208703	0.0038947470470935704
PGDX10349P1	Gastric_cancer	Case	195	193583	0.0036125825580730258
PGDX10349P1	Gastric_cancer	Case	196	180361	0.003365837923560483
PGDX10349P1	Gastric_cancer	Case	197	168545	0.0031453316006592423
PGDX10349P1	Gastric_cancer	Case	198	158453	0.0029569980012415613
PGDX10349P1	Gastric_cancer	Case	199	147941	0.002760826499351087
PGDX10349P1	Gastric_cancer	Case	200	142924	0.00266720088814632
PGDX10349P1	Gastric_cancer	Case	201	132187	0.0024668305099311357
PGDX10349P1	Gastric_cancer	Case	202	120826	0.002254815248042087
PGDX10349P1	Gastric_cancer	Case	203	111657	0.0020837063723919964
PGDX10349P1	Gastric_cancer	Case	204	101981	0.001903136028756891
PGDX10349P1	Gastric_cancer	Case	205	93914	0.0017525923162616042
PGDX10349P1	Gastric_cancer	Case	206	87543	0.0016336988004183573
PGDX10349P1	Gastric_cancer	Case	207	81803	0.0015265807999568543
PGDX10349P1	Gastric_cancer	Case	208	76374	0.0014252665796597288
PGDX10349P1	Gastric_cancer	Case	209	70992	0.0013248294579726537
PGDX10349P1	Gastric_cancer	Case	210	66496	0.001240926578168661
PGDX10349P1	Gastric_cancer	Case	211	61410	0.0011460133115576497
PGDX10349P1	Gastric_cancer	Case	212	56558	0.0010554668763243372
PGDX10349P1	Gastric_cancer	Case	213	51512	9.613000766154967e-4
PGDX10349P1	Gastric_cancer	Case	214	47369	8.839847672231609e-4
PGDX10349P1	Gastric_cancer	Case	215	43868	8.186502516106657e-4
PGDX10349P1	Gastric_cancer	Case	216	40149	7.492474913813398e-4
PGDX10349P1	Gastric_cancer	Case	217	36389	6.790796025772889e-4
PGDX10349P1	Gastric_cancer	Case	218	34107	6.364936658084475e-4
PGDX10349P1	Gastric_cancer	Case	219	32032	5.977706952583396e-4
PGDX10349P1	Gastric_cancer	Case	220	29626	5.528707110927688e-4
PGDX10349P1	Gastric_cancer	Case	221	27386	5.110685645712066e-4
PGDX10349P1	Gastric_cancer	Case	222	25665	4.789518261053099e-4
PGDX10349P1	Gastric_cancer	Case	223	23381	4.3632856599135983e-4
PGDX10349P1	Gastric_cancer	Case	224	21230	3.9618730832712755e-4
PGDX10349P1	Gastric_cancer	Case	225	19416	3.6233503431368387e-4
PGDX10349P1	Gastric_cancer	Case	226	17981	3.3555553419830806e-4
PGDX10349P1	Gastric_cancer	Case	227	16449	3.069658518451682e-4
PGDX10349P1	Gastric_cancer	Case	228	15403	2.87445742353403e-4
PGDX10349P1	Gastric_cancer	Case	229	14627	2.729642844512904e-4
PGDX10349P1	Gastric_cancer	Case	230	13888	2.591733084336857e-4
PGDX10349P1	Gastric_cancer	Case	231	13123	2.4489712892967005e-4
PGDX10349P1	Gastric_cancer	Case	232	12117	2.2612348634007558e-4
PGDX10349P1	Gastric_cancer	Case	233	11183	2.086934841743885e-4
PGDX10349P1	Gastric_cancer	Case	234	10310	1.9240184403451177e-4
PGDX10349P1	Gastric_cancer	Case	235	9912	1.8497449835791277e-4
PGDX10349P1	Gastric_cancer	Case	236	8974	1.674698495020086e-4
PGDX10349P1	Gastric_cancer	Case	237	8495	1.5853090834851383e-4
PGDX10349P1	Gastric_cancer	Case	238	8220	1.533989483960899e-4
PGDX10349P1	Gastric_cancer	Case	239	7981	1.4893880865561964e-4
PGDX10349P1	Gastric_cancer	Case	240	7932	1.4802438670046046e-4
PGDX10349P1	Gastric_cancer	Case	241	7725	1.4416142048172682e-4
PGDX10349P1	Gastric_cancer	Case	242	7421	1.384882720252291e-4
PGDX10349P1	Gastric_cancer	Case	243	6980	1.3025847442879653e-4
PGDX10349P1	Gastric_cancer	Case	244	6754	1.2604093643153177e-4
PGDX10349P1	Gastric_cancer	Case	245	6575	1.2270049704431765e-4
PGDX10349P1	Gastric_cancer	Case	246	6310	1.1775515381743641e-4
PGDX10349P1	Gastric_cancer	Case	247	6195	1.1560906147369549e-4
PGDX10349P1	Gastric_cancer	Case	248	5859	1.0933873949546115e-4
PGDX10349P1	Gastric_cancer	Case	249	5605	1.0459867466667687e-4
PGDX10349P1	Gastric_cancer	Case	250	5758	1.0745391056748001e-4
PGDX10349P1	Gastric_cancer	Case	251	5859	1.0933873949546115e-4
PGDX10349P1	Gastric_cancer	Case	252	5814	1.0849896423051906e-4
PGDX10349P1	Gastric_cancer	Case	253	5573	1.0400150114494027e-4
PGDX10349P1	Gastric_cancer	Case	254	5429	1.0131422029712555e-4
PGDX10349P1	Gastric_cancer	Case	255	5456	1.018180854560908e-4
PGDX10349P1	Gastric_cancer	Case	256	5345	9.974663980256697e-5
PGDX10349P1	Gastric_cancer	Case	257	5090	9.498791330122842e-5
PGDX10349P1	Gastric_cancer	Case	258	4987	9.306576102813872e-5
PGDX10349P1	Gastric_cancer	Case	259	4930	9.20020456925454e-5
PGDX10349P1	Gastric_cancer	Case	260	4888	9.12182554452661e-5
PGDX10349P1	Gastric_cancer	Case	261	5091	9.500657497378269e-5
PGDX10349P1	Gastric_cancer	Case	262	5368	1.0017585827131515e-4
PGDX10349P1	Gastric_cancer	Case	263	5281	9.855229275909377e-5
PGDX10349P1	Gastric_cancer	Case	264	5315	9.91867896259389e-5
PGDX10349P1	Gastric_cancer	Case	265	5192	9.689140390176383e-5
PGDX10349P1	Gastric_cancer	Case	266	5190	9.68540805566553e-5
PGDX10349P1	Gastric_cancer	Case	267	5004	9.338300946156129e-5
PGDX10349P1	Gastric_cancer	Case	268	4928	9.196472234743686e-5
PGDX10349P1	Gastric_cancer	Case	269	5167	9.642486208790712e-5
PGDX10349P1	Gastric_cancer	Case	270	5500	1.0263919904847865e-4
PGDX10349P1	Gastric_cancer	Case	271	5803	1.082936858324221e-4
PGDX10349P1	Gastric_cancer	Case	272	6177	1.1527315136771864e-4
PGDX10349P1	Gastric_cancer	Case	273	6227	1.162062349954321e-4
PGDX10349P1	Gastric_cancer	Case	274	6502	1.2133819494785602e-4
PGDX10349P1	Gastric_cancer	Case	275	6336	1.1824035730384739e-4
PGDX10349P1	Gastric_cancer	Case	276	6317	1.1788578552531629e-4
PGDX10349P1	Gastric_cancer	Case	277	6458	1.2051708135546819e-4
PGDX10349P1	Gastric_cancer	Case	278	6613	1.2340964060137985e-4
PGDX10349P1	Gastric_cancer	Case	279	7148	1.333936354179137e-4
PGDX10349P1	Gastric_cancer	Case	280	7626	1.423139148988542e-4
PGDX10349P1	Gastric_cancer	Case	281	8350	1.5582496582814486e-4
PGDX10349P1	Gastric_cancer	Case	282	8910	1.662755024585354e-4
PGDX10349P1	Gastric_cancer	Case	283	9460	1.7653942236338325e-4
PGDX10349P1	Gastric_cancer	Case	284	9623	1.795812749897291e-4
PGDX10349P1	Gastric_cancer	Case	285	9684	1.8071963701553947e-4
PGDX10349P1	Gastric_cancer	Case	286	10149	1.893973147532745e-4
PGDX10349P1	Gastric_cancer	Case	287	10372	1.9355886773287644e-4
PGDX10349P1	Gastric_cancer	Case	288	11081	2.0678999357385305e-4
PGDX10349P1	Gastric_cancer	Case	289	11550	2.1554231800180514e-4
PGDX10349P1	Gastric_cancer	Case	290	12268	2.2894139889577018e-4
PGDX10349P1	Gastric_cancer	Case	291	12998	2.4256441986038644e-4
PGDX10349P1	Gastric_cancer	Case	292	13647	2.546758453481069e-4
PGDX10349P1	Gastric_cancer	Case	293	14147	2.6400668162524134e-4
PGDX10349P1	Gastric_cancer	Case	294	14733	2.749424217420429e-4
PGDX10349P1	Gastric_cancer	Case	295	15056	2.809701419770717e-4
PGDX10349P1	Gastric_cancer	Case	296	15711	2.931935375001178e-4
PGDX10349P1	Gastric_cancer	Case	297	16423	3.0648064835875723e-4
PGDX10349P1	Gastric_cancer	Case	298	17385	3.2443317735596385e-4
PGDX10349P1	Gastric_cancer	Case	299	18270	3.409487575664918e-4
PGDX10349P1	Gastric_cancer	Case	300	18379	3.4298287987490707e-4
PGDX10349P1	Gastric_cancer	Case	301	18394	3.4326280496322113e-4
PGDX10349P1	Gastric_cancer	Case	302	18808	3.509887374006884e-4
PGDX10349P1	Gastric_cancer	Case	303	19382	3.617005374468387e-4
PGDX10349P1	Gastric_cancer	Case	304	19893	3.712366521220701e-4
PGDX10349P1	Gastric_cancer	Case	305	20562	3.8372131106087596e-4
PGDX10349P1	Gastric_cancer	Case	306	21185	3.953475330621855e-4
PGDX10349P1	Gastric_cancer	Case	307	21394	3.9924782262602766e-4
PGDX10349P1	Gastric_cancer	Case	308	22096	4.1234831675912435e-4
PGDX10349P1	Gastric_cancer	Case	309	22089	4.122176850512445e-4
PGDX10349P1	Gastric_cancer	Case	310	21993	4.104261644860347e-4
PGDX10349P1	Gastric_cancer	Case	311	22027	4.1106066135287983e-4
PGDX10349P1	Gastric_cancer	Case	312	21781	4.064698899045297e-4
PGDX10349P1	Gastric_cancer	Case	313	21705	4.0505160279040523e-4
PGDX10349P1	Gastric_cancer	Case	314	21798	4.0678713833795224e-4
PGDX10349P1	Gastric_cancer	Case	315	21510	4.0141257664232284e-4
PGDX10349P1	Gastric_cancer	Case	316	21400	3.9935979266135323e-4
PGDX10349P1	Gastric_cancer	Case	317	21043	3.9269757555947927e-4
PGDX10349P1	Gastric_cancer	Case	318	20733	3.869124570676559e-4
PGDX10349P1	Gastric_cancer	Case	319	20462	3.8185514380544906e-4
PGDX10349P1	Gastric_cancer	Case	320	20055	3.7425984307586167e-4
PGDX10349P1	Gastric_cancer	Case	321	19914	3.716285472457097e-4
PGDX10349P1	Gastric_cancer	Case	322	19241	3.5906924161668684e-4
PGDX10349P1	Gastric_cancer	Case	323	18903	3.5276159629334396e-4
PGDX10349P1	Gastric_cancer	Case	324	18390	3.4318815827300405e-4
PGDX10349P1	Gastric_cancer	Case	325	18126	3.382614767186771e-4
PGDX10349P1	Gastric_cancer	Case	326	17477	3.261500512309566e-4
PGDX10349P1	Gastric_cancer	Case	327	16921	3.157741612907831e-4
PGDX10349P1	Gastric_cancer	Case	328	16584	3.094851776399945e-4
PGDX10349P1	Gastric_cancer	Case	329	16257	3.033828107147486e-4
PGDX10349P1	Gastric_cancer	Case	330	15947	2.975976922229252e-4
PGDX10349P1	Gastric_cancer	Case	331	15792	2.947051329770136e-4
PGDX10349P1	Gastric_cancer	Case	332	15488	2.8903198452051587e-4
PGDX10349P1	Gastric_cancer	Case	333	15238	2.8436656638194865e-4
PGDX10349P1	Gastric_cancer	Case	334	14868	2.7746174753686916e-4
PGDX10349P1	Gastric_cancer	Case	335	14500	2.705942520368982e-4
PGDX10349P1	Gastric_cancer	Case	336	13809	2.5769903630189846e-4
PGDX10349P1	Gastric_cancer	Case	337	13243	2.471365296361823e-4
PGDX10349P1	Gastric_cancer	Case	338	13032	2.4319891672723156e-4
PGDX10349P1	Gastric_cancer	Case	339	12973	2.420978780465297e-4
PGDX10349P1	Gastric_cancer	Case	340	12439	2.3213254490255016e-4
PGDX10349P1	Gastric_cancer	Case	341	12448	2.3230049995553857e-4
PGDX10349P1	Gastric_cancer	Case	342	12080	2.2543300445556762e-4
PGDX10349P1	Gastric_cancer	Case	343	11971	2.2339888214715231e-4
PGDX10349P1	Gastric_cancer	Case	344	11532	2.152064078958283e-4
PGDX10349P1	Gastric_cancer	Case	345	11147	2.080216639624348e-4
PGDX10349P1	Gastric_cancer	Case	346	11079	2.067526702287445e-4
PGDX10349P1	Gastric_cancer	Case	347	10783	2.0122881515268094e-4
PGDX10349P1	Gastric_cancer	Case	348	10621	1.982056241988894e-4
PGDX10349P1	Gastric_cancer	Case	349	10331	1.9279373915815143e-4
PGDX10349P1	Gastric_cancer	Case	350	9988	1.863927854720372e-4
PGDX10349P1	Gastric_cancer	Case	351	9951	1.8570230358752927e-4
PGDX10349P1	Gastric_cancer	Case	352	9636	1.7982387673293459e-4
PGDX10349P1	Gastric_cancer	Case	353	9349	1.7446797670985943e-4
PGDX10349P1	Gastric_cancer	Case	354	9333	1.7416938994899113e-4
PGDX10349P1	Gastric_cancer	Case	355	9041	1.6872018156314462e-4
PGDX10349P1	Gastric_cancer	Case	356	8975	1.6748851117456286e-4
PGDX10349P1	Gastric_cancer	Case	357	8693	1.6222591951425906e-4
PGDX10349P1	Gastric_cancer	Case	358	8674	1.6187134773572794e-4
PGDX10349P1	Gastric_cancer	Case	359	8440	1.5750451635802905e-4
PGDX10349P1	Gastric_cancer	Case	360	8197	1.5296972992734172e-4
PGDX10349P1	Gastric_cancer	Case	361	7980	1.4892014698306537e-4
PGDX10349P1	Gastric_cancer	Case	362	7313	1.3647281138936805e-4
PGDX10349P1	Gastric_cancer	Case	363	7131	1.3307638698449112e-4
PGDX10349P1	Gastric_cancer	Case	364	7015	1.3091163296819594e-4
PGDX10349P1	Gastric_cancer	Case	365	6772	1.2637684653750861e-4
PGDX10349P1	Gastric_cancer	Case	366	6470	1.2074102142611941e-4
PGDX10349P1	Gastric_cancer	Case	367	6321	1.1796043221553336e-4
PGDX10349P1	Gastric_cancer	Case	368	6044	1.127911489180009e-4
PGDX10349P1	Gastric_cancer	Case	369	6145	1.1467597784598204e-4
PGDX10349P1	Gastric_cancer	Case	370	5960	1.1122356842344231e-4
PGDX10349P1	Gastric_cancer	Case	371	5803	1.082936858324221e-4
PGDX10349P1	Gastric_cancer	Case	372	5592	1.0435607292347137e-4
PGDX10349P1	Gastric_cancer	Case	373	5360	1.00026564890881e-4
PGDX10349P1	Gastric_cancer	Case	374	5088	9.495058995611988e-5
PGDX10349P1	Gastric_cancer	Case	375	4901	9.14608571884716e-5
PGDX10349P1	Gastric_cancer	Case	376	4769	8.899751641130811e-5
PGDX10349P1	Gastric_cancer	Case	377	4663	8.701937912055562e-5
PGDX10349P1	Gastric_cancer	Case	378	4402	8.214868258389145e-5
PGDX10349P1	Gastric_cancer	Case	379	4481	8.362295471567869e-5
PGDX10349P1	Gastric_cancer	Case	380	4125	7.697939928635898e-5
PGDX10349P1	Gastric_cancer	Case	381	4005	7.473999857984672e-5
PGDX10349P1	Gastric_cancer	Case	382	3857	7.197807104181494e-5
PGDX10349P1	Gastric_cancer	Case	383	3634	6.781651806221298e-5
PGDX10349P1	Gastric_cancer	Case	384	3478	6.490529714374704e-5
PGDX10349P1	Gastric_cancer	Case	385	3266	6.094902256224204e-5
PGDX10349P1	Gastric_cancer	Case	386	3082	5.751527481225658e-5
PGDX10349P1	Gastric_cancer	Case	387	3124	5.829906505953587e-5
PGDX10349P1	Gastric_cancer	Case	388	2918	5.4454760513356484e-5
PGDX10349P1	Gastric_cancer	Case	389	2819	5.260725493048387e-5
PGDX10349P1	Gastric_cancer	Case	390	2733	5.100235109081675e-5
PGDX10349P1	Gastric_cancer	Case	391	2700	5.038651589652588e-5
PGDX10349P1	Gastric_cancer	Case	392	2466	4.601968451882697e-5
PGDX10349P1	Gastric_cancer	Case	393	2359	4.40228855555202e-5
PGDX10349P1	Gastric_cancer	Case	394	2313	4.3164448618023835e-5
PGDX10349P1	Gastric_cancer	Case	395	2207	4.118631132727134e-5
PGDX10349P1	Gastric_cancer	Case	396	2026	3.780854859494868e-5
PGDX10349P1	Gastric_cancer	Case	397	1972	3.680081827701816e-5
PGDX10349P1	Gastric_cancer	Case	398	1836	3.42628308096376e-5
PGDX10349P1	Gastric_cancer	Case	399	1776	3.314313045638147e-5
PGDX10349P1	Gastric_cancer	Case	400	1679	3.1332948218617385e-5
PGDX10349P1	Gastric_cancer	Case	401	1682	3.13889332362802e-5
PGDX10349P1	Gastric_cancer	Case	402	1581	2.9504104308299043e-5
PGDX10349P1	Gastric_cancer	Case	403	1549	2.890693078656244e-5
PGDX10349P1	Gastric_cancer	Case	404	1390	2.5939724850433694e-5
PGDX10349P1	Gastric_cancer	Case	405	1414	2.6387604991736145e-5
PGDX10349P1	Gastric_cancer	Case	406	1341	2.502530289527452e-5
PGDX10349P1	Gastric_cancer	Case	407	1242	2.3177797312401904e-5
PGDX10349P1	Gastric_cancer	Case	408	1218	2.2729917171099453e-5
PGDX10349P1	Gastric_cancer	Case	409	1162	2.1684863508060396e-5
PGDX10349P1	Gastric_cancer	Case	410	1169	2.1815495215940277e-5
PGDX10349P1	Gastric_cancer	Case	411	1025	1.9128214368125563e-5
PGDX10349P1	Gastric_cancer	Case	412	1032	1.9258846076005447e-5
PGDX10349P1	Gastric_cancer	Case	413	962	1.7952528997206628e-5
PGDX10349P1	Gastric_cancer	Case	414	1008	1.8810965934702993e-5
PGDX10349P1	Gastric_cancer	Case	415	907	1.6926137006721842e-5
PGDX10349P1	Gastric_cancer	Case	416	884	1.6496918537973658e-5
PGDX10349P1	Gastric_cancer	Case	417	921	1.7187400422481603e-5
PGDX10349P1	Gastric_cancer	Case	418	874	1.631030181243097e-5
PGDX10349P1	Gastric_cancer	Case	419	838	1.563848160047729e-5
PGDX10349P1	Gastric_cancer	Case	420	784	1.4630751282546774e-5
PGDX10349P1	Gastric_cancer	Case	421	786	1.4668074627655312e-5
PGDX10349P1	Gastric_cancer	Case	422	764	1.4257517831461397e-5
PGDX10349P1	Gastric_cancer	Case	423	806	1.5041308078740687e-5
PGDX10349P1	Gastric_cancer	Case	424	801	1.4947999715969344e-5
PGDX10349P1	Gastric_cancer	Case	425	729	1.3604359292061987e-5
PGDX10349P1	Gastric_cancer	Case	426	632	1.1794177054297909e-5
PGDX10349P1	Gastric_cancer	Case	427	646	1.2055440470057672e-5
PGDX10349P1	Gastric_cancer	Case	428	690	1.2876554062445502e-5
PGDX10349P1	Gastric_cancer	Case	429	634	1.1831500399406447e-5
PGDX10349P1	Gastric_cancer	Case	430	646	1.2055440470057672e-5
PGDX10349P1	Gastric_cancer	Case	431	645	1.2036778797503403e-5
PGDX10349P1	Gastric_cancer	Case	432	652	1.2167410505383286e-5
PGDX10349P1	Gastric_cancer	Case	433	646	1.2055440470057672e-5
PGDX10349P1	Gastric_cancer	Case	434	590	1.1010386807018618e-5
PGDX10349P1	Gastric_cancer	Case	435	615	1.1476928620875338e-5
PGDX10349P1	Gastric_cancer	Case	436	597	1.11410185148985e-5
PGDX10349P1	Gastric_cancer	Case	437	560	1.0450536630390552e-5
PGDX10349P1	Gastric_cancer	Case	438	592	1.1047710152127155e-5
PGDX10349P1	Gastric_cancer	Case	439	583	1.0879755099138736e-5
PGDX10349P1	Gastric_cancer	Case	440	594	1.1085033497235692e-5
PGDX10349P1	Gastric_cancer	Case	441	518	9.666746383111262e-6
PGDX10349P1	Gastric_cancer	Case	442	562	1.048785997549909e-5
PGDX10349P1	Gastric_cancer	Case	443	523	9.760054745882605e-6
PGDX10349P1	Gastric_cancer	Case	444	552	1.0301243249956402e-5
PGDX10349P1	Gastric_cancer	Case	445	545	1.017061154207652e-5
PGDX10349P1	Gastric_cancer	Case	446	561	1.046919830294482e-5
PGDX10349P1	Gastric_cancer	Case	447	514	9.592099692894186e-6
PGDX10349P1	Gastric_cancer	Case	448	494	9.218866241808809e-6
PGDX10349P1	Gastric_cancer	Case	449	491	9.162881224146002e-6
PGDX10349P1	Gastric_cancer	Case	450	490	9.144219551591733e-6
PGDX10349P1	Gastric_cancer	Case	451	547	1.0207934887185057e-5
PGDX10349P1	Gastric_cancer	Case	452	494	9.218866241808809e-6
PGDX10349P1	Gastric_cancer	Case	453	499	9.312174604580153e-6
PGDX10349P1	Gastric_cancer	Case	454	534	9.965333143979563e-6
PGDX10349P1	Gastric_cancer	Case	455	510	9.51745300267711e-6
PGDX10349P1	Gastric_cancer	Case	456	517	9.648084710556993e-6
PGDX10349P1	Gastric_cancer	Case	457	465	8.677677737735013e-6
PGDX10349P1	Gastric_cancer	Case	458	488	9.106896206483195e-6
PGDX10349P1	Gastric_cancer	Case	459	449	8.379090976866711e-6
PGDX10349P1	Gastric_cancer	Case	460	474	8.845632790723432e-6
PGDX10349P1	Gastric_cancer	Case	461	435	8.117827561106946e-6
PGDX10349P1	Gastric_cancer	Case	462	426	7.949872508118528e-6
PGDX10349P1	Gastric_cancer	Case	463	444	8.285782614095367e-6
PGDX10349P1	Gastric_cancer	Case	464	475	8.8642944632777e-6
PGDX10349P1	Gastric_cancer	Case	465	443	8.267120941541098e-6
PGDX10349P1	Gastric_cancer	Case	466	428	7.987195853227065e-6
PGDX10349P1	Gastric_cancer	Case	467	390	7.278052296164849e-6
PGDX10349P1	Gastric_cancer	Case	468	393	7.334037313827656e-6
PGDX10349P1	Gastric_cancer	Case	469	393	7.334037313827656e-6
PGDX10349P1	Gastric_cancer	Case	470	357	6.6622171018739775e-6
PGDX10349P1	Gastric_cancer	Case	471	395	7.371360658936193e-6
PGDX10349P1	Gastric_cancer	Case	472	409	7.632624074695957e-6
PGDX10349P1	Gastric_cancer	Case	473	383	7.147420588284967e-6
PGDX10349P1	Gastric_cancer	Case	474	369	6.886157172525203e-6
PGDX10349P1	Gastric_cancer	Case	475	328	6.121028597800181e-6
PGDX10349P1	Gastric_cancer	Case	476	328	6.121028597800181e-6
PGDX10349P1	Gastric_cancer	Case	477	358	6.680878774428246e-6
PGDX10349P1	Gastric_cancer	Case	478	305	5.691810129051997e-6
PGDX10349P1	Gastric_cancer	Case	479	329	6.13969027035445e-6
PGDX10349P1	Gastric_cancer	Case	480	310	5.785118491823342e-6
PGDX10349P1	Gastric_cancer	Case	481	334	6.232998633125794e-6
PGDX10349P1	Gastric_cancer	Case	482	317	5.915750199703223e-6
PGDX10349P1	Gastric_cancer	Case	483	297	5.542516748617846e-6
PGDX10349P1	Gastric_cancer	Case	484	292	5.449208385846502e-6
PGDX10349P1	Gastric_cancer	Case	485	277	5.16928329753247e-6
PGDX10349P1	Gastric_cancer	Case	486	217	4.049582944276339e-6
PGDX10349P1	Gastric_cancer	Case	487	240	4.478801413024523e-6
PGDX10349P1	Gastric_cancer	Case	488	236	4.404154722807447e-6
PGDX10349P1	Gastric_cancer	Case	489	239	4.460139740470254e-6
PGDX10349P1	Gastric_cancer	Case	490	259	4.833373191555631e-6
PGDX10349P1	Gastric_cancer	Case	491	211	3.937612908950726e-6
PGDX10349P1	Gastric_cancer	Case	492	214	3.993597926613533e-6
PGDX10349P1	Gastric_cancer	Case	493	186	3.471071095094005e-6
PGDX10349P1	Gastric_cancer	Case	494	157	2.9298825910202083e-6
PGDX10349P1	Gastric_cancer	Case	495	207	3.862966218733651e-6
PGDX10349P1	Gastric_cancer	Case	496	187	3.489732767648274e-6
PGDX10349P1	Gastric_cancer	Case	497	176	3.2844543695513164e-6
PGDX10349P1	Gastric_cancer	Case	498	175	3.2657926969970475e-6
PGDX10349P1	Gastric_cancer	Case	499	176	3.2844543695513164e-6
PGDX10349P1	Gastric_cancer	Case	500	164	3.0605142989000904e-6
PGDX10349P1	Gastric_cancer	Case	501	173	3.22846935188851e-6
PGDX10349P1	Gastric_cancer	Case	502	140	2.612634157597638e-6
PGDX10349P1	Gastric_cancer	Case	503	139	2.5939724850433695e-6
PGDX10349P1	Gastric_cancer	Case	504	112	2.0901073260781106e-6
PGDX10349P1	Gastric_cancer	Case	505	121	2.2580623790665302e-6
PGDX10349P1	Gastric_cancer	Case	506	143	2.668619175260445e-6
PGDX10349P1	Gastric_cancer	Case	507	136	2.5379874673805626e-6
PGDX10349P1	Gastric_cancer	Case	508	135	2.5193257948262937e-6
PGDX10349P1	Gastric_cancer	Case	509	113	2.108768998632379e-6
PGDX10349P1	Gastric_cancer	Case	510	117	2.183415688849455e-6
PGDX10349P1	Gastric_cancer	Case	511	151	2.8179125556945955e-6
PGDX10349P1	Gastric_cancer	Case	512	115	2.146092343740917e-6
PGDX10349P1	Gastric_cancer	Case	513	122	2.2767240516207988e-6
PGDX10349P1	Gastric_cancer	Case	514	98	1.8288439103183468e-6
PGDX10349P1	Gastric_cancer	Case	515	107	1.9967989633067664e-6
PGDX10349P1	Gastric_cancer	Case	516	94	1.7541972201012712e-6
PGDX10349P1	Gastric_cancer	Case	517	107	1.9967989633067664e-6
PGDX10349P1	Gastric_cancer	Case	518	88	1.6422271847756582e-6
PGDX10349P1	Gastric_cancer	Case	519	88	1.6422271847756582e-6
PGDX10349P1	Gastric_cancer	Case	520	80	1.4929338043415075e-6
PGDX10349P1	Gastric_cancer	Case	521	110	2.0527839809695728e-6
PGDX10349P1	Gastric_cancer	Case	522	74	1.3809637690158943e-6
PGDX10349P1	Gastric_cancer	Case	523	75	1.3996254415701633e-6
PGDX10349P1	Gastric_cancer	Case	524	83	1.548918822004314e-6
PGDX10349P1	Gastric_cancer	Case	525	74	1.3809637690158943e-6
PGDX10349P1	Gastric_cancer	Case	526	69	1.2876554062445503e-6
PGDX10349P1	Gastric_cancer	Case	527	59	1.1010386807018617e-6
PGDX10349P1	Gastric_cancer	Case	528	89	1.6608888573299271e-6
PGDX10349P1	Gastric_cancer	Case	529	70	1.306317078798819e-6
PGDX10349P1	Gastric_cancer	Case	530	74	1.3809637690158943e-6
PGDX10349P1	Gastric_cancer	Case	531	75	1.3996254415701633e-6
PGDX10349P1	Gastric_cancer	Case	532	77	1.436948786678701e-6
PGDX10349P1	Gastric_cancer	Case	533	69	1.2876554062445503e-6
PGDX10349P1	Gastric_cancer	Case	534	80	1.4929338043415075e-6
PGDX10349P1	Gastric_cancer	Case	535	73	1.3623020964616256e-6
PGDX10349P1	Gastric_cancer	Case	536	65	1.213008716027475e-6
PGDX10349P1	Gastric_cancer	Case	537	79	1.4742721317872386e-6
PGDX10349P1	Gastric_cancer	Case	538	80	1.4929338043415075e-6
PGDX10349P1	Gastric_cancer	Case	539	64	1.194347043473206e-6
PGDX10349P1	Gastric_cancer	Case	540	77	1.436948786678701e-6
PGDX10349P1	Gastric_cancer	Case	541	74	1.3809637690158943e-6
PGDX10349P1	Gastric_cancer	Case	542	76	1.4182871141244322e-6
PGDX10349P1	Gastric_cancer	Case	543	69	1.2876554062445503e-6
PGDX10349P1	Gastric_cancer	Case	544	71	1.324978751353088e-6
PGDX10349P1	Gastric_cancer	Case	545	77	1.436948786678701e-6
PGDX10349P1	Gastric_cancer	Case	546	54	1.0077303179305176e-6
PGDX10349P1	Gastric_cancer	Case	547	58	1.082377008147593e-6
PGDX10349P1	Gastric_cancer	Case	548	62	1.1570236983646683e-6
PGDX10349P1	Gastric_cancer	Case	549	41	7.651285747250226e-7
PGDX10349P1	Gastric_cancer	Case	550	53	9.890686453762487e-7
PGDX10349P1	Gastric_cancer	Case	551	63	1.175685370918937e-6
PGDX10349P1	Gastric_cancer	Case	552	43	8.024519198335603e-7
PGDX10349P1	Gastric_cancer	Case	553	41	7.651285747250226e-7
PGDX10349P1	Gastric_cancer	Case	554	52	9.704069728219798e-7
PGDX10349P1	Gastric_cancer	Case	555	58	1.082377008147593e-6
PGDX10349P1	Gastric_cancer	Case	556	57	1.063715335593324e-6
PGDX10349P1	Gastric_cancer	Case	557	47	8.770986100506356e-7
PGDX10349P1	Gastric_cancer	Case	558	23	4.292184687481834e-7
PGDX10349P1	Gastric_cancer	Case	559	39	7.278052296164849e-7
PGDX10349P1	Gastric_cancer	Case	560	31	5.785118491823342e-7
PGDX10349P1	Gastric_cancer	Case	561	20	3.732334510853769e-7
PGDX10349P1	Gastric_cancer	Case	562	26	4.852034864109899e-7
PGDX10349P1	Gastric_cancer	Case	563	25	4.665418138567211e-7
PGDX10349P1	Gastric_cancer	Case	564	18	3.3591010597683916e-7
PGDX10349P1	Gastric_cancer	Case	565	30	5.598501766280653e-7
PGDX10349P1	Gastric_cancer	Case	566	17	3.1724843342257033e-7
PGDX10349P1	Gastric_cancer	Case	567	26	4.852034864109899e-7
PGDX10349P1	Gastric_cancer	Case	568	26	4.852034864109899e-7
PGDX10349P1	Gastric_cancer	Case	569	20	3.732334510853769e-7
PGDX10349P1	Gastric_cancer	Case	570	12	2.2394007065122614e-7
PGDX10349P1	Gastric_cancer	Case	571	10	1.8661672554268844e-7
PGDX10349P1	Gastric_cancer	Case	572	11	2.0527839809695728e-7
PGDX10349P1	Gastric_cancer	Case	573	14	2.6126341575976383e-7
PGDX10349P1	Gastric_cancer	Case	574	0	0
PGDX10349P1	Gastric_cancer	Case	575	0	0
PGDX10349P1	Gastric_cancer	Case	576	0	0
PGDX10349P1	Gastric_cancer	Case	577	0	0
PGDX10349P1	Gastric_cancer	Case	578	0	0
PGDX10349P1	Gastric_cancer	Case	579	0	0
PGDX10349P1	Gastric_cancer	Case	580	0	0
PGDX10349P1	Gastric_cancer	Case	581	0	0
PGDX10349P1	Gastric_cancer	Case	582	0	0
PGDX10349P1	Gastric_cancer	Case	583	0	0
PGDX10349P1	Gastric_cancer	Case	584	0	0
PGDX10349P1	Gastric_cancer	Case	585	0	0
PGDX10349P1	Gastric_cancer	Case	586	0	0
PGDX10349P1	Gastric_cancer	Case	587	0	0
PGDX10349P1	Gastric_cancer	Case	588	0	0
PGDX10349P1	Gastric_cancer	Case	589	0	0
PGDX10349P1	Gastric_cancer	Case	590	0	0
PGDX10349P1	Gastric_cancer	Case	591	0	0
PGDX10349P1	Gastric_cancer	Case	592	0	0
PGDX10349P1	Gastric_cancer	Case	593	0	0
PGDX10349P1	Gastric_cancer	Case	594	0	0
PGDX10349P1	Gastric_cancer	Case	595	0	0
PGDX10349P1	Gastric_cancer	Case	596	0	0
PGDX10349P1	Gastric_cancer	Case	597	0	0
PGDX10349P1	Gastric_cancer	Case	598	0	0
PGDX10349P1	Gastric_cancer	Case	599	0	0
PGDX10349P1	Gastric_cancer	Case	600	0	0
PGDX10349P1	Gastric_cancer	Case	601	0	0
PGDX10349P1	Gastric_cancer	Case	602	0	0
PGDX10349P1	Gastric_cancer	Case	603	0	0
PGDX10349P1	Gastric_cancer	Case	604	0	0
PGDX10349P1	Gastric_cancer	Case	605	0	0
PGDX10349P1	Gastric_cancer	Case	606	0	0
PGDX10349P1	Gastric_cancer	Case	607	0	0
PGDX10349P1	Gastric_cancer	Case	608	0	0
PGDX10349P1	Gastric_cancer	Case	609	0	0
PGDX10349P1	Gastric_cancer	Case	610	0	0
PGDX10349P1	Gastric_cancer	Case	611	0	0
PGDX10349P1	Gastric_cancer	Case	612	0	0
PGDX10349P1	Gastric_cancer	Case	613	0	0
PGDX10349P1	Gastric_cancer	Case	614	0	0
PGDX10349P1	Gastric_cancer	Case	615	0	0
PGDX10349P1	Gastric_cancer	Case	616	0	0
PGDX10349P1	Gastric_cancer	Case	617	0	0
PGDX10349P1	Gastric_cancer	Case	618	0	0
PGDX10349P1	Gastric_cancer	Case	619	0	0
PGDX10349P1	Gastric_cancer	Case	620	0	0
PGDX10349P1	Gastric_cancer	Case	621	0	0
PGDX10349P1	Gastric_cancer	Case	622	0	0
PGDX10349P1	Gastric_cancer	Case	623	0	0
PGDX10349P1	Gastric_cancer	Case	624	0	0
PGDX10349P1	Gastric_cancer	Case	625	0	0
PGDX10349P1	Gastric_cancer	Case	626	0	0
PGDX10349P1	Gastric_cancer	Case	627	0	0
PGDX10349P1	Gastric_cancer	Case	628	0	0
PGDX10349P1	Gastric_cancer	Case	629	0	0
PGDX10349P1	Gastric_cancer	Case	630	0	0
PGDX10349P1	Gastric_cancer	Case	631	0	0
PGDX10349P1	Gastric_cancer	Case	632	0	0
PGDX10349P1	Gastric_cancer	Case	633	0	0
PGDX10349P1	Gastric_cancer	Case	634	0	0
PGDX10349P1	Gastric_cancer	Case	635	0	0
PGDX10349P1	Gastric_cancer	Case	636	0	0
PGDX10349P1	Gastric_cancer	Case	637	0	0
PGDX10349P1	Gastric_cancer	Case	638	0	0
PGDX10349P1	Gastric_cancer	Case	639	0	0
PGDX10349P1	Gastric_cancer	Case	640	0	0
PGDX10349P1	Gastric_cancer	Case	641	0	0
PGDX10349P1	Gastric_cancer	Case	642	0	0
PGDX10349P1	Gastric_cancer	Case	643	0	0
PGDX10349P1	Gastric_cancer	Case	644	0	0
PGDX10349P1	Gastric_cancer	Case	645	0	0
PGDX10349P1	Gastric_cancer	Case	646	0	0
PGDX10349P1	Gastric_cancer	Case	647	0	0
PGDX10349P1	Gastric_cancer	Case	648	0	0
PGDX10349P1	Gastric_cancer	Case	649	0	0
PGDX10349P1	Gastric_cancer	Case	650	0	0
PGDX10349P1	Gastric_cancer	Case	651	0	0
PGDX10349P1	Gastric_cancer	Case	652	0	0
PGDX10349P1	Gastric_cancer	Case	653	0	0
PGDX10349P1	Gastric_cancer	Case	654	0	0
PGDX10349P1	Gastric_cancer	Case	655	0	0
PGDX10349P1	Gastric_cancer	Case	656	0	0
PGDX10349P1	Gastric_cancer	Case	657	0	0
PGDX10349P1	Gastric_cancer	Case	658	0	0
PGDX10349P1	Gastric_cancer	Case	659	0	0
PGDX10349P1	Gastric_cancer	Case	660	0	0
PGDX10349P1	Gastric_cancer	Case	661	0	0
PGDX10349P1	Gastric_cancer	Case	662	0	0
PGDX10349P1	Gastric_cancer	Case	663	0	0
PGDX10349P1	Gastric_cancer	Case	664	0	0
PGDX10349P1	Gastric_cancer	Case	665	0	0
PGDX10349P1	Gastric_cancer	Case	666	0	0
PGDX10349P1	Gastric_cancer	Case	667	0	0
PGDX10349P1	Gastric_cancer	Case	668	0	0
PGDX10349P1	Gastric_cancer	Case	669	0	0
PGDX10349P1	Gastric_cancer	Case	670	0	0
PGDX10349P1	Gastric_cancer	Case	671	0	0
PGDX10349P1	Gastric_cancer	Case	672	0	0
PGDX10349P1	Gastric_cancer	Case	673	0	0
PGDX10349P1	Gastric_cancer	Case	674	0	0
PGDX10349P1	Gastric_cancer	Case	675	0	0
PGDX10349P1	Gastric_cancer	Case	676	0	0
PGDX10349P1	Gastric_cancer	Case	677	0	0
PGDX10349P1	Gastric_cancer	Case	678	0	0
PGDX10349P1	Gastric_cancer	Case	679	0	0
PGDX10349P1	Gastric_cancer	Case	680	0	0
PGDX10349P1	Gastric_cancer	Case	681	0	0
PGDX10349P1	Gastric_cancer	Case	682	0	0
PGDX10349P1	Gastric_cancer	Case	683	0	0
PGDX10349P1	Gastric_cancer	Case	684	0	0
PGDX10349P1	Gastric_cancer	Case	685	0	0
PGDX10349P1	Gastric_cancer	Case	686	0	0
[truncated: 330,146 more rows]
