# Supplementary material for: Unsupervised detection of fragment length signatures of circulating tumor DNA using non-negative matrix factorization
Source: eLife. 2022 Jul 27;11:e71569. doi: 10.7554/eLife.71569 (PMC9363120; doi:10.7554/eLife.71569)
Supplement: Source code 2. [file elife-71569-code2.gz › figure3/data/panelF_binwise_AUC.tsv]

measure	bin	value	nrep	se	signal	binsize	input
roc_auc	binary	0.844757785815932	500	0.002168140813729788	delfi	10000	DELFI ratio
roc_auc	binary	0.9343869962594642	500	0.0014599406775212646	delfi	1000	DELFI ratio
roc_auc	binary	0.9061171826954503	500	0.0016637535636894864	delfi	2000	DELFI ratio
roc_auc	binary	0.9429887483522008	500	0.0012408392579392176	delfi	250	DELFI ratio
roc_auc	binary	0.8924936418175267	500	0.0018764051211439372	delfi	5000	DELFI ratio
roc_auc	binary	0.9343840606557398	500	0.001351049815966781	delfi	500	DELFI ratio
roc_auc	binary	0.8372142445872349	500	0.002452751499867931	nmf	10000	Bin-wise Signature#1 weight
roc_auc	binary	0.8813617436216233	500	0.0019927393731162062	nmf	10000	Sample-wise Signature#1 weight
roc_auc	binary	0.9362224359655873	500	0.0014635567225310152	nmf	1000	Bin-wise Signature#1 weight
roc_auc	binary	0.9485555456423044	500	0.0012094862693651832	nmf	1000	Sample-wise Signature#1 weight
roc_auc	binary	0.9059645718934052	500	0.0017362594591803625	nmf	2000	Bin-wise Signature#1 weight
roc_auc	binary	0.9377996519659254	500	0.0014166948177856927	nmf	2000	Sample-wise Signature#1 weight
roc_auc	binary	0.9505827475778632	500	0.0011745028195313699	nmf	250	Bin-wise Signature#1 weight
roc_auc	binary	0.9578720769096937	500	0.001111089163742185	nmf	250	Sample-wise Signature#1 weight
roc_auc	binary	0.8719927242666551	500	0.0021768583002010305	nmf	5000	Bin-wise Signature#1 weight
roc_auc	binary	0.9148674672321879	500	0.001603867158270522	nmf	5000	Sample-wise Signature#1 weight
roc_auc	binary	0.9382520630983271	500	0.0014630603102424964	nmf	500	Bin-wise Signature#1 weight
roc_auc	binary	0.9524606705147376	500	0.0012646962923642748	nmf	500	Sample-wise Signature#1 weight
