# Supplementary material for: Unsupervised detection of fragment length signatures of circulating tumor DNA using non-negative matrix factorization
Source: eLife. 2022 Jul 27;11:e71569. doi: 10.7554/eLife.71569 (PMC9363120; doi:10.7554/eLife.71569)
Supplement: Source code 3. — This includes a script to train NMF, a script to estimate the weight of NMF components and a script to train and evaluate a linear SVM model. [file elife-71569-code3.gz]

Archive with 8 entries (7 files):
- ./._delfi_analysis_scripts
- delfi_analysis_scripts
- delfi_analysis_scripts/._train_NMF_pickle_mu.py
- delfi_analysis_scripts/train_NMF_pickle_mu.py
- delfi_analysis_scripts/._test_svm_Znorm_plus.R
- delfi_analysis_scripts/test_svm_Znorm_plus.R
- delfi_analysis_scripts/._estimate_component_weights_NMF_pickle.py
- delfi_analysis_scripts/estimate_component_weights_NMF_pickle.py
