# Supplementary material for: Unsupervised detection of fragment length signatures of circulating tumor DNA using non-negative matrix factorization
Source: eLife. 2022 Jul 27;11:e71569. doi: 10.7554/eLife.71569 (PMC9363120; doi:10.7554/eLife.71569)
Supplement: Source code 3. — This includes a script to train NMF, a script to estimate the weight of NMF components and a script to train and evaluate a linear SVM model. [file elife-71569-code3.gz › delfi_analysis_scripts/estimate_component_weights_NMF_pickle.py]

from sklearn.decomposition import NMF, non_negative_factorization
from sklearn.preprocessing import normalize
import numpy as np
import sys
import pickle

V = np.genfromtxt(sys.stdin, delimiter=' ')

Vnorm = normalize(V, axis=1, norm='l1')

with open(sys.argv[1], "rb") as fp:
    unpickler = pickle.Unpickler(fp)
    nmf_model = unpickler.load()

W = nmf_model.transform(Vnorm)

Wnorm = normalize(W, axis=1, norm='l1')
np.savetxt(sys.stdout, Wnorm.transpose())
